# Supplementary material for: Strong succession in arbuscular mycorrhizal fungal communities
Source: ISME J. 2018 Aug 31;13(1):214–26. doi: 10.1038/s41396-018-0264-0 (PMC6298956; doi:10.1038/s41396-018-0264-0)
Supplement: Supplementary file 2 — Database S1 [file 41396_2018_264_MOESM2_ESM.txt]

>5.8S-Fun
-------------------------------------------------------------------------------------------------------------------------------------------------------------------------------------------------------------------------------------------------------------------------------------------------------------------------------------------------------------------------------------------------------------------------------------------------------------------------------------------------------------------------------------------------------------------------------------------------------------------------------------------------------------------------------------------------------------------------------------------------------------------------------------------------------------------------------------------------------------------------------------------------------------------------------------------------------------------------------------------------------------------------------------------------------------------------------------------------------------------------------------------------------------------------------------------------------------------------------------------------------------------------------------------------------------------------------------------------------------------------------------------------------------------------------------------------------------------------------------------------------------------------------------------------------------------------------------------------------------------------------------------------------------------------------------------------------------------------------------------------------------------------------------------------------------------------------------------------------------------------------------------------------------------------------------------------------------------------------------------------------------------------------------------------------------------------------------------------------------------------------------------------------------AACTTT-YRRCAAYGGATCWCT----------------------------------------------------------------------------------------------------------------------------------------------------------------------------------------------------------------------------------------------------------------------------------------------------------------------------------------------------------------------------------------------------------------------------------------------------------------------------------------------------------------------------------------------------------------------------------------------------------------------------------------------------------------------------------------------------------------------------------------------------------------------------------------------------------------------------------------------------------------------------------------------------------------------------------------------------------------------------------------------------------------------------------------------------------------------------------------------------------------------------------------------------------------------------------------------------------------------------------------------------------------------------------------------------------------------------------------------------------------------------------------------------------------------------------------------------------------------------------------------------------------------------------------------------------------------------------------------------------------------------------------------------------------------------------------------------------------------------------------------------------------------------------------------------------------------------------------------------------------------------------------------------------------------------------------------------------------------------------------------------------------------------------------------------------------------------------------------------------------------------------------------------------------------------------------------------------------------------------------------------------------------------------------------------------------------------------------------------------------------------------------------------------------------------------------------------------------------------------------------------------------------------------------------------------------------------------------------------------------------------------------------------------------------------------------------------------------------------------------------------------------------------------------------------------------------------------------------------------------------------------------------------------------------------------------------------------------------------------------------------------------------------------------------------------------------------------------------------------------------------------------------------------------------------------------------------------------------------------------------------------------------------------------------------------------------------------------------------------------------------------------------------------------------------------------------------------------------------------------------------------------------------------------------------------------------------------------------------------------------------------------------------------------------------------------------------------------------------------------------------------------------------------------------------------------------------------------------------------------------------------------------------------------------------------------------------------------------------------------------------------------------------------------------------------------------------------------------------------------------------------------------------------------------------------------------------------------------------------------------------------------------------------------------------------------------------------------------------
>AJ271712_org_Ambispora_appendicula_NC169-3
----------------------------------------------------------------------------------------------------------------------------------------------------------------------------------------------------------------------------------------------------------------------------------------------------------------------------------------------------------------------------------------------------------------------------------------------------------------------------------------------------------------------------------------------------------------------------------------------------------------------------------------------------------------------------------------------------------------------------------------------------------------------------------------------------------------------------------------------------------------------------------------------------------------------------------------------------------------------------------------------------------------------------------------------------------------------------------------------------------------------------------------------------------------------------------------------------------------------------------------------------------------------------------------------------------------------------------------------------------------------------------------------------------------------------------------------------------------------------------------------------------------------------------------------------------------------------------------------------------------------------------------------------------------------------------------------------------------------------------------------------------------------------------------------------------------------------------------------------------------------------------------------------------------------------~~~~~~~~~~-----------------------------------------------------------------------------------------------------------------------------------------------------------------------------------------------------------~~~~~~~~~~~--------------------------------------------------------------------------------------------------------------------------------------------------------------------------------~~~~~~~~~~~-----------------------------------------------------------------------------------------------------------------------------------------------------------------------------------------------------------------------------------------------------------------------------------------------------------------------------------------------------------------------------------------------------------------------------------------------~~~~~~~~~~--------------------------------------------------------------------AAA-GAAAC-TAA-CA-AGG-ATT-CCCT-TAG-T-AAC-GGCGAGTGAA-GC-GGG-AATGGCACAAA-TTTAAAA-TCTGGCC-AGTT----TCT--GGTCCGAATTGTAAT-CTAAA-GA--AGT-GTTTT--C-CGC-GTC-CAG-CTCG--AGTATAG-G-TCCCTT--GGAAT-AGGGCATCAG-AG-AGGGTGA-GAATCCC--GTCTGTGA-C-ACGAG-T-TTG-GG-GGTGA-TATGATA-CGC-TTTCGACGAGTCGAGTTGTTT-GGGAT-TGCAGCTCGAAATGGG-TGGT-AAATTC-CATCTAAG-GCTAAATAATGGCAAGAGACCGATAGCGAACAAGTACCGTGAGGG-AAAGA-TGAAAAGAACTTTGAAAAGAGAGTTAAACAGTAC-GTGAAATTGTTGAAA-GGGAAACGATTGAAGCCAGTCGTGCTGGCGG-GAAAT-CAGCTTC-CG-GG-AT--------------------------------------------------------------TACTGG--GGGTGC-ACTTT--CTCGC-AAAGCAGGTTAGCATCAATTTCGCACG-TTGTAAAAAGTCCGTCGG-AA-TG-TGACT-CC-TTTC-------GGAGTGTT-ATAGCCAGCGGTCA-ATGCGACGC-GCGGGATTGAGGAT--TGCAGCGGGT----GCCTTTT---------AGGCTAAGT-GC-CT-GGCCCTTGTTC--GTGATCAT-CTTGGC-AACAGCG-T-GCTGGTGTCGGGAACGAT-TCG-TGG-ACACGG-GGTG-TAGCGT-C--AC-GGTA-AACT-CGCTAA---------GGATGCTG------------------------------------------------------------------------------------------------------------------------------------------------------------------------------------------------------------------------------------------------------------------------------------------------------------------------------------------------------------------------------------------------------------------------------------------------------------------------------------------------------------------------------------------------------------------------------------------------------------------------------------------------------------------------------------------------------------------------------------------------------------------------------------------------------------------------------------------------------------------------------------------------------------------------------------------------------------------------------------------------------------------------------------------------------------------------------------------------------------------------------------------------------------------------------------------------------------------------------------------------------------------------------------------------------------------------------------------------------------------------------------------------------------------------------------------------------------------------------------------------------------------------------------------------------------------------------------------------------------------------------------------------------------------------------------------------------------------------------------------------------------------------------------------------------------------------------------------------------------------------------------------------------------------------------------------------------------------------------------------------------------------------------------------------------------------------------------------------------------------------------------------------------------------------------------------------------------------------------------------------------------------------------------------------------------------------------------------------------------------------------------------------------------------------------------------------------------------------------------------------------------------------------------------------------------------------------------------------------------------------------------------------------------------------------------------------------------------------------------------------------
>AJ510234_org_Ambispora_appendicula_NC169-3
----------------------------------------------------------------------------------------------------------------------------------------------------------------------------------------------------------------------------------------------------------------------------------------------------------------------------------------------------------------------------------------------------------------------------------------------------------------------------------------------------------------------------------------------------------------------------------------------------------------------------------------------------------------------------------------------------------------------------------------------------------------------------------------------------------------------------------------------------------------------------------------------------------------------------------------------------------------------------------------------------------------------------------------------------------------------------------------------------------------------------------------------------------------------------------------------------------------------------------------------------------------------------------------------------------------------------------------------------------------------------------------------------------------------------------------------------------------------------------------------------------------------------------------------------------------------------------------------------------------------------------------------------------------------------------------------------------------------------------------------------------------------------------------------------------------------------------------------------------------------------------------------------------------------------~~~~~~~~~~-----------------------------------------------------------------------------------------------------------------------------------------------------------------------------------------------------------~~~~~~~~~~~--------------------------------------------------------------------------------------------------------------------------------------------------------------------------------~~~~~~~~~~~-----------------------------------------------------------------------------------------------------------------------------------------------------------------------------------------------------------------------------------------------------------------------------------------------------------------------------------------------------------------------------------------------------------------------------------------------~~~~~~~~~~---------------------------------------------GCATATCAA-TAAGC-GGAGG-AAAA-GAAAC-TAA-CA-AGG-ATT-CCCT-TAG-T-AAC-GGCGAGTGAA-GC-GGG-AATGGCACAAA-TTTAAAA-TCTGGCC-AGTT----TCT--GGTCCGAATTGTAAT-CTAAA-GA--AGT-GTTTT--C-CGC-GTC-CAG-CTCG--AGTATAG-G-TCCCTT--GGAAT-AGGGCATCAG-AG-AGGGTGA-GAATCCC--GTCTGTGA-C-ACGAG-T-TTG-GG-GGTGA-TATGATA-CGC-TTTCGACGAGTCGAGTTGTTT-GGGAT-TGCAGCTCAAAATGGG-TGGT-AAATTC-CATCTAAG-GCTAAATAATGGTAAGAGACCGATAGCGAACAAGTACCGTGGGGG-AAAGA-TGAAAAGAACTTTGAAAAGAGAGTTAAACAGTAC-GTGAAATTGTTGAAA-GGGAAACGATTGAAGCCAGTCGTGCTGGCGG-GAAAT-CAGCTTC-CG-GG-AT--------------------------------------------------------------TACTGG--GGGTGC-ACTTT--CTCGC-AAAGCAGGTTAGCATCAATTTCGCACG-TTGTAAAAAGTCCGTCGG-AA-TG-TGACT-CC-TTTC-------GGAGTGTT-ATAGCCAGCGGTCA-ATGCGACGC-GCGGGATTGAGGAT--TGCAGCGGGT----GCCTTTC---------AGGCTAAGC-GC-CT-GGCCCTTGTTT--GTGATCGT-CTTGGC-GACAGCG-T-GCTGGTGTCGGGAACGAT-TCG-TGG-ACACGG-GGTG-TAGCGT-C--AC-GGTA-AACT-CGCTAA---------GGATGCTGA--CGT-AATGGCTTT-AAACGAC------------------------------------------------------------------------------------------------------------------------------------------------------------------------------------------------------------------------------------------------------------------------------------------------------------------------------------------------------------------------------------------------------------------------------------------------------------------------------------------------------------------------------------------------------------------------------------------------------------------------------------------------------------------------------------------------------------------------------------------------------------------------------------------------------------------------------------------------------------------------------------------------------------------------------------------------------------------------------------------------------------------------------------------------------------------------------------------------------------------------------------------------------------------------------------------------------------------------------------------------------------------------------------------------------------------------------------------------------------------------------------------------------------------------------------------------------------------------------------------------------------------------------------------------------------------------------------------------------------------------------------------------------------------------------------------------------------------------------------------------------------------------------------------------------------------------------------------------------------------------------------------------------------------------------------------------------------------------------------------------------------------------------------------------------------------------------------------------------------------------------------------------------------------------------------------------------------------------------------------------------------------------------------------------------------------------------------------------------------------------------------------------------------------------------------------------------------------------------------------------------------------------------------------------------------------------------------------------------------------------------------------------------------------------------------------------------------------------------
>FN547524_org_Ambispora_appendicula_none/Att1235-2
-----------------------------------------------------------------------------------------------------------------------------------------------------------------------------------------------------------------------------------------------------------------------------------------------------------------------------------------------------------------------------------------------------------------------------------------------------------------------------------------------------------------------------------------------------------------------------------------------------------------------------------------------------------------------------------------------------------------------------------------------------------------------------------------------------------------------------------------------------------------------------------------------------------------------------------------------------------------------------------------------------------------------------------------------------------------------------------------------------------------------------------------------------------------------------------------------------------------------------------------------------------------------------------------------------------------------------------------------------------------------------------------------------------------------------------------------------------------------------------------------------------------------------------------------------------------------------------------------------------------------------------------------GGGGATAGAG-CATTGCAATTATTGCTCTTCAACGAGGAATCCCTAGTAAGCGTGAGTCATCAGCTCGCG-TTGATTACGTCCCTGCCCTTTGTACACACC-GCCCGTCGCTACTACCGATTGAACGGCTTAGTGAGACTCTCGGATTGGTTTATGGTAGCTGGCAACAGCTTGCCGTTGGCTGAGAA-GTTAGTCAAACTT-GGTCGTTTAGAGGAA-GTAAAAGTCGTAACAAGGTTTCCGTAGGTGAACCT-GCGGAAGGATCATT~~~~~~~~~~AAAAAA-GTAC--GGGGG--AGACGT--CGCT-CTCA-TTTCTTT---GGA-AT-CG-GGACGGCGTTTCCTTTTAG----------------TA-TCCAAA-TTCTAAAGATTT-------TTC-GAGTCTGACATACATATGT-----AT-GCTTGGATT--CAACAA--AAA--TAAA---------AAAAATGAAAACA~~~~~~~~~~~AAACTTT-CAACAATGGATCTCTT-GGCTCTTGCATCGATGAAGAACGCAGTGAAGTG-----CG-ATATGTAGTGTGAATTGCAGAATT-CCGTGAATCATCGAATCTTT-GAACGCATA-TTGCACTCT-CTGGTATT-CCGGAGAGTAT--GCCTG-TTT-GA-GGGTCATTT~~~~~~~~~~~GAAATAAT-ATAAAT--TTCAA-GATTTCT-----------------------------------------TGGAGTTT-AAAATGGGTTGT-----CCATTTT----TC---GGTGGTC-G------------CCTAAAA-TGCAAGACAA-GCTC--ATTT---CTTGGGTTGC--GTGATA-CTTTCA---GTT--ACC--TCGTGA--CAC-TT--ACCAA-------GG-A-A----TCATCGGG--------CGTG-TT-AT--GAA----------------------TTT---T-------GCAA-G---A-GA-TAAAT-AAATTCAATT--------------------------------------TA-TCTCGT-GCG--AAAT-AT-------AAAAT--TGA--AT-CAT-------~~~~~~~~~~GACCT-CA-AA-TTAG-GTA-GGAG-TACCC-GC-TGAACTT-AAGCATATCAA-TAAGC-GGAGG-AAAA-GAAAC-TAA-CA-AGG-ATT-CCCT-TAG-T-AAC-GGCGAGTGAA-GT-GGG-AATGGCTCAAA-TTTAAAA-TCTGACC-GGTT----TCT--GGTCCGAATTGTAAT-CTAAA-GA--AGC-GTTTT--C-CGC-GTC-CAG-CTCG--AGTATAG-G-TCCCTT--GGAAT-AGGGCATCAG-AG-AGGGTGA-GAATCCC--GTCTGTGA-C-ACGAG-T-TTG-GA-GGTGA-TATGATA-CGC-TTTCGACGAGTCGAGTTGTTT-GGGAT-TGCAGCTCAAAATGGG-TGGT-AAATTC-CATCTAAG-GCTAAATAATGGCAAGAGACCGATAGCGAACAAGTACCGTGAGGG-AAAGA-TGAAAAGAACTTTGAAAAGAGAGTTAAACAGTAC-GTGAAATTGTTGAAA-GGGAAACGATTGAAGCCAGTCGTGCTGGCGG-GAAAT-CAGCTTT-CG-GG-AT--------------------------------------------------------------TACTGG--AAGTGC-ACTTT--CTCGC-AAGGCAGGTTAGCATCAATTTCGCACG-TTGTAAAAAGTCCGTCGG-AA-TG-TGACT-CC-TTTC-------GGAGTGTT-ATAGCCAGCGGTCA-ATGCGACGC-GTGGGATTGAGGAT--TGCAGCGGGT----GCCTTTT---------AGGCTAAGT-GC-CT-GGCCCTTGTTC--GTGATCGT-CTTGGC-AACAGCG-T-GCTGGTGTCGAGAACGAT-TCG-TGG-CCATGG-GGTG-TAGCGT-C--AC-GGTA-AACT-CGCTAA---------GGATGCTGA--CGT-AATGGCTTT-AAACGACCCGTCTTGAAACACGGACCAAGGAGTCTAACATACGTGCGAGTGTTTGGGC-GGAAAA-CCCAAA-CGCGTAATGAAAGTGAACGT-AGGTGGGAGTCC-TCTT------CGCGGGGGACGCACCATCGACCGATCTGGATATTC-TTT--GATAGATTTGAGTAAGAGC----------------------------------------------------------------------------------------------------------------------------------------------------------------------------------------------------------------------------------------------------------------------------------------------------------------------------------------------------------------------------------------------------------------------------------------------------------------------------------------------------------------------------------------------------------------------------------------------------------------------------------------------------------------------------------------------------------------------------------------------------------------------------------------------------------------------------------------------------------------------------------------------------------------------------------------------------------------------------------------------------------------------------------------------------------------------------------------------------------------------------------------------------------------------------------------------------------------------------------------------------------------------------------------------------------------------------------------------------------------------------------------------------------------------------------------------------------------------------------------------------------------------------------------------------------------------------------------------------------------------------------------------------------------------------------------------------------------------------------------------------------------------------------------------------------------------------------------------------------------------------------------------------------------------------------------------------------------------------------------------------------------------------------------------------------------------------------------------------------------------------------------------------------------------------------------------------------------------------------------------------------------------------------------------------------------------------------------------------------------------------------------------------------------------------------------------------------------------------------------------------------------------------------------------------
>FN547525_org_Ambispora_appendicula_none/Att1235-2
-----------------------------------------------------------------------------------------------------------------------------------------------------------------------------------------------------------------------------------------------------------------------------------------------------------------------------------------------------------------------------------------------------------------------------------------------------------------------------------------------------------------------------------------------------------------------------------------------------------------------------------------------------------------------------------------------------------------------------------------------------------------------------------------------------------------------------------------------------------------------------------------------------------------------------------------------------------------------------------------------------------------------------------------------------------------------------------------------------------------------------------------------------------------------------------------------------------------------------------------------------------------------------------------------------------------------------------------------------------------------------------------------------------------------------------------------------------------------------------------------------------------------------------------------------------------------------------------------------------------------------------------------GGGGATAGAG-CATTGCAATTATTGCTCTTCAACGAGGAATCCCTAGTAAGCGTGAGTCATCAGCTCGCG-TTGATTACGTCCCTGACCTTTGTACACACC-GCCCGTCGCTACTACCGATTGAACGGCTTAGTGAGACTCTCGGATTGGCTTATGGTAGCTGGCAACAGCTTGCCGTTGGCTGAGAA-GTTAGTCAAACTT-GGTCGTTTAGAGGAA-GTAAAAGTCGTAACAAGGTTTCCGTAGGTGAACCT-GCGGAAGGATCATT~~~~~~~~~~AAAAAA-GTAC--GGGGG--AGATGT--CGCT-CTTG-TTTCTTT---GGA-AT-CG-GGACGGCGTTTCCTTTTAG----------------TA-TCCAAA-TTCTAAAAATTT-------TCC-GAGTCTGACATGCATATGT-----AT-GCTTAGATT--CAAAAA--AAA---------------ATAATTGAAAACA~~~~~~~~~~~AAACTTT-CAACAATGGATCTCTT-GGTTCTTGCATCGATGAAGAACGCAGTGAAGTG-----CG-ATATGTAGTGTGAATTGCAGAATT-CCGTGAATCATCGAATCTTT-GAACGCATA-TTGCACTCT-CTGGTATT-CCGGAGAGTAT--GCCTG-TTT-GA-GGGTCATTT~~~~~~~~~~~GAAATAAT-ATAAAT--TTCAA-GATTTCT-----------------------------------------TGGAATTT-AAAATGGGTTGT-----CCATTTT----TC---GGTGGTC-G------------CCTAAAA-TGCAAGACAA-GCTC--ATTT---CTTGGGTTGC--GTGATA-CTTTCA---GTT--ACC--TCGTGA--CAC-TT--ACCAA-------GG-A-A----TCATCGGG--------CGTG-TT-GT--GAA----------------------TTT---T-------GCAA-G---A-GA-GAAAT-AAATTCGATT--------------------------------------TA-CCTCGT-GCG--AAAT-AT--------AAAT--TGA--AT-CAT-------~~~~~~~~~~GACCT-CA-AA-TTAG-GTA-GGAG-TACCC-GC-TGAACTT-AAGCATATCAA-TAAGC-GGAGG-AAAA-GAAAC-TAA-CA-AGG-ATT-CCCT-TAG-T-AAC-GGCGAGTGAA-GT-GGG-AATGGCTCAAA-TTTAAAA-TCTGACC-AGTT----TCT--GGTCCGAATTGTAAT-CTAAA-GA--AGT-GTTTT--C-CAC-GTC-CAG-CTCG--AGTATAG-G-TCCCTT--GGAAT-AGGGCATCAG-AG-AGGGTGA-GAATCCC--GTCTGTGA-C-ACGAG-T-TTA-GA-GGTGA-TATGATA-CGC-TTTCGACGAGTCGAGTTGTTT-GGGAT-TGCAGCTCAAAATGGG-TGGT-AAATTC-CATCCAAG-GCTAAATAATGGCAAGAGACCGATAGCGAACAAGTACCGTGAGGG-AAAGA-TGAAAAGAACTTTGAAAAGAGAGTTAAACAGTAC-GTGAAATTGTTGAAA-GGGAAACGATTGAAGCCAGTCGTGCTGGCGG-GAAAT-CAGCTTT-CG-GG-AT--------------------------------------------------------------TACTGG--AAGTGC-ACTTT--CTCGC-AAGGCAGGTTAGCATCAATTTCGCACG-TTGTAAAAAGTCCGTCGG-AA-TG-TGACT-CC-TTTC-------GGAGTGTT-ATAGCCAGCGGTCA-ATGCGACGA-GTGGGATTGAGGAT--TGCAGCGGGA----GCCTTTT---------AGGCTAAGT-GC-CT-GGCCCTTGTTC--GTGATCGT-CTTGGC-AACAGCG-T-GCTGGTGTCGAGAACGAT-TCG-TGG-CCACGG-GGTG-TAGCGT-C--AC-GGTA-AACT-CGCTAA---------GGATGCTGA--CGT-AATGGCTTT-AAACGACCCGTCTTGAAACACGGACCAAGGAGTCTAACATACGTGCGAGTGTTTGGGC-GGAAAA-CCCAAA-CGCGTAATGAAAGTGAACGT-AGGTGGGAGTCC-TCTT------CGCGGGGGACGCACCATCGACCGATCTGGATATTC-TTT--GATAGATTTGAGTAAGAGC----------------------------------------------------------------------------------------------------------------------------------------------------------------------------------------------------------------------------------------------------------------------------------------------------------------------------------------------------------------------------------------------------------------------------------------------------------------------------------------------------------------------------------------------------------------------------------------------------------------------------------------------------------------------------------------------------------------------------------------------------------------------------------------------------------------------------------------------------------------------------------------------------------------------------------------------------------------------------------------------------------------------------------------------------------------------------------------------------------------------------------------------------------------------------------------------------------------------------------------------------------------------------------------------------------------------------------------------------------------------------------------------------------------------------------------------------------------------------------------------------------------------------------------------------------------------------------------------------------------------------------------------------------------------------------------------------------------------------------------------------------------------------------------------------------------------------------------------------------------------------------------------------------------------------------------------------------------------------------------------------------------------------------------------------------------------------------------------------------------------------------------------------------------------------------------------------------------------------------------------------------------------------------------------------------------------------------------------------------------------------------------------------------------------------------------------------------------------------------------------------------------------------------------------------
>FN547526_org_Ambispora_appendicula_none/Att1235-2
-----------------------------------------------------------------------------------------------------------------------------------------------------------------------------------------------------------------------------------------------------------------------------------------------------------------------------------------------------------------------------------------------------------------------------------------------------------------------------------------------------------------------------------------------------------------------------------------------------------------------------------------------------------------------------------------------------------------------------------------------------------------------------------------------------------------------------------------------------------------------------------------------------------------------------------------------------------------------------------------------------------------------------------------------------------------------------------------------------------------------------------------------------------------------------------------------------------------------------------------------------------------------------------------------------------------------------------------------------------------------------------------------------------------------------------------------------------------------------------------------------------------------------------------------------------------------------------------------------------------------------------------------GGGGATAGAG-CATTGCAATTATTGCTCTTCAACGAGGAATCCCTAGTAAGCGTGAGTCATCAGCTCGCG-TTGATTACGTCCCTGCCCTTTGTACACACC-GCCCGTCGCTACTACCGATTGAACGGCTTAGTGAGACTCTCGGATTGGTTTATGGTAGCTGGCAACAGCTTGCCGTTGGCTGAGAA-GTTAGTCAAACTT-GGTCGTTTAGAGGAA-GTAAAAGTCGTAACAAGGTTTCCGTAGGTGAACCT-GCGGAAGGATCATT~~~~~~~~~~AAAAAA-GTAC--GGGGG--AGACGT--CGCT-CTCA-TTTCTTT---GGA-AT-CG-GGACGGCGTTTCCTTTTAG----------------TA-TCCAAA-TTCTAAAGATTT-------TTC-GAGTCTGACATACATATGT-----AT-GCTTGGATT--CAACAA--AAA--TAAA---------AAAAATGAAAACA~~~~~~~~~~~AAACTTT-CAACAATGGATCTCTT-GGCTCTTGCATCGATGAAGAACGCAGTGAAGTG-----CG-ATATGTAGTGTGAATTGCAGAATT-CCGTGAATCATCGAATCTTT-GAACGCATA-TTGCACTCT-CTGGTATT-CCGGAGAGTAT--GCCTG-TTT-GA-GGGTCATTT~~~~~~~~~~~GAAATAAT-ATAAAT--TTCAA-GATTTCT-----------------------------------------TGGAGTTT-AAAATGGGTTGT-----CCATTTT----TC---GGTGGTC-G------------CCTAAAA-TGCAAGACAA-GCTC--ATTT---CTTGGGTTGC--GTGATA-CTTTCA---GTT--ACC--TCGTGA--CAC-TT--ACCAA-------GG-A-A----TCATCGGG--------CGTG-TT-AT--GAA----------------------TTT---T-------GCAA-G---A-GA-TAAAT-AAATTCAATT--------------------------------------TA-TCTCGT-GCG--AAAT-AT-------AAAAT--TGA--AT-CAT-------~~~~~~~~~~GACCT-CA-AA-TTAG-GTA-GGAG-TACCC-GC-TGAACTT-AAGCATATCAA-TAAGC-GGAGG-AAAA-GAAAC-TAA-CA-AGG-ATT-CCCT-TAG-T-AAC-GGCGAGTGAA-GT-GGG-AATGGCTCAAA-TTTAAAA-TCTGACC-GGTT----TCT--GGTCCGAATTGTAAT-CTAAA-GA--AGC-GTTTT--C-CGC-GTC-CAG-CTCG--AGTATAG-G-TCCCTT--GGAAT-AGGGCATCAG-AG-AGGGTGA-GAATCCC--GTCTGTGA-C-ACGAG-T-TTG-GA-GGTGA-TATGATA-CGC-TTTCGACGAGTCGAGTTGTTT-GGGAT-TGCAGCTCAAAATGGG-TGGT-AAATTC-CATCTAAG-GCTAAATAATGGCAAGAGACCGATAGCGAACAAGTACCGTGAGGG-AAAGA-TGAAAAGAACTTTGAAAAGAGAGTTAAACAGTAC-GTGAAATTGTTGAAA-GGGAAACGATTGAAGCCAGTCGTGCTGGCGG-GAAAT-CAGCTTT-CG-GG-AT--------------------------------------------------------------TACTGG--AAGTGC-ACTTT--CTCGC-AAGGCAGGTTAGCATCAATTTCGCACG-TTGTAAAAAGTCCGTCGG-AA-TG-TGACT-CC-TTTC-------GGAGTGTT-ATAGCCAGCGGTCA-ATGCGACGC-GTGGGATTGAGGAT--TGCAGCGGGT----GCCTTTT---------AGGCTAAGT-GC-CT-GGCCCTTGTTC--GTGATCGT-CTTGGC-AACAGCG-T-GCTGGTGTCGAGAACGAT-TCG-TGG-CCATGG-GGTG-TAGCGT-C--AC-GGTA-AACT-CGCTAA---------GGATGCTGA--CGT-AATGGCTTT-AAACGACCCGTCTTGAAACACGGACCAAGGAGTCTAACATACGTGCGAGTGTTTGGGC-GGAAAA-CCCAAA-CGCGTAATGAAAGTGAACGT-AGGTGGGAGTCC-TCTT------CGCGGGGGACGCACCATCGACCGATCTGGATATTC-TTT--GATAGATTTGAGTAAGAGC----------------------------------------------------------------------------------------------------------------------------------------------------------------------------------------------------------------------------------------------------------------------------------------------------------------------------------------------------------------------------------------------------------------------------------------------------------------------------------------------------------------------------------------------------------------------------------------------------------------------------------------------------------------------------------------------------------------------------------------------------------------------------------------------------------------------------------------------------------------------------------------------------------------------------------------------------------------------------------------------------------------------------------------------------------------------------------------------------------------------------------------------------------------------------------------------------------------------------------------------------------------------------------------------------------------------------------------------------------------------------------------------------------------------------------------------------------------------------------------------------------------------------------------------------------------------------------------------------------------------------------------------------------------------------------------------------------------------------------------------------------------------------------------------------------------------------------------------------------------------------------------------------------------------------------------------------------------------------------------------------------------------------------------------------------------------------------------------------------------------------------------------------------------------------------------------------------------------------------------------------------------------------------------------------------------------------------------------------------------------------------------------------------------------------------------------------------------------------------------------------------------------------------------------------
>FN547527_org_Ambispora_appendicula_none/Att1235-2
-----------------------------------------------------------------------------------------------------------------------------------------------------------------------------------------------------------------------------------------------------------------------------------------------------------------------------------------------------------------------------------------------------------------------------------------------------------------------------------------------------------------------------------------------------------------------------------------------------------------------------------------------------------------------------------------------------------------------------------------------------------------------------------------------------------------------------------------------------------------------------------------------------------------------------------------------------------------------------------------------------------------------------------------------------------------------------------------------------------------------------------------------------------------------------------------------------------------------------------------------------------------------------------------------------------------------------------------------------------------------------------------------------------------------------------------------------------------------------------------------------------------------------------------------------------------------------------------------------------------------------------------------GGGGATAGAG-CATTGCAATTATTGCTCTTCAACGAGGAATCCCTAGTAAGCGTGAGTCATCAGCTCGCG-TTGATTACGTCCCTGCCCTTTGTACACACC-GCCCGTCGCTACTACCGATTGAACGGCTTAGTGAGACTCTCGGATTGGCTTATGGTAGCTGGCAACAGCTTGCCGTTGGCTGAGAA-GTTAGTCAAACTT-GGTCGTTTAGAGGAA-GTAAAAGTCGTAACAAGGTTTCCGTAGGTGAACCT-GCGGAAGGATCATT~~~~~~~~~~AAAAAA-GTAC--GGGGG--AGACGT--CGCT-CTTG-TTTCTTT---GGA-AT-CG-GGACGGCGTTTCCTTTTAG----------------TA-TCCAAA-TTCTAAAGATTT-------TCC-GAGTCTGACATACATATGT-----AT-GCTTAGATT--CAACAA--AAA--TAAA---------AAAAATGAAAACA~~~~~~~~~~~AAACTTT-CAACAATGGATCTCTT-GGCTCTTGCATCGATGAAGAACGCAGTGAAGTG-----CG-ATATGTAGTGTGAATTGCAGAATT-CCGTGAATCATCGAATCTTT-GAACGCATA-TTGCACTCT-CTGGTATT-CCGGAGAGTAT--GCCTG-TTT-GA-GGGTCATTT~~~~~~~~~~~GAAATAAT-ATAAAT--TTCAA-GATTTCT-----------------------------------------TGGAGTTT-AAAATGGGTTGT-----CCATTTT----TC---GGTGGTC-G------------CCTAAAA-TGCAAGACAA-GCTC--ATTT---CTTGGGTTGC--GTGATA-CTTTCA---GTT--ACC--TCGTGA--CAC-TT--ACCAA-------GG-A-A----TCATCGGG--------CGTG-TT-AT--GAA----------------------TTT---T-------GCAA-G---A-GA-TAAAT-AAATTCAATT--------------------------------------TA-TCTCGT-GCG--AAAT-AT-------AAAAT--TGA--AT-CAT-------~~~~~~~~~~GACCT-CA-AA-TTAG-GTA-GGAG-TACCC-GC-TGAACTT-AAGCATATCAA-TAAGC-GGAGG-AAAA-GAAAC-TAA-CA-AGG-ATT-CCCT-TAG-T-AAC-GGCGAGTGAA-GT-GGG-AATGGCTCAAA-TTTAAAA-TCTGACC-GGTT----TCT--GGTCCGAATTGTAAT-CTAAA-GA--AGC-GTTTT--C-CGC-GTC-CAG-CTCG--AGTATAG-G-TCCCTT--GGAAT-AGGGCATCAG-AG-AGGGTGA-GAATCCC--GTCTGTGA-C-ACGAG-T-TTG-GA-GGTGA-TATGATA-CGC-TTTCGACGAGTCGAGTTGTTT-GGGAT-TGCAGCTCAAAATGGG-TGGT-AAATTC-CATCTAAG-GCTAAATAATGGCAAGAGACCGATAGCGAACAAGTACCGTGAGGG-AAAGA-TGAAAAGAACTTTGAAAAGAGAGTTAAACAGTAC-GTGAAATTGTTGAAA-GGGAAACGATTGAAGCCAGTCGTGCTGGCGG-GAAAT-CAGCTTT-CG-GG-AT--------------------------------------------------------------TACTGG--AAGTGC-ACTTT--CTCGC-AAGGCAGGTTAGCATCAATTTCGCACG-TTGTAAAAAGTCCGTCGG-AA-TG-TGACT-CC-TTTC-------GGAGTGTT-ATAGCCAGCGGTCA-ATGCGACGC-GTGGGATTGAGGAT--TGCAGCGGGT----GCCTTTT---------AGGCTAAGT-GC-CT-GGCCCTTGTTC--GTGATCGT-CTTGGC-AACAGCG-T-GCTGGTGTCGAGAACGAT-TCG-TGG-CCATGG-GGTG-TAGCGT-C--AC-GGTA-AACT-CGCTAA---------GGATGCTGA--CGT-AATGGCTTT-AAACGACCCGTCTTGAAACACGGACCAAGGAGTCTAACATACGTGCGAGTGTTTGGGC-GGAAAA-CCCAAA-CGCGTAATGAAAGTGAACGT-AGGTGGGAGTCC-TCTT------CGCGGGGGACGCACCATCGACCGATCTGGATATTC-TTT--GATAGATTTGAGTAAGAGC----------------------------------------------------------------------------------------------------------------------------------------------------------------------------------------------------------------------------------------------------------------------------------------------------------------------------------------------------------------------------------------------------------------------------------------------------------------------------------------------------------------------------------------------------------------------------------------------------------------------------------------------------------------------------------------------------------------------------------------------------------------------------------------------------------------------------------------------------------------------------------------------------------------------------------------------------------------------------------------------------------------------------------------------------------------------------------------------------------------------------------------------------------------------------------------------------------------------------------------------------------------------------------------------------------------------------------------------------------------------------------------------------------------------------------------------------------------------------------------------------------------------------------------------------------------------------------------------------------------------------------------------------------------------------------------------------------------------------------------------------------------------------------------------------------------------------------------------------------------------------------------------------------------------------------------------------------------------------------------------------------------------------------------------------------------------------------------------------------------------------------------------------------------------------------------------------------------------------------------------------------------------------------------------------------------------------------------------------------------------------------------------------------------------------------------------------------------------------------------------------------------------------------------------------
>FN547528_org_Ambispora_appendicula_none/Att1235-2
-----------------------------------------------------------------------------------------------------------------------------------------------------------------------------------------------------------------------------------------------------------------------------------------------------------------------------------------------------------------------------------------------------------------------------------------------------------------------------------------------------------------------------------------------------------------------------------------------------------------------------------------------------------------------------------------------------------------------------------------------------------------------------------------------------------------------------------------------------------------------------------------------------------------------------------------------------------------------------------------------------------------------------------------------------------------------------------------------------------------------------------------------------------------------------------------------------------------------------------------------------------------------------------------------------------------------------------------------------------------------------------------------------------------------------------------------------------------------------------------------------------------------------------------------------------------------------------------------------------------------------------------------GGGGATAGAG-CATTGCAATTATTGCTCTTCAACGAGGAATCCCTAGTAAGCGTGAGTCATCAGCTCGCG-TTGATTACATCCCTGACCTTTGTACACACC-GCCCGTCGCTACTACCGATTGAACGGCTTAGTGAGACTCTCGGATTGGCTTATGGTAGCTGGCAACAGCTTGCCGTTGGCTGAGAA-GTTAGTCAAACTT-GGTCGTTTAGAGGAA-GTAAAAGTCGTAACAAGGTTTCCGTAGGTGAACCT-GCGGAAGGATCATT~~~~~~~~~~AAAAAA-GTAC--GGGGG--AGATGT--CGCT-CTTG-TTTCTTT---GGA-AT-CG-GGACGGCGTTTCCTTTTAG----------------TA-TCCAAA-TTCTAAAAATTT-------TCC-GAGTCTGACATGCATATGT-----AT-GCTTAGATT--CAAAAA--AAA---------------ATAATTGAAAACA~~~~~~~~~~~AAACTTT-CAACAATGGATCTCTT-GGCTCTTGCATCGATGAAGAACGCAGTGAAGTG-----CG-ATATGTAGTGTGAATTGCAGAATT-CCGTGAATCATCGAATCTTT-GAACGCATA-TTGCACTCT-CTGGTATT-CCGGAGAGTAT--GCCTG-TTT-GA-GGGTCATTT~~~~~~~~~~~GAAATAAT-ATAAAT--TTCAA-GATTTCT-----------------------------------------TGGAATTT-AAAATGGGTTGT-----CCATTTT----TC---GGTGGTC-G------------CCTAAAA-TGCAAGACAA-GCTC--ATTT---CTTGGGTTGC--GTGATA-CTTTCA---GTT--ACC--TCGTGA--CAC-TT--ACCAA-------GG-A-A----TCATCGGG--------CGTG-TT-GT--GAA----------------------TTT---T-------GCAA-G---A-GA-GAAAT-AAATTCGATT--------------------------------------TA-CCTCGT-GCG--AAAT-AT--------AAAT--TGA--AT-CAT-------~~~~~~~~~~GACCT-CA-AA-TTAG-GTA-GGAG-TACCC-GC-TGAACTT-AAGCATATCAA-TAAGC-GGAGG-AAAA-GAAAC-TAA-CA-AGG-ATT-CCCT-TAG-T-AAC-GGCGAGTGAA-GT-GGG-AATGGCTCAAA-TTTAAAA-TCTGACC-AGTT----TCT--GGTCCGAATTGTAAT-CTAAA-GA--AGT-GTTTT--C-CAC-GTC-CAG-CTCG--AGTATAG-G-TCCCTT--GGAAT-AGGGCATCAG-AG-AGGGTGA-GAATCCC--GTCTGTGA-C-ACGAG-T-TTA-GA-GGTGA-TATGATA-CGC-TTTCGACGAGTCGAGTTGTTT-GGGAT-TGCAGCTCAAAATGGG-TGGT-AAATTC-CATCCAAG-GCTAAATAATGGCAAGAGACCGATAGCGAACAAGTACCGTGAGGG-AAAGA-TGAAAAGAACTTTGAAAAGAGAGTTAAACAGTAC-GTGAAATTGTTGAAA-GGGAAACGATTGAAGCCAGTCGTGCTGGCGG-GAAAT-CAGCTTT-CG-GG-AT--------------------------------------------------------------TACTGG--AAGTGC-ACTTT--CTCGC-AAGGCAGGTTAGCATCAATTTCGCACG-TTGTAAAAAGTCCGTCGG-AA-TG-TGACT-CC-TTTC-------GGAGTGTT-ATAGCCAGCGGTCA-ATGCGACGA-GTGGGATTGAGGAT--TGCAGCGGGA----GCCTTTT---------AGGCTAAGT-GC-CT-GGCCCTTGTTC--GTGATCGT-CTTGGC-AACAGCG-T-GCTGGTGTCGAGAACGAT-TCG-TGG-CCACGG-GGTG-TAGCGT-C--AC-GGTA-AACT-CGCTAA---------GGATGCTGA--CGT-AATGGCTTT-AAACGACCCGTCTTGAAACACGGACCAAGGAGTCTAACATACGTGCGAGTGTTTGGGC-GGAAAA-CCCAAA-CGCGTAATGAAAGTGAACGT-AGGTGGGAGTCC-TCTT------CGCGGGGGACGCACCATCGACCGATCTGGATATTC-TTT--GATAGATTTGAGTAAGAGC----------------------------------------------------------------------------------------------------------------------------------------------------------------------------------------------------------------------------------------------------------------------------------------------------------------------------------------------------------------------------------------------------------------------------------------------------------------------------------------------------------------------------------------------------------------------------------------------------------------------------------------------------------------------------------------------------------------------------------------------------------------------------------------------------------------------------------------------------------------------------------------------------------------------------------------------------------------------------------------------------------------------------------------------------------------------------------------------------------------------------------------------------------------------------------------------------------------------------------------------------------------------------------------------------------------------------------------------------------------------------------------------------------------------------------------------------------------------------------------------------------------------------------------------------------------------------------------------------------------------------------------------------------------------------------------------------------------------------------------------------------------------------------------------------------------------------------------------------------------------------------------------------------------------------------------------------------------------------------------------------------------------------------------------------------------------------------------------------------------------------------------------------------------------------------------------------------------------------------------------------------------------------------------------------------------------------------------------------------------------------------------------------------------------------------------------------------------------------------------------------------------------------------------------------
>FN547529_org_Ambispora_appendicula_none/Att1235-2
-----------------------------------------------------------------------------------------------------------------------------------------------------------------------------------------------------------------------------------------------------------------------------------------------------------------------------------------------------------------------------------------------------------------------------------------------------------------------------------------------------------------------------------------------------------------------------------------------------------------------------------------------------------------------------------------------------------------------------------------------------------------------------------------------------------------------------------------------------------------------------------------------------------------------------------------------------------------------------------------------------------------------------------------------------------------------------------------------------------------------------------------------------------------------------------------------------------------------------------------------------------------------------------------------------------------------------------------------------------------------------------------------------------------------------------------------------------------------------------------------------------------------------------------------------------------------------------------------------------------------------------------------GGGGATAGAG-CATTGCAATTATTGCTCTTCAACGAGGAATCCCTAGTAAGCGTGAGTCATCAGCTCGCG-TTGATTACGTCCCTGCCCTTTGTACACACC-GCCCGTCGCTACTACCGATTGAACGGCTTAGTGAGACTCTCGGATTGGCTTATGGTAGCTGGCAACAGCTTGCCGTTGGCTGAGAA-GTTAGTCAAACTT-GGTCGTTTAGAGGAA-GTAAAAGTCGTAACAAGCTTTCCGTAGGTGAACCT-GCGGAAGGATCATT~~~~~~~~~~AAAAAA-GTAC--GGGGG--AGACAT--CGCT-CTTG-TTTCTTT---GGA-AT-CG-GGACGGTGTTTCCTTTTAG----------------TA-TCCAAA-TTCTAAAAATTT-------TCC-GAGTCTGATATGCATATAT-----AT-GCTTAAATT--CAAAAA--AAA--AAAA---------ATAATTAAAAACA~~~~~~~~~~~AAACTTT-CAACAATGGATCTCTT-GGCTCTTGCATCGATGAAGAACGCAGTGAAGTG-----CG-ATATGTAGTGTGAATTGCAGAATT-CCGTGAATCATCGAATCTTT-GAACGCATA-TTGCACTCT-CTGGTATT-CCGGAGAGTAT--GCCTG-TTT-GA-GGGTCATTT~~~~~~~~~~~GAAATAAT-ATAAAT--TTCAA-GATTTCT-----------------------------------------TGGAATTT-AAAATGGGTTGT-----CCATTTT----TC---GGTGGTC-G------------CCTAAAA-TGCAAGACAA-GCTC--ATTT---CTTGGGTTGC--GTGATA-CTTTCA---GTT--ACC--TCGTGA--CAC-TT--ATCAA-------GG-A-A----TCATCGGG--------CGTG-TT-AT--GAA----------------------TTT---T-------GCAA-G---A-GA-TAAAT-AAATTCAATT--------------------------------------TA-TCTCGT-GCG--AAAT-AT-------AAAAT--TGA--AT-CAT-------~~~~~~~~~~GACCT-CA-AA-TTAG-GTA-GGAG-TACCC-GC-TGAACTT-AAGCATATCAA-TAAGC-GGAGG-AAAA-GAAAC-TAA-CA-AGG-ATT-CCCT-TAG-T-AAC-GGCGAGTGAA-GT-GGG-AATGGCTCAAA-TTTAAAA-TCTGACC-GGTT----TCT--GGTCCGAATTGTAAT-CTAAA-GA--AGC-GTTTT--C-CGC-GTT-CAG-CTCG--AGTATAG-G-TCCCTT--GGAAT-AGGGCATCAG-AG-AGGGTGA-GAATCCC--GTCTGTGA-C-ACGAG-T-TTG-GA-GGTGA-TATGATA-CGC-TTTCGACGAGTCGAGTTGTTT-GGGAT-TGCAGCTCAAAATGGG-TGGT-AAATTC-CATCTAAG-GCTAAATAATGGCAAGAGACCGATAGCGAACAAGTACCGTGAGGG-AAAGA-TGAAAAGAACTTTGAAAAGAGAGTTAAACAGTAC-GTGAAATTGTTGAAA-GGAAAACGATTGAAGCCAGTCGTGCTGGCGG-GAAAT-CAGCTTC-CG-GG-AT--------------------------------------------------------------TACTGG--AGGTGC-ACTTT--CTCGC-AAGGCAGGTTAGCATCAATTTCGCACG-TTGTAAAAAGTCTGTTGA-AA-TG-TGACT-CC-TTTC-------GAAGTGTT-ATAGCCAGCGGACA-ATGCGACGC-GTGGGATTGAGGAT--TGCAGTGGGT----GCCTTTT---------AGGCTAAGT-GC-CT-GGCCCTTGTTC--GTGATCTT-CTTGGC-AATAACG-T-GCTGGTGTTGAGAATGAT-TCG-TGG-ACACGG-GGTG-GAGTGT-C--AC-GGTA-AACT-CGCTAAACTCGCTAAGGATGCTGA--CGT-AATGGCTTT-AAACGACCCGTCTTGAAACACGGACCAAGGAGTCTAACATACGTGCGAGTGTTTGGGC-GGAAAA-CCCATT-CGCGTAATGAAAGTGAATAT-AGGTGGGAGTCC-TCTG------CGCGAGGAACGCACCATCGACCGATCTGGATATTC-TTT--GATAGATTTGAGTAAGAGC----------------------------------------------------------------------------------------------------------------------------------------------------------------------------------------------------------------------------------------------------------------------------------------------------------------------------------------------------------------------------------------------------------------------------------------------------------------------------------------------------------------------------------------------------------------------------------------------------------------------------------------------------------------------------------------------------------------------------------------------------------------------------------------------------------------------------------------------------------------------------------------------------------------------------------------------------------------------------------------------------------------------------------------------------------------------------------------------------------------------------------------------------------------------------------------------------------------------------------------------------------------------------------------------------------------------------------------------------------------------------------------------------------------------------------------------------------------------------------------------------------------------------------------------------------------------------------------------------------------------------------------------------------------------------------------------------------------------------------------------------------------------------------------------------------------------------------------------------------------------------------------------------------------------------------------------------------------------------------------------------------------------------------------------------------------------------------------------------------------------------------------------------------------------------------------------------------------------------------------------------------------------------------------------------------------------------------------------------------------------------------------------------------------------------------------------------------------------------------------------------------------------------------------------------
>FN547530_org_Ambispora_appendicula_none/Att1235-2
-----------------------------------------------------------------------------------------------------------------------------------------------------------------------------------------------------------------------------------------------------------------------------------------------------------------------------------------------------------------------------------------------------------------------------------------------------------------------------------------------------------------------------------------------------------------------------------------------------------------------------------------------------------------------------------------------------------------------------------------------------------------------------------------------------------------------------------------------------------------------------------------------------------------------------------------------------------------------------------------------------------------------------------------------------------------------------------------------------------------------------------------------------------------------------------------------------------------------------------------------------------------------------------------------------------------------------------------------------------------------------------------------------------------------------------------------------------------------------------------------------------------------------------------------------------------------------------------------------------------------------------------------GGGGATAGAG-CATTGCAATTATTGCTCTTCAACGAGGAATCCCTAGTAAGCGTGAGTCATCAGCTCGCG-TTGATTACGTCCCTGACCTTTGTACACACC-GCCCGTCGCTACTACCGATTGAACGGCTTAGTGAGACTCTCGGATTGGCTTATGGTAGCTGGCAACAGCTTGCCGTTGGCTGAGAA-GTTAGTCAAACTT-GGTCGTTTAGAGGAA-GTAAAAGTCGTAACAAGGTTTCCGTAGGTGAACCT-GCGGAAGGATCATT~~~~~~~~~~AAAAAA-GTAC--GGGGG--AGATGT--CGCT-CTTG-TTTCTTT---GGA-AT-CG-GGACGGCGTTTCCTTTTAG----------------TA-TCCAAA-TTCTAAAAATTT-------TCC-GAGTCTGACATGCATATGT-----AT-GCTTAGATT--CAAAAA--AAA---------------ATAATTGAAAACA~~~~~~~~~~~AAACTTT-CAACAATGGATCTCTT-GGCTCTTGCATCGATGAAGAACGCAGTGAAGTG-----CG-ATATGTAGTGTGAATTGCAGAATT-CCGTGAATCATCGAATCTTT-GAACGCATA-TTGCACTCT-CTGGTATT-CCGGAGAGTAT--GCCTG-TTT-GA-GGGTCATTT~~~~~~~~~~~GAAATAAT-ATAAAT--TTCAA-GATTTCT-----------------------------------------TGGAATTT-AAAATGGGTTGT-----CCATTTT----TC---GGTGGTC-G------------CCTAAAA-TGCAAGACAA-GCTC--ATTT---CTTGGGTTGC--GTGATA-CTTTCA---GTT--ACC--TCGTGA--CAC-TT--ACCAA-------GG-A-A----TCATCGGG--------CGTG-TT-GT--GAA----------------------TTT---T-------GCAA-G---A-GA-GAAAT-AAATTCGATT--------------------------------------TA-CCTCGT-GCG--AAAT-AT--------AAAT--TGA--AT-CAT-------~~~~~~~~~~GACCT-CA-AA-TTAG-GTA-GGAG-TACCC-GC-TGAACTT-AAGCATATCAA-TAAGC-GGAGG-AAAA-GAAAC-TAA-CA-AGG-ATT-CCCT-TAG-T-AAC-GGCGAGTGAA-GT-GGG-AATGGCTCAAA-TTTAAAA-TCTGACC-AGTT----TCT--GGTCCGAATTGTAAT-CTAAA-GA--AGT-GTTTT--C-CAC-GTC-CAG-CTCG--AGTATAG-G-TCCCTT--GGAAT-AGGGCATCAG-AG-AGGGTGA-GAATCCC--GTCTGTGA-C-ACGAG-T-TTA-GA-GGTGA-TATGATA-CGC-TTTCGACGAGTCGAGTTGTTT-GGGAT-TGCAGCTCAAAATGGG-TGGT-AAATTC-CATCCAAG-GCTAAATAATGGCAAGAGACCGATAGCGAACAAGTACCGTGAGGG-AAAGA-TGAAAAGAACTTTGAAAAGAGAGTTAAACAGTAC-GTGAAATTGTTGAAA-GGGAAACGATTGAAGCCAGTCGTGCTGGCGG-GAAAT-CAGCTTT-CG-GG-AT--------------------------------------------------------------TACTGG--AAGTGC-ACTTT--CTCGC-AAGGCAGGTTAGCATCAATTTCGCACG-TTGTAAAAAGTCCGTCGG-AA-TG-TGACT-CC-TTTC-------GGAGTGTT-ATAGCCAGCGGTCA-ATGCGACGA-GTGGGATTGAGGAT--TGCAGCGGGA----GCCTTTT---------AGGCTAAGT-GC-CT-GGCCCTTGTTC--GTGATCGT-CTTGGC-AACAGCG-T-GCTGGTGTCGAGAACGAT-TCG-TGG-CCACGG-GGTG-TAGCGT-C--AC-GGTA-AACT-CGCTAA---------GGATGCTGA--CGT-AATGGCTTT-AAACGACCCGTCTTGAAACACGGACCAAGGAGTCTAACATACGTGCGAGTGTTTGGGC-GGAAAA-CCCAAA-CGCGTAATGAAAGTGAACGT-AGGTGGGAGTCC-TCTT------CGCGGGGGACGCACCATCGACCGATCTGGATATTC-TTT--GATAGATTTGAGTAAGAGC----------------------------------------------------------------------------------------------------------------------------------------------------------------------------------------------------------------------------------------------------------------------------------------------------------------------------------------------------------------------------------------------------------------------------------------------------------------------------------------------------------------------------------------------------------------------------------------------------------------------------------------------------------------------------------------------------------------------------------------------------------------------------------------------------------------------------------------------------------------------------------------------------------------------------------------------------------------------------------------------------------------------------------------------------------------------------------------------------------------------------------------------------------------------------------------------------------------------------------------------------------------------------------------------------------------------------------------------------------------------------------------------------------------------------------------------------------------------------------------------------------------------------------------------------------------------------------------------------------------------------------------------------------------------------------------------------------------------------------------------------------------------------------------------------------------------------------------------------------------------------------------------------------------------------------------------------------------------------------------------------------------------------------------------------------------------------------------------------------------------------------------------------------------------------------------------------------------------------------------------------------------------------------------------------------------------------------------------------------------------------------------------------------------------------------------------------------------------------------------------------------------------------------------------------
>FN547531_org_Ambispora_appendicula_none/Att1235-2
-----------------------------------------------------------------------------------------------------------------------------------------------------------------------------------------------------------------------------------------------------------------------------------------------------------------------------------------------------------------------------------------------------------------------------------------------------------------------------------------------------------------------------------------------------------------------------------------------------------------------------------------------------------------------------------------------------------------------------------------------------------------------------------------------------------------------------------------------------------------------------------------------------------------------------------------------------------------------------------------------------------------------------------------------------------------------------------------------------------------------------------------------------------------------------------------------------------------------------------------------------------------------------------------------------------------------------------------------------------------------------------------------------------------------------------------------------------------------------------------------------------------------------------------------------------------------------------------------------------------------------------------------GGGGATAGAG-CATTGCAATTATTGCTCTTCAACGAGGAATCCCTAGTAAGCGTGAGTCATCAGCTCGCG-TTGATTACGTCCCTGCCCTTTGTACACACC-GCCCGTCGCTACTACCGATTGAACGGCTTAGTGAGACTCTCGGATTGGCTTATGGTAGCTGGCAACAGCTTGCCGTTGGCTGAGAA-GTTAGTCAAACTT-GGTCGTTTAGAGGAA-GTAAAAGTCGTAACAAGCTTTCCGTAGGTGAACCT-GCGGAAGGATCATT~~~~~~~~~~AAAAAA-GTAC--GGGGG--AGACAT--CGCT-CTTG-TTTCTTT---GGA-AT-CG-GGACGGTGTTTCCTTTTAG----------------TA-TCCAAA-TTCTAAAAATTT-------TCC-GAGTCTGATATGCATATAT-----AT-GCTTAAATT--CAAAAA--AAA--AAA----------ATAATTAAAAACA~~~~~~~~~~~AAACTTT-CAACAATGGATCTCTT-GGCTCTTGCATCGATGAAGAACGCAGTGAAGTG-----CG-ATATGTAGTGTGAATTGCAGAATT-CCGTGAATCATCGAATCTTT-GAACGCATA-TTGCACTCT-CTGGTATT-CCGGAGAGTAT--GCCTG-TTT-GA-GGGTCATTT~~~~~~~~~~~GAAATAAT-ATAAAT--TTCAA-GATTTCT-----------------------------------------TGGAATTT-AAAATGGGTTGT-----CCATTTT----TC---GGTGGTC-G------------CCTAAAA-TGCAAGACAA-GCTC--ATTT---CTTGGGTTGC--GTGATA-CTTTCA---GTT--ACC--TCGTGA--CAC-TT--ATCAA-------GG-A-A----TCATCGGG--------CGTG-TT-AT--GAA----------------------TTT---T-------GCAA-G---A-GA-TAAAT-AAATTCAATT--------------------------------------TA-TCTCGT-GCG--AAAT-AT-------AAAAT--TGA--AT-CAT-------~~~~~~~~~~GACCT-CA-AA-TTAG-GTA-GGAG-TACCC-GC-TGAACTT-AAGCATATCAA-TAAGC-GGAGG-AAAA-GAAAC-TAA-CA-AGG-ATT-CCCT-TAG-T-AAC-GGCGAGTGAA-GT-GGG-AATGGCTCAAA-TTTAAAA-TCTGACC-GGTT----TCT--GGTCCGAATTGTAAT-CTAAA-GA--AGC-GTTTT--C-CGC-GTT-CAG-CTCG--AGTATAG-G-TCCCTT--GGAAT-AGGGCATCAG-AG-AGGGTGA-GAATCCC--GTCTGTGA-C-ACGAG-T-TTG-GA-GGTGA-TATGATA-CGC-TTTCGACGAGTCGAGTTGTTT-GGGAT-TGCAGCTCAAAATGGG-TGGT-AAATTC-CATCTAAG-GCTAAATAATGGCAAGAGACCGATAGCGAACAAGTACCGTGAGGG-AAAGA-TGAAAAGAACTTTGAAAAGAGAGTTAAACAGTAC-GTGAAATTGTTGAAA-GGAAAACGATTGAAGCCAGTCGTGCTGGCGG-GAAAT-CAGCTTC-CG-GG-AT--------------------------------------------------------------TACTGG--AGGTGC-ACTTT--CTCGC-AAGGCAGGTTAGCATCAATTTCGCACG-TTGTAAAAAGTCTGTTGA-AA-TG-TGACT-CC-TTTC-------GAAGTGTT-ATAGCCAGCGGACA-ATGCGACGC-GTGGGATTGAGGAT--TGCAGTGGGT----GCCTTTT---------AGGCTAAGT-GC-CT-GGCCCTTGTTC--GTGATCTT-CTTGGC-AATAACG-T-GCTGGTGTTGAGAATGAT-TCG-TGG-ACACGG-GGTG-GAGTGT-C--AC-GGTA-AACT-CGCTAAACTCGCTAAGGATGCTGA--CGT-AATGGCTTT-AAACGACCCGTCTTGAAACACGGACCAAGGAGTCTAACATACGTGCGAGTGTTTGGGC-GGAAAA-CCCATT-CGCGTAATGAAAGTGAATAT-AGGTGGGAGTCC-TCTG------CGCGAGGAACGCACCATCGACCGATCTGGATATTC-TTT--GATAGATTTGAGTAAGAGC----------------------------------------------------------------------------------------------------------------------------------------------------------------------------------------------------------------------------------------------------------------------------------------------------------------------------------------------------------------------------------------------------------------------------------------------------------------------------------------------------------------------------------------------------------------------------------------------------------------------------------------------------------------------------------------------------------------------------------------------------------------------------------------------------------------------------------------------------------------------------------------------------------------------------------------------------------------------------------------------------------------------------------------------------------------------------------------------------------------------------------------------------------------------------------------------------------------------------------------------------------------------------------------------------------------------------------------------------------------------------------------------------------------------------------------------------------------------------------------------------------------------------------------------------------------------------------------------------------------------------------------------------------------------------------------------------------------------------------------------------------------------------------------------------------------------------------------------------------------------------------------------------------------------------------------------------------------------------------------------------------------------------------------------------------------------------------------------------------------------------------------------------------------------------------------------------------------------------------------------------------------------------------------------------------------------------------------------------------------------------------------------------------------------------------------------------------------------------------------------------------------------------------------------------
>FN547532_org_Ambispora_appendicula_none/Att1235-2
-----------------------------------------------------------------------------------------------------------------------------------------------------------------------------------------------------------------------------------------------------------------------------------------------------------------------------------------------------------------------------------------------------------------------------------------------------------------------------------------------------------------------------------------------------------------------------------------------------------------------------------------------------------------------------------------------------------------------------------------------------------------------------------------------------------------------------------------------------------------------------------------------------------------------------------------------------------------------------------------------------------------------------------------------------------------------------------------------------------------------------------------------------------------------------------------------------------------------------------------------------------------------------------------------------------------------------------------------------------------------------------------------------------------------------------------------------------------------------------------------------------------------------------------------------------------------------------------------------------------------------------------------GGGGATAGAG-CATTGCAATTATTGCTCTTCAACGAGGAATCCCTAGTAAGCGTGAGTCATCAGCTCGCG-TTGATTACGTCCCTGACCTTTGTACACACC-GCCCGTCGCTACTACCGATTGAACGGCTTAGTGAGACTCTCGGATTGGCTTATGGTAGCTGGCAACAGCTTGCCGTTGGCTGAGAA-GTTAGTCAAACTT-GGTCGTTTAGAGGAA-GTAAAAGTCGTAACAAGGTTTCCGTAGGTGAACCT-GCGGAAGGATCATT~~~~~~~~~~AAAAAA-GTAC--GGGGG--AGATGT--CGCT-CTTG-TTTCTTT---GGA-AT-CG-GGACGGCGTTTCCTTTTAG----------------TA-TCCAAA-TTCTAAAAATTT-------TCC-GAGTCTGACATGCATATGT-----AT-GCTTAGATT--CAAAAA--AAA---------------ATAATTGAAAACA~~~~~~~~~~~AAACTTT-CAACAATGGATCTCTT-GGCTCTTGCATCGATGAAGAACGCAGTGAAGTG-----CG-ATATGTAGTGTGAATTGCAGAATT-CCGTGAATCATCGAATCTTT-GAACGCATA-TTGCACTCT-CTGGTATT-CCGGAGAGTAT--GCCTG-TTT-GA-GGGTCATTT~~~~~~~~~~~GAAATAAT-ATAAAT--TTCAA-GATTTCT-----------------------------------------TGGAATTT-AAAATGGGTTGT-----CCATTTT----TC---GGTGGTC-G------------CCTAAAA-TGCAAGACAA-GCTC--ATTT---CTTGGGTTGC--GTGATA-CTTTCA---GTT--ACC--TCGTGA--CAC-TT--ACCAA-------GG-A-A----TCATCGGG--------CGTG-TT-GT--GAA----------------------TTT---T-------GCAA-G---A-GA-GAAAT-AAATTCGATT--------------------------------------TA-CCTCGT-GCG--AAAT-AT--------AAAT--TGA--AT-CAT-------~~~~~~~~~~GACCT-CA-AA-TTAG-GTA-GGAG-TACCC-GC-TGAACTT-AAGCATATCAA-TAAGC-GGAGG-AAAA-GAAAC-TAA-CA-AGG-ATT-CCCT-TAG-T-AAC-GGCGAGTGAA-GT-GGG-AATGGCTCAAA-TTTAAAA-TCTGACC-AGTT----TCT--GGTCCGAATTGTAAT-CTAAA-GA--AGT-GTTTT--C-CAC-GTC-CAG-CTCG--AGTATAG-G-TCCCTT--GGAAT-AGGGCATCAG-AG-AGGGTGA-GAATCCC--GTCTGTGA-C-ACGAG-T-TTA-GA-GGTGA-TATGATA-CGC-TTTCGACGAGTCGAGTTGTTT-GGGAT-TGCAGCTCAAAATGGG-TGGT-AAATTC-CATCCAAG-GCTAAATAATGGCAAGAGACCGATAGCGAACAAGTACCGTGAGGG-AAAGA-TGAAAAGAACTTTGAAAAGAGAGTTAAACAGTAC-GTGAAATTGTTGAAA-GGGAAACGATTGAAGCCAGTCGTGCTGGCGG-GAAAT-CAGCTTT-CG-GG-AT--------------------------------------------------------------TACTGG--AAGTGC-ACTTT--CTCGC-AAGGCAGGTTAGCATCAATTTCGCACG-TTGTAAAAAGTCCGTCGG-AA-TG-TGACT-CC-TTTC-------GGAGTGTT-ATAGCCAGCGGTCA-ATGCGACGA-GTGGGATTGAGGAT--TGCAGCGGGA----GCCTTTT---------AGGCTAAGT-GC-CT-GGCCCTTGTTC--GTGATCGT-CTTGGC-AACAGCG-T-GCTGGTGTCGAGAACGAT-TCG-TGG-CCACGG-GGTG-TAGCGT-C--AC-GGTA-AACT-CGCTAA---------GGATGCTGA--CGT-AATGGCTTT-AAACGACCCGTCTTGAAACACGGACCAAGGAGTCTAACATACGTGCGAGTGTTTGGGC-GGAAAA-CCCAAA-CGCGTAATGAAAGTGAACGT-AGGTGGGAGTCC-TCTT------CGCGGGGGACGCACCATCGACCGATCTGGATATTC-TTT--GATAGATTTGAGTAAGAGC----------------------------------------------------------------------------------------------------------------------------------------------------------------------------------------------------------------------------------------------------------------------------------------------------------------------------------------------------------------------------------------------------------------------------------------------------------------------------------------------------------------------------------------------------------------------------------------------------------------------------------------------------------------------------------------------------------------------------------------------------------------------------------------------------------------------------------------------------------------------------------------------------------------------------------------------------------------------------------------------------------------------------------------------------------------------------------------------------------------------------------------------------------------------------------------------------------------------------------------------------------------------------------------------------------------------------------------------------------------------------------------------------------------------------------------------------------------------------------------------------------------------------------------------------------------------------------------------------------------------------------------------------------------------------------------------------------------------------------------------------------------------------------------------------------------------------------------------------------------------------------------------------------------------------------------------------------------------------------------------------------------------------------------------------------------------------------------------------------------------------------------------------------------------------------------------------------------------------------------------------------------------------------------------------------------------------------------------------------------------------------------------------------------------------------------------------------------------------------------------------------------------------------------------------
>FN547533_org_Ambispora_appendicula_none/Att1235-2
-----------------------------------------------------------------------------------------------------------------------------------------------------------------------------------------------------------------------------------------------------------------------------------------------------------------------------------------------------------------------------------------------------------------------------------------------------------------------------------------------------------------------------------------------------------------------------------------------------------------------------------------------------------------------------------------------------------------------------------------------------------------------------------------------------------------------------------------------------------------------------------------------------------------------------------------------------------------------------------------------------------------------------------------------------------------------------------------------------------------------------------------------------------------------------------------------------------------------------------------------------------------------------------------------------------------------------------------------------------------------------------------------------------------------------------------------------------------------------------------------------------------------------------------------------------------------------------------------------------------------------------------------GGGGATAGAG-CATTGCAATTATTGCTCTTCAACGAGGAATCCCTAGTAAGCGTGAGTCATCAGCTCGCG-TTGATTACGTCCCTGACCTTTGTACACACC-GCCCGTCGCTACTACCGATTGAACGGCTTAGTGAGACTCTCGGATTGGCTTATGGTAGCTGGCAACAGCTTGCCGTTGGCTGAGAA-GTTAGTCAAACTT-GGTCGTTTAGAGGAA-GTAAAAGTCGTAACAAGGTTTCCGTAGGTGAACCT-GCGGAAGGATCATT~~~~~~~~~~AAAAAA-GTAC--GGGGG--AGATGT--CGCT-CTTG-TTTCTTT---GGA-AT-CG-GGACGGCGTTTCCTTTTAG----------------TA-TCCAAA-TTCTAAAAATTT-------TCC-GAGTCTGACATGCATATGT-----AT-GCTTAGATT--CAAAAA--AAA---------------ATAATTGAAAACA~~~~~~~~~~~AAACTTT-CAACAATGGATCTCTT-GGCTCTTGCATCGATGAAGAACGCAGTGAAGTG-----CG-ATATGTAGTGTGAATTGCAGAATT-CCGTGAATCATCGAATCTTT-GAACGCATA-TTGCACTCT-CTGGTATT-CCGGAGAGTAT--GCCTG-TTT-GA-GGGTCATTT~~~~~~~~~~~GAAATAAT-ATAAAT--TTCAA-GATTTCT-----------------------------------------TGGAATTT-AAAATGGGTTGT-----CCATTTT----TC---GGTGGTC-G------------CCTAAAA-TGCAAGACAA-GCTC--ATTT---CTTGGGTTGC--GTGATA-CTTTCA---GTT--ACC--TCGTGA--CAC-TT--ACCAA-------GG-A-A----TCATCGGG--------CGTG-TT-GT--GAA----------------------TTT---T-------GCAA-G---A-GA-GAAAT-AAATTCGATT--------------------------------------TA-CCTCGT-GCG--AAAT-AT--------AAAT--TGA--AT-CAT-------~~~~~~~~~~GACCT-CA-AA-TTAG-GTA-GGAG-TACCC-GC-TGAACTT-AAGCATATCAA-TAAGC-GGAGG-AAAA-GAAAC-TAA-CA-AGG-ATT-CCCT-TAG-T-AAC-GGCGAGTGAA-GT-GGG-AATGGCTCAAA-TTTAAAA-TCTGACC-AGTT----TCT--GGTCCGAATTGTAAT-CTAAA-GA--AGT-GTTTT--C-CAC-GTC-CAG-CTCG--AGTATAG-G-TCCCTT--GGAAT-AGGGCATCAG-AG-AGGGTGA-GAATCCC--GTCTGTGA-C-ACGAG-T-TTA-GA-GGTGA-TATGATA-CGC-TTTCGACGAGTCGAGTTGTTT-GGGAT-TGCAGCTCAAAATGGG-TGGT-AAATTC-CATCCAAG-GCTAAATAATGGCAAGAGACCGATAGCGAACAAGTACCGTGAGGG-AAAGA-TGAAAAGAACTTTGAAAAGAGAGTTAAACAGTAC-GTGAAATTGTTGAAA-GGGAAACGATTGAAGCCAGTCGTGCTGGCGG-GAAAT-CAGCTTT-CG-GG-AT--------------------------------------------------------------TACTGG--AAGTGC-ACTTT--CTCGC-AAGGCAGGTTAGCATCAATTTCGCACG-TTGTAAAAAGTCCGTCGG-AA-TG-TGACT-CC-TTTC-------GGAGTGTT-ATAGCCAGCGGTCA-ATGCGACGA-GTGGGATTGAGGAT--TGCAGCGGGA----GCCTTTT---------AGGCTAAGT-GC-CT-GGCCCTTGTTC--GTGATCGT-CTTGGC-AACAGCG-T-GCTGGTGTCGAGAACGAT-TCG-TGG-CCACGG-GGTG-TAGCGT-C--AC-GGTA-AACT-CGCTAA---------GGATGCTGA--CGT-AATGGCTTT-AAATGACCCGTCTTGAAACACGGACCAAGGAGTCTAACATACGTGCGAGTGTTTGGGC-GGAAAA-CCCAAA-CGCGTAATGAAAGTGAACGT-AGGTGGGAGTCC-TCTT------CGCGGGGGACGCACCATCGACCGATCTGGATATTC-TTT--GATAGATTTGAGTAAGAGC----------------------------------------------------------------------------------------------------------------------------------------------------------------------------------------------------------------------------------------------------------------------------------------------------------------------------------------------------------------------------------------------------------------------------------------------------------------------------------------------------------------------------------------------------------------------------------------------------------------------------------------------------------------------------------------------------------------------------------------------------------------------------------------------------------------------------------------------------------------------------------------------------------------------------------------------------------------------------------------------------------------------------------------------------------------------------------------------------------------------------------------------------------------------------------------------------------------------------------------------------------------------------------------------------------------------------------------------------------------------------------------------------------------------------------------------------------------------------------------------------------------------------------------------------------------------------------------------------------------------------------------------------------------------------------------------------------------------------------------------------------------------------------------------------------------------------------------------------------------------------------------------------------------------------------------------------------------------------------------------------------------------------------------------------------------------------------------------------------------------------------------------------------------------------------------------------------------------------------------------------------------------------------------------------------------------------------------------------------------------------------------------------------------------------------------------------------------------------------------------------------------------------------------------------
>FN547534_org_Ambispora_appendicula_none/Att1235-2
-----------------------------------------------------------------------------------------------------------------------------------------------------------------------------------------------------------------------------------------------------------------------------------------------------------------------------------------------------------------------------------------------------------------------------------------------------------------------------------------------------------------------------------------------------------------------------------------------------------------------------------------------------------------------------------------------------------------------------------------------------------------------------------------------------------------------------------------------------------------------------------------------------------------------------------------------------------------------------------------------------------------------------------------------------------------------------------------------------------------------------------------------------------------------------------------------------------------------------------------------------------------------------------------------------------------------------------------------------------------------------------------------------------------------------------------------------------------------------------------------------------------------------------------------------------------------------------------------------------------------------------------------GGGGATAGAG-CATTGCAATTATTGCTCTTCAACGAGGAATCCCTAGTAAGCGTGAGTCATCAGCTCGCG-TTGATTACGTCCCTGCCCTTTGTACACACC-GCCCGTCGCTACTACCGATTGAACGGCTTAGTGAGACTCTCGGATTGGCTTATGGTAGCTGGCAACAGCTTGCCGTTGGCTGAGAA-GTTAGTCAAACTT-GGTCGTTTAGAGGAA-GTAAAAGTCGTAACAAGGTTTCCGTAGGTGAACCT-GCGGAAGGATCATT~~~~~~~~~~AAAAAA-GTAC--GGGGG--AGACGT--CGCT-CTTG-TTTCTTT---GGA-AT-CG-GGACGGCGTTTCCTTTTAG----------------TA-TCCAAA-TTCTAAAGATTT-------TCC-GAGTCTGACATACATATGT-----AT-GCTTAGATT--CAACAA--AAA--TAAA---------AAAAATGAAAACA~~~~~~~~~~~AAACTTT-CAACAATGGATCTCTT-GGCTCTTGCATCGATGAAGAACGCAGTGAAGTG-----CG-ATATGTAGTGTGAATTGCAGAATT-CCGTGAATCATCGAATCTTT-GAACGCATA-TTGCACTCT-CTGGTATT-CCGGAGAGTAT--GCCTA-TTT-GA-GGGTCATTT~~~~~~~~~~~GAAATAAT-ATAAAT--TTCAA-GATTTCT-----------------------------------------TGGAATTT-AAAATGGGTTGT-----CCATTTT----TC---GGTGGTC-A------------CCTAAAA-TGCAAGACAA-GCTC--ATTT---CTTGGGTTGC--GTGATA-CTTTCA---GTT--ACC--TCGTGA--CAC-TT--ACCAA-------GG-A-A----ACATCGGG--------CGTG-TT-AT--GAA----------------------TTT---T-------GCAA-N---N-NN-TAGAT-AAATTCGGTT--------------------------------------TA-TCTCGT-GCG--AAAT-AT-------AAAAT--TGA--AT-CAT-------~~~~~~~~~~GACCT-CA-AA-TTAG-GTA-GGAG-TACCC-GC-TGAACTT-AAGCATATCAA-TAAGC-GGAGG-AAAA-GAAAC-TAA-CA-AGG-ATT-CCCT-TAG-T-AAC-GGCGAGTGAA-GT-GGG-AATGGCTCAAA-TTTAAAA-TCTGACC-AGTT----TCT--GGTCCGAATTGTAAT-CTAAA-GA--AGT-GTTTT--C-CGC-GTC-CAG-CTCG--AGTATAG-G-TCCCTT--GGAAT-AGGGCATCAG-AG-AGGGTGA-GAATCCC--GTCTGTGA-C-ACGAG-T-TTG-GA-GGTGA-TATGATA-CGC-TTTCGACGAGTCGAGTTGTTT-GGGAT-TGCAGCTCAAAATGGG-TGGT-AAATTC-CATCTAAG-GCTAAATAATGACAAGAGACCGATAGCGAACAAGTACCGTGAGGG-AAAGA-TGAAAAGAACTTTGAAAAGAGAGTTAAACAGTAC-GTGAAATTGTTGAAA-GGGAAACGATTGAAGCCAGTCGTGCTGGCGG-GAAAT-CAGCTTT-CG-GG-AT--------------------------------------------------------------TACTGG--AAGTGC-ACTTT--CTCGC-AAGGCAGGTTAGCATCAATTTCGCACG-TTGTAAAAAGTCCGTCGG-AA-TG-TGACT-CC-TTTC-------GGAGTGTT-ATAGCCAGCGGTCA-ATGCGACGC-GTGGGATTGAGGAT--TGCAGCGGGA----GCCTTTT---------AGGCTAAGT-GC-CT-GGCCCTTGTTC--GTGATCGT-CTTGGC-AACAGCA-T-GCTGGTGTCGAGAACGAT-TCG-TGG-CCACGG-GGTG-TAGCGT-C--AC-GGTA-AACT-CGCTAA---------GGATGCTGA--CGT-AATGGCTTT-AAACGACCCGTCTTGAAACACGGACCAAGGAGTCTAACATACGTGCGAGTGTTTGGGC-GGAAAA-CCCATT-CGCGTAATGAAAGTGAACGT-AGGTGGGAGTTC-TCTT------CGCGGGGGACGCACCATCGACCGATCTGGATATTT-TTT--GATAGATTTGAGTAAGAGC----------------------------------------------------------------------------------------------------------------------------------------------------------------------------------------------------------------------------------------------------------------------------------------------------------------------------------------------------------------------------------------------------------------------------------------------------------------------------------------------------------------------------------------------------------------------------------------------------------------------------------------------------------------------------------------------------------------------------------------------------------------------------------------------------------------------------------------------------------------------------------------------------------------------------------------------------------------------------------------------------------------------------------------------------------------------------------------------------------------------------------------------------------------------------------------------------------------------------------------------------------------------------------------------------------------------------------------------------------------------------------------------------------------------------------------------------------------------------------------------------------------------------------------------------------------------------------------------------------------------------------------------------------------------------------------------------------------------------------------------------------------------------------------------------------------------------------------------------------------------------------------------------------------------------------------------------------------------------------------------------------------------------------------------------------------------------------------------------------------------------------------------------------------------------------------------------------------------------------------------------------------------------------------------------------------------------------------------------------------------------------------------------------------------------------------------------------------------------------------------------------------------------------------------------
>HQ117874_org_Ambispora_appendicula_voucher_82274
----------------------------------------------------------------------------------------------------------------------------------------------------------------------------------------------------------------------------------------------------------------------------------------------------------------------------------------------------------------------------------------------------------------------------------------------------------------------------------------------------------------------------------------------------------------------------------------------------------------------------------------------------------------------------------------------------------------------------------------------------------------------------------------------------------------------------------------------------------------------------------------------------------------------------------------------------------------------------------------------------------------------------------------------------------------------------------------------------------------------------------------------------------------------------------------------------------------------------------------------------------------------------------------------------------------------------------------------------------------------------------------------------------------------------------------------------------------------------------------------------------------------------------------------------------------------------------------------------------------------------------------------------------------------------------------------------------------------------------------------------------------------------------------------------------------------------------------------------------------------------------------------------------------------------~~~~~~~~~~-----------------------------------------------------------------------------------------------------------------------------------------------------------------------------------------------------------~~~~~~~~~~~--------------------------------------------------------------------------------------------------------------------------------------------------------------------------------~~~~~~~~~~~-----------------------------------------------------------------------------------------------------------------------------------------------------------------------------------------------------------------------------------------------------------------------------------------------------------------------------------------------------------------------------------------------------------------------AAAT--TGA--AT-CAT-------~~~~~~~~~~GACCT-CA-AA-TTAG-GTA-GGAG-TACCC-GC-TGAACTT-AAGCATATCAA-TAAGC-GGAGG-AAAA-GAAAC-TAA-CA-AGG-ATT-CCCT-TAG-T-AAC-GGCGAGTGAA-GT-GGG-AATGGCTCAAA-TTTAAAA-TCTGGCC-AGTT----TCT--GGTCCGAATTGTAAT-CTAAA-GA--AGC-GTTTT--C-CGC-GTC-CAG-CTCG--AGTATAG-G-TCCCTT--GGAAT-AGGGCATCAG-AG-AGGGTGA-GAATCCC--GTCTGTGA-C-ACGAG-T-TTG-GA-GGTGA-TATGATA-CGT-TTTCGACGAGTCGAGTTGTTT-GGGAT-TGCAGCTCAAAATGGG-TGAT-AAATTC-CATCTAAG-GCTAAATAATGGCAAGAGACCGATAGCGAACAAGTACCGTGAGGG-AAAGA-TGAAAAGAACTTTGAAAAGAGAGTTAAACAGTAC-GTGAAATTGTTGAAA-GGGAAACGATTGAAGCCAGTCGTGCTGGCGG-GAAAT-CAGCTTT-CG-GG-AT--------------------------------------------------------------TACTGG--AGGTGC-ACTTT--CTCGC-AAGGCAGGTTAGCATCAATTTCGCATG-TTGTAAAAAGTCCGTCGG-AA-TG-TGACT-CC-TTTC-------GGAGTGTT-ATAGCCAGCGGTCA-ATGCGACGC-GTGGGATTGAGGAT--TGCAGCGAGA----GCCTTTT---------AGGCTAAGT-GC-CT-GGCCCTTGTTC--GTGATCGT-CTTGGC-AACAGCG-T-GCTGGTGTTGAGAACGAT-TCG-TGG-ACACGG-GGTG-TAGCGT-C--AC-GGTA-AACT-CGTTAA---------GTG-----------------------------------------------------------------------------------------------------------------------------------------------------------------------------------------------------------------------------------------------------------------------------------------------------------------------------------------------------------------------------------------------------------------------------------------------------------------------------------------------------------------------------------------------------------------------------------------------------------------------------------------------------------------------------------------------------------------------------------------------------------------------------------------------------------------------------------------------------------------------------------------------------------------------------------------------------------------------------------------------------------------------------------------------------------------------------------------------------------------------------------------------------------------------------------------------------------------------------------------------------------------------------------------------------------------------------------------------------------------------------------------------------------------------------------------------------------------------------------------------------------------------------------------------------------------------------------------------------------------------------------------------------------------------------------------------------------------------------------------------------------------------------------------------------------------------------------------------------------------------------------------------------------------------------------------------------------------------------------------------------------------------------------------------------------------------------------------------------------------------------------------------------------------------------------------------------------------------------------------------------------------------------------------------------------------------------------------------------------------------------------------------------------------------------------------------------------------------------------------------------------------------------------------------------------------------------------------------------------------------------------------------------------------------------------------------------------------------------------------------------------
>AB048656_R_org_Ambispora_callosa_OK1_MAFF520057_W4769/Att1323-7_single_spore_isolate
--------------GTAGTCATATGATTGTCTCAAAGATTAGGCCATGCATGTCTAAGTATAAGCAA-G-TATACT-GTGAAACTGCGAATGGCTCATTAAATCAGTTATAGTTTATTTGATAGTGCC-TTACTACTTGGATAACCGTGGTAATTCTAGAGCTAATACATGCAAAAAATCCCGACTTCTGG-AAGGGA-TGTATTTATTAGATACAAAACCAAT-CTCGTCTTC-GGGCGAGTC--CCTTGGTGATTCATGGTAACTTTTCGAATCGCATGGCCTT-GCGCCGGCGATGGTTCATTCAAATTTCTGCCCTATCAACTTTCGATGGTAGGATTGAGGCCTACCATGGTTTTAACGGGTAACGGGGAATTAGGGTTCGATTCCGGAGAGGGAGCCTGAGAAACGGCTACCACATCCAAGGAAGGCAGCAGGCGCGCAAATTACCCAATCCCGACAC-GGGGAGGTAGTGACAATAAATAACAATACAGGGCCCTCACGGGTCTTGTAATTGGAATGAGTACAATTTAAATCTCTTAACGAGGAACAATTGGAGGGCAAGTCTGGTGCCAGCAGCCGCGGTAATTCCAGCTCCAATAGCGTATATTAAAGTTGTTGCAGTTAAAAAGCTCGTAGTTGAATTTTGGGTCTGGCCGGGCGGTCCACCTTCCG--GGTGAGCACTGT-TCCGA-CGCCGGGCCT-ATCCTTCTGGTGAGACGGCATGCCCTTCGCTGGGTGTGTCGGGGAACCAGGACCATTACCTTGAAAAAATTAGAGTGTTCAAA-------GCAGGC-GTTT-GCTCGAATACATTAGCATGGAATAATGAAATAGGACGC-GTGGTACTATTTTGTTGGTTTCTAGGACCGCCGTAATGATTAATAGGGATAGTTGGGGGCATTAGTATTCAATTGTCAGAGGTGAAATTCTTGGATTTATTGAAGACTAACTTCTGCGAAAGCATTTGCCAAGGATGTTTTCATTAATCAAGAACGAAAGTTAGGGGATCGAAGACGATCAGATACCGTCGTAGTCTTAACCATAAACTATGCCGACTAGGAATCGGGCGAAGTTA-TTCT--AACGACTCGCCCGGCGCCTTATGGGAAACCAAAGTTTTTGGGTTCCGGGGGG-AGTATGGTCGCAAGGCTGAAACTTAAAGGAATTGACGGAAGGGCACCACCAGGGGTGGAGCCTGCGGCTTAATTTGACTCAACACGGGGAAACTCACCAGGTCCAG-ACATAGTAAGGATTGACAGATTGAGAGCTCTTTCTTGATTCTATGGGTGGTGGTGCATGGCCGTTCTTAGTTGGTGGAGTGATTTGTCTGGTTAATTCCGATAACGAACGAGACCTTAACCTGCTAAATAGCTAGGCYGCTCTTC--GAGCGGTCGTCAGCTTCTTAGAGGGACTGTTGCGCGATTAGCCAACGGAAGTTTGAGGCAATAACAAGTCTGTGATGCCCTTAGATGTTCTGG-GCCGCACGCGCGCTACACTGATGAAGTCAACGAGTT-CATCATCCTTGGCCG-GAAGGTCTGGGTAATCTTGTGAAACTTCATCGTGCTGGGGATAGAG-CATTGCAATTATTGCTCTTCAACGAGGAATCCCTAGTAAGCGTGAGTCATCAGCTCGCG-TTGATTACGTCCCTGCCCTTTGTACACACC-GCCCGTCGCTACTACCGATTGAACGGCTTAGTGAGACTCTCGGATTGGCTTATGGTGGCTGGCAACAGCTTGCCGTTTGCTGAAAA-GTTAGTCAAACTT-GGTCGTTTAGAGGAA-GTAAAAGTCGTAACAAGGTTTCCGTAGGTGAACCT-GCGGAAGGATCATT~~~~~~~~~~AGAAAA-GTAC-GGGGGG--AGACGT--TGCT-CTCG-TTTCTTG---AGA-AG-CG-GGACGACGTTTCCTTTTAG----------------TA-TCCAAA-CTCTAAAAATTTATTTG-TTTCAGAGTCTGACATACATTTGT-----AT-GCT-AGATT--CAAAAA--A-----------------AAAAATGAAA---~~~~~~~~~~~AAACTTT-CAACAATGGATCTCTT-GGCTCTTGCATCGATGAAGAACGCAGTGAAGTG-----CG-ATATGTAGTGTGAATTGCAGAATT-CCGTGAATCATCGAATCTTT-GAACGCATA-TTGCACTCT-CTGGTATT-CCGGAGAGTAT--GCCTA-TTT-GA-GGGTCATTT~~~~~~~~~~~GAAATAAA-ATAAAT--TCTAA-GATTTCT-----------------------------------------TAGAATTA-AAAATGGGTCGT-----CCAGTTT----TT----CTGGTC-G------------CCTAAAA-TGCAAGACAA-GCTC--ATTT---CTTGGGTTGC--GTGATA-CTTTCACA-GTT--ACC--TCGTGA--C---TG--AACCA-------GG-A-A----TTTTCGAG--------CGTG-TT-GA--GAA----------------------TTT---C-------GCAC-G---A-GA-TAAAT-TCT----ATT--------------------------------------TA-TCTCGT-GCG--AAAT-AG--------AAAT--TGA--AT-CAT-------~~~~~~~~~~GACCT-CA-AA-TTAG-GTA-GGAG-TACCC-GC-TGAACTT-AAGCATATCAA-TAAGC-GGAG------------------------------------------------------------------------------------------------------------------------------------------------------------------------------------------------------------------------------------------------------------------------------------------------------------------------------------------------------------------------------------------------------------------------------------------------------------------------------------------------------------------------------------------------------------------------------------------------------------------------------------------------------------------------------------------------------------------------------------------------------------------------------------------------------------------------------------------------------------------------------------------------------------------------------------------------------------------------------------------------------------------------------------------------------------------------------------------------------------------------------------------------------------------------------------------------------------------------------------------------------------------------------------------------------------------------------------------------------------------------------------------------------------------------------------------------------------------------------------------------------------------------------------------------------------------------------------------------------------------------------------------------------------------------------------------------------------------------------------------------------------------------------------------------------------------------------------------------------------------------------------------------------------------------------------------------------------------------------------------------------------------------------------------------------------------------------------------------------------------------------------------------------------------------------------------------------------------------------------------------------------------------------------------------------------------------------------------------------------------------------------------------------------------------------------------------------------------------------------------------------------------------------------------------------------------------------------------------------------------------------------------------------------------------------------------------------------------------------------------------------------------------------------------------------------------------------------------------------------------------------------------------------------------------------------------------------------------------------------------------------------------------------------------------------------------------------------------------------------------------------------------------------------------------------------------------------------------------------------------------------------------------------------------------------------------------------------------------------------------------------------------------------------------------------------------------------------------------------------------------------------------------------------------------------------------------------------------------------------------------------------------------------
>AB048657_R_org_Ambispora_callosa_OK1_MAFF520057_W4769/Att1323-7_single_spore_isolate
--------------GTAGTCATATGATTGTCTCAAAGATTAGGCCATGCATGTCTAAGTATAAGCAA-G-TATACT-GTGAAACTGCGAATGGCTCATTAAATCAGTTATAGTTTATTTGATAGTGCC-TTACTACTTGGATAACCGTGGTAATTCTAGAGCTAATACATGCAAAAAATCCCGACTTCTGG-AAGGGA-TGTATTTATTAGATACAAAACCAAT-CTCGTCTTC-GGGCGAGTC--CCTTGGTGATTCATGGTAACTTTTCGAATCGCATGGCCTT-GCGCCGGCGATGGTTCATTCAAATTTCTGCCCTATCAACTTTCGATGGTAGGATTGAGGCCTACCATGGTTTTAACGGGTAACGGGGAATTAGGGTTCGATTCCGGAGAGGGAGCCTGAGAAACGGCTACCACATCCAAGGAAGGCAGCAGGCGCGCAAATTACCCAATCCCGACAC-GGGGAGGTAGTGACAATAAATAACAATACAGGGCCCTCACGGGTCTTGTAATTGGAATGAGTACAATTTAAATCTCTTAACGAGGAACAATTGGAGGGCAAGTCTGGTGCCAGCAGCCGCGGTAATTCCAGCTCCAATAGCGTATATTAAAGTTGTTGCAGTTAAAAAGCTCGTAGTTGAATTTTGGGTCTGGCCGGGCGGTCCACCTTCCG--GGTGAGCACTGT-TCCGA-CGCCGGGCCT-ATCCTTCTGGTGAGACGGCATGCCCTTCGCTGGGTGTGTCGGGGAACCAGGACCATTACCTTGAAAAAATTAGAGTGTTCAAA-------GCAGGC-GTTT-GCTCGAATACATTAGCATGGAATAATGAAATAGGACGC-GTGGTACTATTTTGTTGGTTTCTAGGACCGCCGTAATGATTAATAGGGATAGTTGGGGGCATTAGTATTCAATTGTCAGAGGTGAAATTCTTGGATTTATTGAAGACTAACTTCTGCGAAAGCATTTGCCAAGGATGTTTTCATTAATCAAGAACGAAAGTTAGGGGATCGAAGACGATCAGATACCGTCGTAGTCTTAACCATAAACTATGCCGACTAGGAATCGGGCGAAGTTA-TTCT--AACGACTCGCCCGGCGCCTTATGGGAAACCAAAGTTTTTGGGTTCCGGGGGG-AGTATGGTCGCAAGGCTGAAACTTAAAGGAATTGACGGAAGGGCACCACCAGGGGTGGAGCCTGCGGCTTAATTTGACTCAACACGGGGAAACTCACCAGGTCCAG-ACATAGTAAGGATTGACAGATTGAGAGCTCTTTCTTGATTCTATGGGTGGTGGTGCATGGCCGTTCTTAGTTGGTGGAGTGATTTGTCTGGTTAATTCCGATAACGAACGAGACCTTAACCTGCTAAATAGCTAGGCYGCTCTTC--GAGCGGTCGTCAGCTTCTTAGAGGGACTGTTGCGCGATTAGCCAACGGAAGTTTGAGGCAATAACAAGTCTGTGATGCCCTTAGATGTTCTGG-GCCGCACGCGCGCTACACTGATGAAGTCAACGAGTT-CATCATCCTTGGCCG-GAAGGTCTGGGTAATCTTGTGAAACTTCATCGTGCTGGGGATAGAG-CATTGCAATTATTGCTCTTCAACGAGGAATCCCTAGTAAGCGTGAGTCATCAGCTCGCG-TTGATTACGTCCCTGCCCTTTGTACACACC-GCCCGTCGCTACTACCGATTGAACGGCTTAGTGAGACTCTCGGATTGGCTTATGGTGGCTGGCAACAGCTTGCCGTTTGCTGAAAA-GTTAGTCAAACTT-GGTCGTTTAGAGGAA-GTAAAAGTCGTAACAAGGTTTCCGTAGGTGAACCT-GCGGAAGGATCATT~~~~~~~~~~AGAAAA-GTAC-GGGGGG--AGACGT--TGCT-CTCG-TTTCTTG---GGA-AG-CG-GGACGACGTTTCCTTTTAG----------------TA-TCCAAA-CTCTAAAAATTTATTTG-TTTCAGAGTCTGACATACATTTGT-----AT-GCT-AGATT--CAAAAA--AAA--AA-----------AAAAATGAAA---~~~~~~~~~~~AAACTTT-CAACAATGGATCTCTT-GGCTCTTGCATCGATGAAGAACGCAGTGAAGTGAAGTGCG-ATATGTAGTGTGAATTGCAGAATT-CCGTGAATCATCGAATCTTT-GAACGCATA-TTGCACTCT-CTGGTATT-CCGGAGAGTAT--GCCTA-TTT-GA-GGGTCATTT~~~~~~~~~~~GAAATAAT-ATAAAT--TCTAA-GATTTCT-----------------------------------------TGGAATTA-AAAATGGGTCGT-----CCAGTTT----TT----GTGGTC-G------------CCTAAAA-TGCAAGACAA-GCTC--ATTT---CTTGGGTTGC--GTGATA-CTTTCA---GTT--ACC--TCGTGA--C---TT--CACCA-------GG-A-A----TTTTCGAG--------CGTG-TT-GA--GAA----------------------TTT---C-------GCAC-G---A-GA-TAAAT-TCT----ATT--------------------------------------TA-TCTCGT-GCG--AAAT-AG--------AAAT--TGA--AT-CAT-------~~~~~~~~~~GACCT-CA-AA-TTAG-GTA-GGAG-TACCC-GC-TGAACTT-AAGCATATCAA-TAAGC-GGAG------------------------------------------------------------------------------------------------------------------------------------------------------------------------------------------------------------------------------------------------------------------------------------------------------------------------------------------------------------------------------------------------------------------------------------------------------------------------------------------------------------------------------------------------------------------------------------------------------------------------------------------------------------------------------------------------------------------------------------------------------------------------------------------------------------------------------------------------------------------------------------------------------------------------------------------------------------------------------------------------------------------------------------------------------------------------------------------------------------------------------------------------------------------------------------------------------------------------------------------------------------------------------------------------------------------------------------------------------------------------------------------------------------------------------------------------------------------------------------------------------------------------------------------------------------------------------------------------------------------------------------------------------------------------------------------------------------------------------------------------------------------------------------------------------------------------------------------------------------------------------------------------------------------------------------------------------------------------------------------------------------------------------------------------------------------------------------------------------------------------------------------------------------------------------------------------------------------------------------------------------------------------------------------------------------------------------------------------------------------------------------------------------------------------------------------------------------------------------------------------------------------------------------------------------------------------------------------------------------------------------------------------------------------------------------------------------------------------------------------------------------------------------------------------------------------------------------------------------------------------------------------------------------------------------------------------------------------------------------------------------------------------------------------------------------------------------------------------------------------------------------------------------------------------------------------------------------------------------------------------------------------------------------------------------------------------------------------------------------------------------------------------------------------------------------------------------------------------------------------------------------------------------------------------------------------------------------------------------------------------------------------------------
>AB048658_R_org_Ambispora_callosa_OK1_MAFF520057_W4769/Att1323-7_single_spore_isolate
--------------GTAGTCATATGATTGTCTCAAAGATTAGGCCATGCATGTCTAAGTATAAGCAA-G-TATACT-GTGAAACTGCGAATGGCTCATTAAATCAGTTATAGTTTATTTGATAGTGCC-TTACTACTTGGATAACCGTGGTAATTCTAGAGCTAATACATGCAAAAAATCCCGACTTCTGG-AAGGGA-TGTATTTATTAGATACAAAACCAAT-CTCGTCTTC-GGGCGAGTC--CCTTGGTGATTCATGGTAACTTTTCGAATCGCATGGCCTT-GCGCCGGCGATGGTTCATTCAAATTTCTGCCCTATCAACTTTCGATGGTAGGATTGAGGCCTACCATGGTTTTAACGGGTAACGGGGAATTAGGGTTCGATTCCGGAGAGGGAGCCTGAGAAACGGCTACCACATCCAAGGAAGGCAGCAGGCGCGCAAATTACCCAATCCCGACAC-GGGGAGGTAGTGACAATAAATAACAATACAGGGCCCTCACGGGTCTTGTAATTGGAATGAGTACAATTTAAATCTCTTAACGAGGAACAATTGGAGGGCAAGTCTGGTGCCAGCAGCCGCGGTAATTCCAGCTCCAATAGCGTATATTAAAGTTGTTGCAGTTAAAAAGCTCGTAGTTGAATTTTGGGTCTGGCCGGGCGGTCCACCTTCCG--GGTGAGCACTGT-TCCGA-CGCCGGGCCT-ATCCTTCTGGTGAGACGGCATGCCCTTCGCTGGGTGTGTCGGGGAACCAGGACCATTACCTTGAAAAAATTAGAGTGTTCAAA-------GCAGGC-GTTT-GCTCGAATACATTAGCATGGAATAATGAAATAGGACGC-GTGGTACTATTTTGTTGGTTTCTAGGACCGCCGTAATGATTAATAGGGATAGTTGGGGGCATTAGTATTCAATTGTCAGAGGTGAAATTCTTGGATTTATTGAAGACTAACTTCTGCGAAAGCATTTGCCAAGGATGTTTTCATTAATCAAGAACGAAAGTTAGGGGATCGAAGACGATCAGATACCGTCGTAGTCTTAACCATAAACTATGCCGACTAGGAATCGGGCGAAGTTA-TTCT--AACGACTCGCCCGGCGCCTTATGGGAAACCAAAGTTTTTGGGTTCCGGGGGG-AGTATGGTCGCAAGGCTGAAACTTAAAGGAATTGACGGAAGGGCACCACCAGGGGTGGAGCCTGCGGCTTAATTTGACTCAACACGGGGAAACTCACCAGGTCCAG-ACATAGTAAGGATTGACAGATTGAGAGCTCTTTCTTGATTCTATGGGTGGTGGTGCATGGCCGTTCTTAGTTGGTGGAGTGATTTGTCTGGTTAATTCCGATAACGAACGAGACCTTAACCTGCTAAATAGCTAGGCYGCTCTTC--GAGCGGTCGTCAGCTTCTTAGAGGGACTGTTGCGCGATTAGCCAACGGAAGTTTGAGGCAATAACAAGTCTGTGATGCCCTTAGATGTTCTGG-GCCGCACGCGCGCTACACTGATGAAGTCAACGAGTT-CATCATCCTTGGCCG-GAAGGTCTGGGTAATCTTGTGAAACTTCATCGTGCTGGGGATAGAG-CATTGCAATTATTGCTCTTCAACGAGGAATCCCTAGTAAGCGTGAGTCATCAGCTCGCG-TTGATTACGTCCCTGCCCTTTGTACACACC-GCCCGTCGCTACTACCGATTGAACGGCTTAGTGAGACTCTCGGATTGGCTTATGGTGGCTGGCAACAGCTTGCCGTTTGCTGAAAA-GTTAGTCAAACTT-GGTCGTTTAGAGGAA-GTAAAAGTCGTAACAAGGTTTCCGTAGGTGAACCT-GCGGAAGGATCATT~~~~~~~~~~AGAAAA-GTAC-GGGGGG--AGACGT--TGCT-CTCG-TTTCTTG---AGA-AG-CG-GGACGACGTTTCCTTTTAG----------------TA-TCCAAA-CTCTAAAAATTTATTCG-TTTCAGAGTCTGACATACATTTGT-----AT-GCT-AGATT--CAAAAA--AAA--AA-----------TAAAATGAAAACA~~~~~~~~~~~AAATTTT-CAACAATGGATCTCTT-GGCTCTTGCATCGATGAAGAACGCAGTGAAGTG-----CG-ATATGTAGTGTGAATTGCAGAATT-CCGTGAATCATCGAATCTTT-GAACGCATA-TTGCACTCT-CTGGTATT-CCGGAGAGTAT--GCCTA-TTT-GA-GGGTCATTT~~~~~~~~~~~GAAATAAA-ATAAAT--TCTAA-GATTTCT-----------------------------------------TAGAATTA-AAAATGGGTCGT-----CCAGTTT----TT----GTGGTC-G------------CCTAAAA-TGCAAGACAA-GCTC--ATTT---CTTGGGTTGC--GTGATA-CTTTCA---GTT--ACC--TCGTGA--C---TT--CACCA-------GG-A-A----TTTTCAAG--------CGTG-TT-GA--GAA----------------------TTT------------CAC-G---A-GA-TAAAT-TCT----ATT--------------------------------------TA-TCTCGT-GCG--AAAT-AG--------AAAT--TGA--AT-CAT-------~~~~~~~~~~GACCT-CA-AA-TTAG-GTA-GGAG-TACCC-GC-TGAACTT-AAGCATATCAA-TAAGC-GGAG------------------------------------------------------------------------------------------------------------------------------------------------------------------------------------------------------------------------------------------------------------------------------------------------------------------------------------------------------------------------------------------------------------------------------------------------------------------------------------------------------------------------------------------------------------------------------------------------------------------------------------------------------------------------------------------------------------------------------------------------------------------------------------------------------------------------------------------------------------------------------------------------------------------------------------------------------------------------------------------------------------------------------------------------------------------------------------------------------------------------------------------------------------------------------------------------------------------------------------------------------------------------------------------------------------------------------------------------------------------------------------------------------------------------------------------------------------------------------------------------------------------------------------------------------------------------------------------------------------------------------------------------------------------------------------------------------------------------------------------------------------------------------------------------------------------------------------------------------------------------------------------------------------------------------------------------------------------------------------------------------------------------------------------------------------------------------------------------------------------------------------------------------------------------------------------------------------------------------------------------------------------------------------------------------------------------------------------------------------------------------------------------------------------------------------------------------------------------------------------------------------------------------------------------------------------------------------------------------------------------------------------------------------------------------------------------------------------------------------------------------------------------------------------------------------------------------------------------------------------------------------------------------------------------------------------------------------------------------------------------------------------------------------------------------------------------------------------------------------------------------------------------------------------------------------------------------------------------------------------------------------------------------------------------------------------------------------------------------------------------------------------------------------------------------------------------------------------------------------------------------------------------------------------------------------------------------------------------------------------------------------------------------
>AB048659_R_org_Ambispora_callosa_OK1_MAFF520057_W4769/Att1323-7_single_spore_isolate
--------------GTAGTCATATGATTGTCTCAAAGATTAGGCCATGCATGTCTAAGTATAAGCAA-G-TATACT-GTGAAACTGCGAATGGCTCATTAAATCAGTTATAGTTTATTTGATAGTGCC-TTACTACTTGGATAACCGTGGTAATTCTAGAGCTAATACATGCAAAAAATCCCGACTTCTGG-AAGGGA-TGTATTTATTAGATACAAAACCAAT-CTCGTCTTC-GGGCGAGTC--CCTTGGTGATTCATGGTAACTTTTCGAATCGCATGGCCTT-GCGCCGGCGATGGTTCATTCAAATTTCTGCCCTATCAACTTTCGATGGTAGGATTGAGGCCTACCATGGTTTTAACGGGTAACGGGGAATTAGGGTTCGATTCCGGAGAGGGAGCCTGAGAAACGGCTACCACATCCAAGGAAGGCAGCAGGCGCGCAAATTACCCAATCCCGACAC-GGGGAGGTAGTGACAATAAATAACAATACAGGGCCCTCACGGGTCTTGTAATTGGAATGAGTACAATTTAAATCTCTTAACGAGGAACAATTGGAGGGCAAGTCTGGTGCCAGCAGCCGCGGTAATTCCAGCTCCAATAGCGTATATTAAAGTTGTTGCAGTTAAAAAGCTCGTAGTTGAATTTTGGGTCTGGCCGGGCGGTCCACCTTCCG--GGTGAGCACTGT-TCCGA-CGCCGGGCCT-ATCCTTCTGGTGAGACGGCATGCCCTTCGCTGGGTGTGTCGGGGAACCAGGACCATTACCTTGAAAAAATTAGAGTGTTCAAA-------GCAGGC-GTTT-GCTCGAATACATTAGCATGGAATAATGAAATAGGACGC-GTGGTACTATTTTGTTGGTTTCTAGGACCGCCGTAATGATTAATAGGGATAGTTGGGGGCATTAGTATTCAATTGTCAGAGGTGAAATTCTTGGATTTATTGAAGACTAACTTCTGCGAAAGCATTTGCCAAGGATGTTTTCATTAATCAAGAACGAAAGTTAGGGGATCGAAGACGATCAGATACCGTCGTAGTCTTAACCATAAACTATGCCGACTAGGAATCGGGCGAAGTTA-TTCT--AACGACTCGCCCGGCGCCTTATGGGAAACCAAAGTTTTTGGGTTCCGGGGGG-AGTATGGTCGCAAGGCTGAAACTTAAAGGAATTGACGGAAGGGCACCACCAGGGGTGGAGCCTGCGGCTTAATTTGACTCAACACGGGGAAACTCACCAGGTCCAG-ACATAGTAAGGATTGACAGATTGAGAGCTCTTTCTTGATTCTATGGGTGGTGGTGCATGGCCGTTCTTAGTTGGTGGAGTGATTTGTCTGGTTAATTCCGATAACGAACGAGACCTTAACCTGCTAAATAGCTAGGCYGCTCTTC--GAGCGGTCGTCAGCTTCTTAGAGGGACTGTTGCGCGATTAGCCAACGGAAGTTTGAGGCAATAACAAGTCTGTGATGCCCTTAGATGTTCTGG-GCCGCACGCGCGCTACACTGATGAAGTCAACGAGTT-CATCATCCTTGGCCG-GAAGGTCTGGGTAATCTTGTGAAACTTCATCGTGCTGGGGATAGAG-CATTGCAATTATTGCTCTTCAACGAGGAATCCCTAGTAAGCGTGAGTCATCAGCTCGCG-TTGATTACGTCCCTGCCCTTTGTACACACC-GCCCGTCGCTACTACCGATTGAACGGCTTAGTGAGACTCTCGGATTGGCTTATGGTGGCTGGCAACAGCTTGCCGTTTGCTGAAAA-GTTAGTCAAACTT-GGTCGTTTAGAGGAA-GTAAAAGTCGTAACAAGGTTTCCGTAGGTGAACCT-GCGGAAGGATCATT~~~~~~~~~~AGAAAA-GTAC-GGGGGG--AGACG---TGCT-CTCG-TTTCTTG---GGA-AG-CG-GGACGACGTTTCCTTTTAG----------------TA-TCCAAA-CTCTAAAAATTTATTTG-TTTCAGAGTCTGACATACATTTGT-----AT-GCT-AGATT--CAAAAA--AAA--A------------AAAAATGAAA---~~~~~~~~~~~AAACTTT-CAACAATGGATCTCTT-GGCTCTTGCATCGATGAAGAACGCAGTGAAGTG-----CG-ATATGTAGTGTGAATTGCAGAATT-CCGTGAATCATCGAATCTTT-GAACGCATA-TTGCACTCT-CTGGTATT-CCGGAGAGTAT--GCCTA-TTT-GA-GGGTCATTT~~~~~~~~~~~GAAATAAT-ATAAAT--TCTAA-GATTTCT-----------------------------------------TGGAATTA-AAAATGGGTCGT-----CCAGTTT----TT----GTGGTC-G------------CCTAAAA-TGCAAGACAA-GCTC--ATTT---CTTGGGTTGC--GTGATA-CTTTCA---GTT--ACC--TCGTGA--C---TT--CACCA-------GG-A-A----TTTTCGAG--------CGTG-TT-GA--GAA----------------------TTT---C-------GCAC-G---A-GA-TAAAT-TCT----ATT--------------------------------------TA-TCTCGT-GCG--AAAT-AG--------AAAT--TGA--AT-CAT-------~~~~~~~~~~GACCT-CA-AA-TTAG-GTA-GGAG-TACCC-GC-TGAACTT-AAGCATATCAA-TAAGC-GGAG------------------------------------------------------------------------------------------------------------------------------------------------------------------------------------------------------------------------------------------------------------------------------------------------------------------------------------------------------------------------------------------------------------------------------------------------------------------------------------------------------------------------------------------------------------------------------------------------------------------------------------------------------------------------------------------------------------------------------------------------------------------------------------------------------------------------------------------------------------------------------------------------------------------------------------------------------------------------------------------------------------------------------------------------------------------------------------------------------------------------------------------------------------------------------------------------------------------------------------------------------------------------------------------------------------------------------------------------------------------------------------------------------------------------------------------------------------------------------------------------------------------------------------------------------------------------------------------------------------------------------------------------------------------------------------------------------------------------------------------------------------------------------------------------------------------------------------------------------------------------------------------------------------------------------------------------------------------------------------------------------------------------------------------------------------------------------------------------------------------------------------------------------------------------------------------------------------------------------------------------------------------------------------------------------------------------------------------------------------------------------------------------------------------------------------------------------------------------------------------------------------------------------------------------------------------------------------------------------------------------------------------------------------------------------------------------------------------------------------------------------------------------------------------------------------------------------------------------------------------------------------------------------------------------------------------------------------------------------------------------------------------------------------------------------------------------------------------------------------------------------------------------------------------------------------------------------------------------------------------------------------------------------------------------------------------------------------------------------------------------------------------------------------------------------------------------------------------------------------------------------------------------------------------------------------------------------------------------------------------------------------------------------
>AB048662_R_org_Ambispora_callosa_OK1_MAFF520057_W4769/Att1323-7_single_spore_isolate
--------------GTAGTCATATGATTGTCTCAAAGATTAGGCCATGCATGTCTAAGTATAAGCAA-G-TATACT-GTGAAACTGCGAATGGCTCATTAAATCAGTTATAGTTTATTTGATAGTGCC-TTACTACTTGGATAACCGTGGTAATTCTAGAGCTAATACATGCAAAAAATCCCGACTTCTGG-AAGGGA-TGTATTTATTAGATACAAAACCAAT-CTCGTCTTC-GGGCGAGTC--CCTTGGTGATTCATGGTAACTTTTCGAATCGCATGGCCTT-GCGCCGGCGATGGTTCATTCAAATTTCTGCCCTATCAACTTTCGATGGTAGGATTGAGGCCTACCATGGTTTTAACGGGTAACGGGGAATTAGGGTTCGATTCCGGAGAGGGAGCCTGAGAAACGGCTACCACATCCAAGGAAGGCAGCAGGCGCGCAAATTACCCAATCCCGACAC-GGGGAGGTAGTGACAATAAATAACAATACAGGGCCCTCACGGGTCTTGTAATTGGAATGAGTACAATTTAAATCTCTTAACGAGGAACAATTGGAGGGCAAGTCTGGTGCCAGCAGCCGCGGTAATTCCAGCTCCAATAGCGTATATTAAAGTTGTTGCAGTTAAAAAGCTCGTAGTTGAATTTTGGGTCTGGCCGGGCGGTCCACCTTCCG--GGTGAGCACTGT-TCCGA-CGCCGGGCCT-ATCCTTCTGGTGAGACGGCATGCCCTTCGCTGGGTGTGTCGGGGAACCAGGACCATTACCTTGAAAAAATTAGAGTGTTCAAA-------GCAGGC-GTTT-GCTCGAATACATTAGCATGGAATAATGAAATAGGACGC-GTGGTACTATTTTGTTGGTTTCTAGGACCGCCGTAATGATTAATAGGGATAGTTGGGGGCATTAGTATTCAATTGTCAGAGGTGAAATTCTTGGATTTATTGAAGACTAACTTCTGCGAAAGCATTTGCCAAGGATGTTTTCATTAATCAAGAACGAAAGTTAGGGGATCGAAGACGATCAGATACCGTCGTAGTCTTAACCATAAACTATGCCGACTAGGAATCGGGCGAAGTTA-TTCT--AACGACTCGCCCGGCGCCTTATGGGAAACCAAAGTTTTTGGGTTCCGGGGGG-AGTATGGTCGCAAGGCTGAAACTTAAAGGAATTGACGGAAGGGCACCACCAGGGGTGGAGCCTGCGGCTTAATTTGACTCAACACGGGGAAACTCACCAGGTCCAG-ACATAGTAAGGATTGACAGATTGAGAGCTCTTTCTTGATTCTATGGGTGGTGGTGCATGGCCGTTCTTAGTTGGTGGAGTGATTTGTCTGGTTAATTCCGATAACGAACGAGACCTTAACCTGCTAAATAGCTAGGCYGCTCTTC--GAGCGGTCGTCAGCTTCTTAGAGGGACTGTTGCGCGATTAGCCAACGGAAGTTTGAGGCAATAACAAGTCTGTGATGCCCTTAGATGTTCTGG-GCCGCACGCGCGCTACACTGATGAAGTCAACGAGTT-CATCATCCTTGGCCG-GAAGGTCTGGGTAATCTTGTGAAACTTCATCGTGCTGGGGATAGAG-CATTGCAATTATTGCTCTTCAACGAGGAATCCCTAGTAAGCGTGAGTCATCAGCTCGCG-TTGATTACGTCCCTGCCCTTTGTACACACC-GCCCGTCGCTACTACCGATTGAACGGCTTAGTGAGACTCTCGGATTGGCTTATGGTGGCTGGCAACAGCTTGCCGTTTGCTGAAAA-GTTAGTCAAACTT-GGTCGTTTAGAGGAA-GTAAAAGTCGTAACAAGGTTTCCGTAGGTGAACCT-GCGGAAGGATCATT~~~~~~~~~~AGAAAA-GTAC-GGGGGG--AGACGT--TGCT-CTCG-TTTCTCT---AGA-AT-CG-GGACGACGTTTTCTTTTAG----------------TA-TCCAAA-CTCTAAAAATTTATTCG-TTTCAGAGTCTGACATACATTTGT-----AT-GCT-AGATT--CAAAAA--AAA--A------------TAAAATGAAAACA~~~~~~~~~~~AAACTTT-CAACAATGGATCTCTT-GGCTCTTGCATCGATGAAGAACGCAGTGAAGTG-----CG-ATATGTAGTGTGAATTGCAGAATT-CCGTGAATCATCGAATCTTT-GAACGCATA-TTGCACTCT-CTGGTATT-CCGGAGAGTAT--GCCTA-TTT-GA-GGGTCATTT~~~~~~~~~~~GAAATAAT-ATAAAT--TCTAA-GATTTCT-----------------------------------------TGGAATTA-AAAATGGGTTGT-----CCAGTTT----TT----GTGGTC-G------------CCTAAAA-TGCAAGACAA-GCTC--ATTT---CTTGGGTTGC--GTGATA-CTTTCACA-GTT--ACC--TCGTGA--C---TT--CACCA-------GG-A-A----TTTTCGAG--------CGTG-TG-GA--GAA----------------------TTT---C-------GCAC-G---A-GA-TAAAT-TCT----ATT--------------------------------------TA-TCTCGT-GCG--AAAT-AG--------AAAT--TGA--AT-CAT-GATCAT~~~~~~~~~~GACCT-CA-AA-TTAG-GTA-AGAG-TACCC-GC-TGAACTT-AAGCATATCAA-TAAGC-GGAG------------------------------------------------------------------------------------------------------------------------------------------------------------------------------------------------------------------------------------------------------------------------------------------------------------------------------------------------------------------------------------------------------------------------------------------------------------------------------------------------------------------------------------------------------------------------------------------------------------------------------------------------------------------------------------------------------------------------------------------------------------------------------------------------------------------------------------------------------------------------------------------------------------------------------------------------------------------------------------------------------------------------------------------------------------------------------------------------------------------------------------------------------------------------------------------------------------------------------------------------------------------------------------------------------------------------------------------------------------------------------------------------------------------------------------------------------------------------------------------------------------------------------------------------------------------------------------------------------------------------------------------------------------------------------------------------------------------------------------------------------------------------------------------------------------------------------------------------------------------------------------------------------------------------------------------------------------------------------------------------------------------------------------------------------------------------------------------------------------------------------------------------------------------------------------------------------------------------------------------------------------------------------------------------------------------------------------------------------------------------------------------------------------------------------------------------------------------------------------------------------------------------------------------------------------------------------------------------------------------------------------------------------------------------------------------------------------------------------------------------------------------------------------------------------------------------------------------------------------------------------------------------------------------------------------------------------------------------------------------------------------------------------------------------------------------------------------------------------------------------------------------------------------------------------------------------------------------------------------------------------------------------------------------------------------------------------------------------------------------------------------------------------------------------------------------------------------------------------------------------------------------------------------------------------------------------------------------------------------------------------------------------------
>AB048663_R_org_Ambispora_callosa_OK1_MAFF520057_W4769/Att1323-7_single_spore_isolate
--------------GTAGTCATATGATTGTCTCAAAGATTAGGCCATGCATGTCTAAGTATAAGCAA-G-TATACT-GTGAAACTGCGAATGGCTCATTAAATCAGTTATAGTTTATTTGATAGTGCC-TTACTACTTGGATAACCGTGGTAATTCTAGAGCTAATACATGCAAAAAATCCCGACTTCTGG-AAGGGA-TGTATTTATTAGATACAAAACCAAT-CTCGTCTTC-GGGCGAGTC--CCTTGGTGATTCATGGTAACTTTTCGAATCGCATGGCCTT-GCGCCGGCGATGGTTCATTCAAATTTCTGCCCTATCAACTTTCGATGGTAGGATTGAGGCCTACCATGGTTTTAACGGGTAACGGGGAATTAGGGTTCGATTCCGGAGAGGGAGCCTGAGAAACGGCTACCACATCCAAGGAAGGCAGCAGGCGCGCAAATTACCCAATCCCGACAC-GGGGAGGTAGTGACAATAAATAACAATACAGGGCCCTCACGGGTCTTGTAATTGGAATGAGTACAATTTAAATCTCTTAACGAGGAACAATTGGAGGGCAAGTCTGGTGCCAGCAGCCGCGGTAATTCCAGCTCCAATAGCGTATATTAAAGTTGTTGCAGTTAAAAAGCTCGTAGTTGAATTTTGGGTCTGGCCGGGCGGTCCACCTTCCG--GGTGAGCACTGT-TCCGA-CGCCGGGCCT-ATCCTTCTGGTGAGACGGCATGCCCTTCGCTGGGTGTGTCGGGGAACCAGGACCATTACCTTGAAAAAATTAGAGTGTTCAAA-------GCAGGC-GTTT-GCTCGAATACATTAGCATGGAATAATGAAATAGGACGC-GTGGTACTATTTTGTTGGTTTCTAGGACCGCCGTAATGATTAATAGGGATAGTTGGGGGCATTAGTATTCAATTGTCAGAGGTGAAATTCTTGGATTTATTGAAGACTAACTTCTGCGAAAGCATTTGCCAAGGATGTTTTCATTAATCAAGAACGAAAGTTAGGGGATCGAAGACGATCAGATACCGTCGTAGTCTTAACCATAAACTATGCCGACTAGGAATCGGGCGAAGTTA-TTCT--AACGACTCGCCCGGCGCCTTATGGGAAACCAAAGTTTTTGGGTTCCGGGGGG-AGTATGGTCGCAAGGCTGAAACTTAAAGGAATTGACGGAAGGGCACCACCAGGGGTGGAGCCTGCGGCTTAATTTGACTCAACACGGGGAAACTCACCAGGTCCAG-ACATAGTAAGGATTGACAGATTGAGAGCTCTTTCTTGATTCTATGGGTGGTGGTGCATGGCCGTTCTTAGTTGGTGGAGTGATTTGTCTGGTTAATTCCGATAACGAACGAGACCTTAACCTGCTAAATAGCTAGGCYGCTCTTC--GAGCGGTCGTCAGCTTCTTAGAGGGACTGTTGCGCGATTAGCCAACGGAAGTTTGAGGCAATAACAAGTCTGTGATGCCCTTAGATGTTCTGG-GCCGCACGCGCGCTACACTGATGAAGTCAACGAGTT-CATCATCCTTGGCCG-GAAGGTCTGGGTAATCTTGTGAAACTTCATCGTGCTGGGGATAGAG-CATTGCAATTATTGCTCTTCAACGAGGAATCCCTAGTAAGCGTGAGTCATCAGCTCGCG-TTGATTACGTCCCTGCCCTTTGTACACACC-GCCCGTCGCTACTACCGATTGAACGGCTTAGTGAGACTCTCGGATTGGCTTATGGTGGCTGGCAACAGCTTGCCGTTTGCTGAAAA-GTTAGTCAAACTT-GGTCGTTTAGAGGAA-GTAAAAGTCGTAACAAGGTTTCCGTAGGTGAACCT-GCGGAAGGATCATT~~~~~~~~~~AGAAAA-GTAC-GGGGGG--AGACGT--TGCT-CTCG-TTTCTTG---GGA-AG-CG-GGACGACGTTTCCTTTTAG----------------TA-TCCAAA-CTCTAAAAATTTATTTG-TTTCAGAGTCTGACATACATTTGT-----AT-GCT-AGATT--CAAAAA--AAA--A------------AAAAATGAAA---~~~~~~~~~~~AAACTTT-CAACAATGGATCTCTT-GGCTCTTGCATCGATGAAGAACGCAGTGAAGTG-----CG-ATATGTAGTGTGAATTGCAGAATT-CCGTGAATCATCGAATCTTT-GAACGCATA-TTGCACTCT-CTGGTATT-CCGGAGAGTAT--GCCTA-TTT-GA-GGGTCATTT~~~~~~~~~~~GAAATAAT-ATAAAT--TCTAA-GATTTCT-----------------------------------------TGGAATTA-AAAATGGGTCGT-----CCAGTTT----TT----GTGGTC-G------------CCTAAAA-TGCAAGACAA-GCTC--ATTT---CTTGGGTTGC--GTGATA-CTTTCA---GTT--ACC--TCGTGA--C---TT--CACCA-------GG-A-A----TTTTCGAG--------CGTG-TT-GA--GAA----------------------TTT---C-------GCAC-G---A-GA-TAAAT-TCT----ATT--------------------------------------TA-TCTCGT-GCG--AAAT-AG--------AAAT--TGA--AT-CAT-------~~~~~~~~~~GACCT-CA-AA-TTAG-GTA-GGAG-TACCC-GC-TGAACTT-AAGCATATCAA-TAAGC-GGAG------------------------------------------------------------------------------------------------------------------------------------------------------------------------------------------------------------------------------------------------------------------------------------------------------------------------------------------------------------------------------------------------------------------------------------------------------------------------------------------------------------------------------------------------------------------------------------------------------------------------------------------------------------------------------------------------------------------------------------------------------------------------------------------------------------------------------------------------------------------------------------------------------------------------------------------------------------------------------------------------------------------------------------------------------------------------------------------------------------------------------------------------------------------------------------------------------------------------------------------------------------------------------------------------------------------------------------------------------------------------------------------------------------------------------------------------------------------------------------------------------------------------------------------------------------------------------------------------------------------------------------------------------------------------------------------------------------------------------------------------------------------------------------------------------------------------------------------------------------------------------------------------------------------------------------------------------------------------------------------------------------------------------------------------------------------------------------------------------------------------------------------------------------------------------------------------------------------------------------------------------------------------------------------------------------------------------------------------------------------------------------------------------------------------------------------------------------------------------------------------------------------------------------------------------------------------------------------------------------------------------------------------------------------------------------------------------------------------------------------------------------------------------------------------------------------------------------------------------------------------------------------------------------------------------------------------------------------------------------------------------------------------------------------------------------------------------------------------------------------------------------------------------------------------------------------------------------------------------------------------------------------------------------------------------------------------------------------------------------------------------------------------------------------------------------------------------------------------------------------------------------------------------------------------------------------------------------------------------------------------------------------------------
>AB048664_R_org_Ambispora_callosa_OK1_MAFF520057_W4769/Att1323-7_single_spore_isolate
--------------GTAGTCATATGATTGTCTCAAAGATTAGGCCATGCATGTCTAAGTATAAGCAA-G-TATACT-GTGAAACTGCGAATGGCTCATTAAATCAGTTATAGTTTATTTGATAGTGCC-TTACTACTTGGATAACCGTGGTAATTCTAGAGCTAATACATGCAAAAAATCCCGACTTCTGG-AAGGGA-TGTATTTATTAGATACAAAACCAAT-CTCGTCTTC-GGGCGAGTC--CCTTGGTGATTCATGGTAACTTTTCGAATCGCATGGCCTT-GCGCCGGCGATGGTTCATTCAAATTTCTGCCCTATCAACTTTCGATGGTAGGATTGAGGCCTACCATGGTTTTAACGGGTAACGGGGAATTAGGGTTCGATTCCGGAGAGGGAGCCTGAGAAACGGCTACCACATCCAAGGAAGGCAGCAGGCGCGCAAATTACCCAATCCCGACAC-GGGGAGGTAGTGACAATAAATAACAATACAGGGCCCTCACGGGTCTTGTAATTGGAATGAGTACAATTTAAATCTCTTAACGAGGAACAATTGGAGGGCAAGTCTGGTGCCAGCAGCCGCGGTAATTCCAGCTCCAATAGCGTATATTAAAGTTGTTGCAGTTAAAAAGCTCGTAGTTGAATTTTGGGTCTGGCCGGGCGGTCCACCTTCCG--GGTGAGCACTGT-TCCGA-CGCCGGGCCT-ATCCTTCTGGTGAGACGGCATGCCCTTCGCTGGGTGTGTCGGGGAACCAGGACCATTACCTTGAAAAAATTAGAGTGTTCAAA-------GCAGGC-GTTT-GCTCGAATACATTAGCATGGAATAATGAAATAGGACGC-GTGGTACTATTTTGTTGGTTTCTAGGACCGCCGTAATGATTAATAGGGATAGTTGGGGGCATTAGTATTCAATTGTCAGAGGTGAAATTCTTGGATTTATTGAAGACTAACTTCTGCGAAAGCATTTGCCAAGGATGTTTTCATTAATCAAGAACGAAAGTTAGGGGATCGAAGACGATCAGATACCGTCGTAGTCTTAACCATAAACTATGCCGACTAGGAATCGGGCGAAGTTA-TTCT--AACGACTCGCCCGGCGCCTTATGGGAAACCAAAGTTTTTGGGTTCCGGGGGG-AGTATGGTCGCAAGGCTGAAACTTAAAGGAATTGACGGAAGGGCACCACCAGGGGTGGAGCCTGCGGCTTAATTTGACTCAACACGGGGAAACTCACCAGGTCCAG-ACATAGTAAGGATTGACAGATTGAGAGCTCTTTCTTGATTCTATGGGTGGTGGTGCATGGCCGTTCTTAGTTGGTGGAGTGATTTGTCTGGTTAATTCCGATAACGAACGAGACCTTAACCTGCTAAATAGCTAGGCYGCTCTTC--GAGCGGTCGTCAGCTTCTTAGAGGGACTGTTGCGCGATTAGCCAACGGAAGTTTGAGGCAATAACAAGTCTGTGATGCCCTTAGATGTTCTGG-GCCGCACGCGCGCTACACTGATGAAGTCAACGAGTT-CATCATCCTTGGCCG-GAAGGTCTGGGTAATCTTGTGAAACTTCATCGTGCTGGGGATAGAG-CATTGCAATTATTGCTCTTCAACGAGGAATCCCTAGTAAGCGTGAGTCATCAGCTCGCG-TTGATTACGTCCCTGCCCTTTGTACACACC-GCCCGTCGCTACTACCGATTGAACGGCTTAGTGAGACTCTCGGATTGGCTTATGGTGGCTGGCAACAGCTTGCCGTTTGCTGAAAA-GTTAGTCAAACTT-GGTCGTTTAGAGGAA-GTAAAAGTCGTAACAAGGTTTCCGTAGGTGAACCT-GCGGAAGGATCATT~~~~~~~~~~AGAAAA-GTAC-GGGGGG--AGACGT--TGCT-CTCG-TTTCTTG---GGA-AG-CG-GGACGACGTTTCCTTTTAG----------------TA-TCCAAA-CTCTAAAAATTTATTTG-TTTCAGAGTCTGACATACATTTGT-----AT-GCT-AGATT--CAAAAA--AAA--AA-----------AAAAATGAAA---~~~~~~~~~~~AAACTTT-CAACAATGGATCTCTT-GGCTCTTGCATCGATGAAGAACGCAGTGAAGTG-----CG-ATATGTAGTGTGAATTGCAGAATT-CCGTGAATCATCGAATCTTT-GAACGCATA-TTGCACTCT-CTGGTATT-CCGGAGAGTAT--GCCTA-TTT-GA-GGGTCATTT~~~~~~~~~~~GAAATAAT-ATAAAT--TCTAA-GATTTCT-----------------------------------------TGGAATTA-AAAATGGGTCGT-----CCAGTTT----TT----GTGGTC-G------------CCTAAAA-TGCAAGACAA-GCTC--ATTT---CTTGGGTTGC--GTGATA-CTTTCA---GTT--ACC--TCGTGA--C---TT--CACCA-------GG-A-A----TTTTCGAG--------CGTG-TT-GA--GAA----------------------TTT---C-------GCAC-G---A-GA-TAAAT-TCT----ATT--------------------------------------TA-TCTCGT-GCG--AAAT-AG--------AAAT--TGA--AT-CAT-------~~~~~~~~~~GACCT-CA-AA-TTAG-GTA-GGAG-TACCC-GC-TGAACTT-AAGCATATCAA-TAAGC-GGAG------------------------------------------------------------------------------------------------------------------------------------------------------------------------------------------------------------------------------------------------------------------------------------------------------------------------------------------------------------------------------------------------------------------------------------------------------------------------------------------------------------------------------------------------------------------------------------------------------------------------------------------------------------------------------------------------------------------------------------------------------------------------------------------------------------------------------------------------------------------------------------------------------------------------------------------------------------------------------------------------------------------------------------------------------------------------------------------------------------------------------------------------------------------------------------------------------------------------------------------------------------------------------------------------------------------------------------------------------------------------------------------------------------------------------------------------------------------------------------------------------------------------------------------------------------------------------------------------------------------------------------------------------------------------------------------------------------------------------------------------------------------------------------------------------------------------------------------------------------------------------------------------------------------------------------------------------------------------------------------------------------------------------------------------------------------------------------------------------------------------------------------------------------------------------------------------------------------------------------------------------------------------------------------------------------------------------------------------------------------------------------------------------------------------------------------------------------------------------------------------------------------------------------------------------------------------------------------------------------------------------------------------------------------------------------------------------------------------------------------------------------------------------------------------------------------------------------------------------------------------------------------------------------------------------------------------------------------------------------------------------------------------------------------------------------------------------------------------------------------------------------------------------------------------------------------------------------------------------------------------------------------------------------------------------------------------------------------------------------------------------------------------------------------------------------------------------------------------------------------------------------------------------------------------------------------------------------------------------------------------------------------------------
>AB048665_R_org_Ambispora_callosa_OK1_MAFF520057_W4769/Att1323-7_single_spore_isolate
--------------GTAGTCATATGATTGTCTCAAAGATTAGGCCATGCATGTCTAAGTATAAGCAA-G-TATACT-GTGAAACTGCGAATGGCTCATTAAATCAGTTATAGTTTATTTGATAGTGCC-TTACTACTTGGATAACCGTGGTAATTCTAGAGCTAATACATGCAAAAAATCCCGACTTCTGG-AAGGGA-TGTATTTATTAGATACAAAACCAAT-CTCGTCTTC-GGGCGAGTC--CCTTGGTGATTCATGGTAACTTTTCGAATCGCATGGCCTT-GCGCCGGCGATGGTTCATTCAAATTTCTGCCCTATCAACTTTCGATGGTAGGATTGAGGCCTACCATGGTTTTAACGGGTAACGGGGAATTAGGGTTCGATTCCGGAGAGGGAGCCTGAGAAACGGCTACCACATCCAAGGAAGGCAGCAGGCGCGCAAATTACCCAATCCCGACAC-GGGGAGGTAGTGACAATAAATAACAATACAGGGCCCTCACGGGTCTTGTAATTGGAATGAGTACAATTTAAATCTCTTAACGAGGAACAATTGGAGGGCAAGTCTGGTGCCAGCAGCCGCGGTAATTCCAGCTCCAATAGCGTATATTAAAGTTGTTGCAGTTAAAAAGCTCGTAGTTGAATTTTGGGTCTGGCCGGGCGGTCCACCTTCCG--GGTGAGCACTGT-TCCGA-CGCCGGGCCT-ATCCTTCTGGTGAGACGGCATGCCCTTCGCTGGGTGTGTCGGGGAACCAGGACCATTACCTTGAAAAAATTAGAGTGTTCAAA-------GCAGGC-GTTT-GCTCGAATACATTAGCATGGAATAATGAAATAGGACGC-GTGGTACTATTTTGTTGGTTTCTAGGACCGCCGTAATGATTAATAGGGATAGTTGGGGGCATTAGTATTCAATTGTCAGAGGTGAAATTCTTGGATTTATTGAAGACTAACTTCTGCGAAAGCATTTGCCAAGGATGTTTTCATTAATCAAGAACGAAAGTTAGGGGATCGAAGACGATCAGATACCGTCGTAGTCTTAACCATAAACTATGCCGACTAGGAATCGGGCGAAGTTA-TTCT--AACGACTCGCCCGGCGCCTTATGGGAAACCAAAGTTTTTGGGTTCCGGGGGG-AGTATGGTCGCAAGGCTGAAACTTAAAGGAATTGACGGAAGGGCACCACCAGGGGTGGAGCCTGCGGCTTAATTTGACTCAACACGGGGAAACTCACCAGGTCCAG-ACATAGTAAGGATTGACAGATTGAGAGCTCTTTCTTGATTCTATGGGTGGTGGTGCATGGCCGTTCTTAGTTGGTGGAGTGATTTGTCTGGTTAATTCCGATAACGAACGAGACCTTAACCTGCTAAATAGCTAGGCYGCTCTTC--GAGCGGTCGTCAGCTTCTTAGAGGGACTGTTGCGCGATTAGCCAACGGAAGTTTGAGGCAATAACAAGTCTGTGATGCCCTTAGATGTTCTGG-GCCGCACGCGCGCTACACTGATGAAGTCAACGAGTT-CATCATCCTTGGCCG-GAAGGTCTGGGTAATCTTGTGAAACTTCATCGTGCTGGGGATAGAG-CATTGCAATTATTGCTCTTCAACGAGGAATCCCTAGTAAGCGTGAGTCATCAGCTCGCG-TTGATTACGTCCCTGCCCTTTGTACACACC-GCCCGTCGCTACTACCGATTGAACGGCTTAGTGAGACTCTCGGATTGGCTTATGGTGGCTGGCAACAGCTTGCCGTTTGCTGAAAA-GTTAGTCAAACTT-GGTCGTTTAGAGGAA-GTAAAAGTCGTAACAAGGTTTCCGTAGGTGAACCT-GCGGAAGGATCATT~~~~~~~~~~AGAAAA-GTAC-GGGGGG--AGACGT--TGCT-CTCG-TTTCTCT---AGA-AT-CG-GGACGACGTTTTCTTTTAG----------------TA-TCCAAA-CTCTAAAAATTTATTCG-TTTCAGAGTCTGACATACATTTGT-----AT-GCT-AGATT--CAAAAA--AAA--A------------TAAAATGAAAACA~~~~~~~~~~~AAACTTT-CAACAATGGATCTCTT-GGCTCTTGCATCGATGAAGAACGCAGTGAAGTG-----CG-ATATGTAGTGTGAATTGCAGAATT-CCGTGAATCATCGAATCTTT-GAACGCATA-TTGCACTCT-CTGGTATT-CCGGAGAGTAT--GCCTA-TTT-GA-GGGTCATTT~~~~~~~~~~~GAAATAAT-ATAAAT--TCTAA-GATTTCT-----------------------------------------TGGAATTA-AAAATGGGTCGT-----CCAGTTT----TT----CTGGTC-G------------CCTAAAA-TGCAAGACAA-GCTC--ATTT---CTTGGGTTGC--GTGATA-CTTTCACA-GTT--ACC--TCGTGA--C---TT--CACCA-------GG-A-A----TTTTCGAG--------CGTG-TT-GA--GAA----------------------TTT---C-------GCAC-G---A-GA-TAAAT-TCT----ATT--------------------------------------TA-TCTCGT-GCG--AAAT-AG--------AAAT--TGA--AT-CAT-------~~~~~~~~~~GACCT-CA-AA-TTAG-GTA-GGAG-TACCC-GC-TGAACTT-AAGCATATCAA-TAAGC-GGAG------------------------------------------------------------------------------------------------------------------------------------------------------------------------------------------------------------------------------------------------------------------------------------------------------------------------------------------------------------------------------------------------------------------------------------------------------------------------------------------------------------------------------------------------------------------------------------------------------------------------------------------------------------------------------------------------------------------------------------------------------------------------------------------------------------------------------------------------------------------------------------------------------------------------------------------------------------------------------------------------------------------------------------------------------------------------------------------------------------------------------------------------------------------------------------------------------------------------------------------------------------------------------------------------------------------------------------------------------------------------------------------------------------------------------------------------------------------------------------------------------------------------------------------------------------------------------------------------------------------------------------------------------------------------------------------------------------------------------------------------------------------------------------------------------------------------------------------------------------------------------------------------------------------------------------------------------------------------------------------------------------------------------------------------------------------------------------------------------------------------------------------------------------------------------------------------------------------------------------------------------------------------------------------------------------------------------------------------------------------------------------------------------------------------------------------------------------------------------------------------------------------------------------------------------------------------------------------------------------------------------------------------------------------------------------------------------------------------------------------------------------------------------------------------------------------------------------------------------------------------------------------------------------------------------------------------------------------------------------------------------------------------------------------------------------------------------------------------------------------------------------------------------------------------------------------------------------------------------------------------------------------------------------------------------------------------------------------------------------------------------------------------------------------------------------------------------------------------------------------------------------------------------------------------------------------------------------------------------------------------------------------------------
>AB048667_R_org_Ambispora_callosa_OK1_MAFF520057_W4769/Att1323-7_single_spore_isolate
--------------GTAGTCATATGATTGTCTCAAAGATTAGGCCATGCATGTCTAAGTATAAGCAA-G-TATACT-GTGAAACTGCGAATGGCTCATTAAATCAGTTATAGTTTATTTGATAGTGCC-TTACTACTTGGATAACCGTGGTAATTCTAGAGCTAATACATGCAAAAAATCCCGACTTCTGG-AAGGGA-TGTATTTATTAGATACAAAACCAAT-CTCGTCTTC-GGGCGAGTC--CCTTGGTGATTCATGGTAACTTTTCGAATCGCATGGCCTT-GCGCCGGCGATGGTTCATTCAAATTTCTGCCCTATCAACTTTCGATGGTAGGATTGAGGCCTACCATGGTTTTAACGGGTAACGGGGAATTAGGGTTCGATTCCGGAGAGGGAGCCTGAGAAACGGCTACCACATCCAAGGAAGGCAGCAGGCGCGCAAATTACCCAATCCCGACAC-GGGGAGGTAGTGACAATAAATAACAATACAGGGCCCTCACGGGTCTTGTAATTGGAATGAGTACAATTTAAATCTCTTAACGAGGAACAATTGGAGGGCAAGTCTGGTGCCAGCAGCCGCGGTAATTCCAGCTCCAATAGCGTATATTAAAGTTGTTGCAGTTAAAAAGCTCGTAGTTGAATTTTGGGTCTGGCCGGGCGGTCCACCTTCCG--GGTGAGCACTGT-TCCGA-CGCCGGGCCT-ATCCTTCTGGTGAGACGGCATGCCCTTCGCTGGGTGTGTCGGGGAACCAGGACCATTACCTTGAAAAAATTAGAGTGTTCAAA-------GCAGGC-GTTT-GCTCGAATACATTAGCATGGAATAATGAAATAGGACGC-GTGGTACTATTTTGTTGGTTTCTAGGACCGCCGTAATGATTAATAGGGATAGTTGGGGGCATTAGTATTCAATTGTCAGAGGTGAAATTCTTGGATTTATTGAAGACTAACTTCTGCGAAAGCATTTGCCAAGGATGTTTTCATTAATCAAGAACGAAAGTTAGGGGATCGAAGACGATCAGATACCGTCGTAGTCTTAACCATAAACTATGCCGACTAGGAATCGGGCGAAGTTA-TTCT--AACGACTCGCCCGGCGCCTTATGGGAAACCAAAGTTTTTGGGTTCCGGGGGG-AGTATGGTCGCAAGGCTGAAACTTAAAGGAATTGACGGAAGGGCACCACCAGGGGTGGAGCCTGCGGCTTAATTTGACTCAACACGGGGAAACTCACCAGGTCCAG-ACATAGTAAGGATTGACAGATTGAGAGCTCTTTCTTGATTCTATGGGTGGTGGTGCATGGCCGTTCTTAGTTGGTGGAGTGATTTGTCTGGTTAATTCCGATAACGAACGAGACCTTAACCTGCTAAATAGCTAGGCYGCTCTTC--GAGCGGTCGTCAGCTTCTTAGAGGGACTGTTGCGCGATTAGCCAACGGAAGTTTGAGGCAATAACAAGTCTGTGATGCCCTTAGATGTTCTGG-GCCGCACGCGCGCTACACTGATGAAGTCAACGAGTT-CATCATCCTTGGCCG-GAAGGTCTGGGTAATCTTGTGAAACTTCATCGTGCTGGGGATAGAG-CATTGCAATTATTGCTCTTCAACGAGGAATCCCTAGTAAGCGTGAGTCATCAGCTCGCG-TTGATTACGTCCCTGCCCTTTGTACACACC-GCCCGTCGCTACTACCGATTGAACGGCTTAGTGAGACTCTCGGATTGGCTTATGGTGGCTGGCAACAGCTTGCCGTTTGCTGAAAA-GTTAGTCAAACTT-GGTCGTTTAGAGGAA-GTAAAAGTCGTAACAAGGTTTCCGTAGGTGAACCT-GCGGAAGGATCATT~~~~~~~~~~AGAAAA-GTAC-GGGGGG--AGACGT--TGCT-CTCG-TTTCTCT---AGA-AT-CG-GGACGACGTTTTCTTTTAG----------------TA-TCCAAA-CTCTAAAAATTTATTTG-T-TCGGAGTCTAATATACATTTGT-----AT-GCT-AGATT--CAAAAA--------------------AAAAATGAAAACA~~~~~~~~~~~AAACTTT-CAACAATGGATCTCTT-GGCTCTTGCATCGATGAAGAACGCAGTGAAGTG-----CG-ATATGTAGTGTGAATTGCAGAATT-CCGTGAATCATCGAATCTTT-GAACGCATA-TTGCACTCT-CTGGTATT-CCGGAGAGTAT--GCCTA-TTT-GA-GGGTCATTT~~~~~~~~~~~GAAATAAT-ATAAAT--TCTAA-GATTTCT-----------------------------------------TGGAATTA-AAAATGGGTTGT-----CCAGTTT----TT----GTGGTC-G------------CCTAAAA-TGCAAGACAA-GCTC--ATTT---CTTGGGTTGC--GTGATA-CTTTCACA-GTT--ACC--TCGTGA--C---TT--CACCA-------GG-A-A----TTTTCGAG--------CGTG-TG-GA--GAA----------------------TTT---C-------GCAC-G---A-GA-TAAAT-TCT----ATT--------------------------------------TA-TCTCGT-GCG--AAAT-AG--------AAAT--TGA--AT-CAT-GATCAT~~~~~~~~~~GACCT-CA-AA-TTAG-GTA-AGAG-TACCC-GC-TGAACTT-AAGCATATCAA-TAAGC-GGAG------------------------------------------------------------------------------------------------------------------------------------------------------------------------------------------------------------------------------------------------------------------------------------------------------------------------------------------------------------------------------------------------------------------------------------------------------------------------------------------------------------------------------------------------------------------------------------------------------------------------------------------------------------------------------------------------------------------------------------------------------------------------------------------------------------------------------------------------------------------------------------------------------------------------------------------------------------------------------------------------------------------------------------------------------------------------------------------------------------------------------------------------------------------------------------------------------------------------------------------------------------------------------------------------------------------------------------------------------------------------------------------------------------------------------------------------------------------------------------------------------------------------------------------------------------------------------------------------------------------------------------------------------------------------------------------------------------------------------------------------------------------------------------------------------------------------------------------------------------------------------------------------------------------------------------------------------------------------------------------------------------------------------------------------------------------------------------------------------------------------------------------------------------------------------------------------------------------------------------------------------------------------------------------------------------------------------------------------------------------------------------------------------------------------------------------------------------------------------------------------------------------------------------------------------------------------------------------------------------------------------------------------------------------------------------------------------------------------------------------------------------------------------------------------------------------------------------------------------------------------------------------------------------------------------------------------------------------------------------------------------------------------------------------------------------------------------------------------------------------------------------------------------------------------------------------------------------------------------------------------------------------------------------------------------------------------------------------------------------------------------------------------------------------------------------------------------------------------------------------------------------------------------------------------------------------------------------------------------------------------------------------------------
>AB048668_R_org_Ambispora_callosa_OK1_MAFF520057_W4769/Att1323-7_single_spore_isolate
--------------GTAGTCATATGATTGTCTCAAAGATTAGGCCATGCATGTCTAAGTATAAGCAA-G-TATACT-GTGAAACTGCGAATGGCTCATTAAATCAGTTATAGTTTATTTGATAGTGCC-TTACTACTTGGATAACCGTGGTAATTCTAGAGCTAATACATGCAAAAAATCCCGACTTCTGG-AAGGGA-TGTATTTATTAGATACAAAACCAAT-CTCGTCTTC-GGGCGAGTC--CCTTGGTGATTCATGGTAACTTTTCGAATCGCATGGCCTT-GCGCCGGCGATGGTTCATTCAAATTTCTGCCCTATCAACTTTCGATGGTAGGATTGAGGCCTACCATGGTTTTAACGGGTAACGGGGAATTAGGGTTCGATTCCGGAGAGGGAGCCTGAGAAACGGCTACCACATCCAAGGAAGGCAGCAGGCGCGCAAATTACCCAATCCCGACAC-GGGGAGGTAGTGACAATAAATAACAATACAGGGCCCTCACGGGTCTTGTAATTGGAATGAGTACAATTTAAATCTCTTAACGAGGAACAATTGGAGGGCAAGTCTGGTGCCAGCAGCCGCGGTAATTCCAGCTCCAATAGCGTATATTAAAGTTGTTGCAGTTAAAAAGCTCGTAGTTGAATTTTGGGTCTGGCCGGGCGGTCCACCTTCCG--GGTGAGCACTGT-TCCGA-CGCCGGGCCT-ATCCTTCTGGTGAGACGGCATGCCCTTCGCTGGGTGTGTCGGGGAACCAGGACCATTACCTTGAAAAAATTAGAGTGTTCAAA-------GCAGGC-GTTT-GCTCGAATACATTAGCATGGAATAATGAAATAGGACGC-GTGGTACTATTTTGTTGGTTTCTAGGACCGCCGTAATGATTAATAGGGATAGTTGGGGGCATTAGTATTCAATTGTCAGAGGTGAAATTCTTGGATTTATTGAAGACTAACTTCTGCGAAAGCATTTGCCAAGGATGTTTTCATTAATCAAGAACGAAAGTTAGGGGATCGAAGACGATCAGATACCGTCGTAGTCTTAACCATAAACTATGCCGACTAGGAATCGGGCGAAGTTA-TTCT--AACGACTCGCCCGGCGCCTTATGGGAAACCAAAGTTTTTGGGTTCCGGGGGG-AGTATGGTCGCAAGGCTGAAACTTAAAGGAATTGACGGAAGGGCACCACCAGGGGTGGAGCCTGCGGCTTAATTTGACTCAACACGGGGAAACTCACCAGGTCCAG-ACATAGTAAGGATTGACAGATTGAGAGCTCTTTCTTGATTCTATGGGTGGTGGTGCATGGCCGTTCTTAGTTGGTGGAGTGATTTGTCTGGTTAATTCCGATAACGAACGAGACCTTAACCTGCTAAATAGCTAGGCYGCTCTTC--GAGCGGTCGTCAGCTTCTTAGAGGGACTGTTGCGCGATTAGCCAACGGAAGTTTGAGGCAATAACAAGTCTGTGATGCCCTTAGATGTTCTGG-GCCGCACGCGCGCTACACTGATGAAGTCAACGAGTT-CATCATCCTTGGCCG-GAAGGTCTGGGTAATCTTGTGAAACTTCATCGTGCTGGGGATAGAG-CATTGCAATTATTGCTCTTCAACGAGGAATCCCTAGTAAGCGTGAGTCATCAGCTCGCG-TTGATTACGTCCCTGCCCTTTGTACACACC-GCCCGTCGCTACTACCGATTGAACGGCTTAGTGAGACTCTCGGATTGGCTTATGGTGGCTGGCAACAGCTTGCCGTTTGCTGAAAA-GTTAGTCAAACTT-GGTCGTTTAGAGGAA-GTAAAAGTCGTAACAAGGTTTCCGTAGGTGAACCT-GCGGAAGGATCATT~~~~~~~~~~AGAAAA-GTAC-GGGGGG--AGACGT--TGCT-CTCG-TTTCTCT---AGA-AT-CG-GGACGACGTTTCCTTTTAG----------------TA-TCCAAA-CTCTAAAAATTTATTCG-TTTCAGAGTCTGACATACATTTGT-----AT-GCT-AGATT--CAAAAA--AAA---------------TAAAATGAAAACA~~~~~~~~~~~AAACTTT-CAACAATGGATCTCTT-GGCTCTTGCATCGATGAAGAACGCAGTGAAGTG-----CG-ATATGTAGTGTGAATTGCAGAATT-CCGTGAATCATCGAATCTTT-GAACGCATA-TTGCACTCT-CTGGTATT-CCGGAGAGTAT--GCTTA-TTT-GA-GGGTCATTT~~~~~~~~~~~AAAATAAT-ATAAGT--TCCAA-GATTTCT-----------------------------------------TGGAATTA-AAAATGGGTTGT-----CCAGTTT----TT----GTGGTC-G------------CCTAAAA-TGCAAGACAA-GCTC--ATTT---CTTGGGTTGC--GTGATA-CTTTCACA-GTT--ACC--TCGTGA--C---TG--AACCA-------GG-A-A----TTTTCGAG--------CGTG-TG-GA--TAA----------------------TTT---C-------GCAC-G---A-GA-TAAAT-TCT----ATT--------------------------------------TA-TCTCGT-GCG--AAAT-AG--------AAAT--TGA--AT-CAT-GATCAT~~~~~~~~~~GACCT-CA-AA-TTAG-GTA-GGAG-TACCC-GC-TGAACTT-AAGCATATCAA-TAAGC-GGAG------------------------------------------------------------------------------------------------------------------------------------------------------------------------------------------------------------------------------------------------------------------------------------------------------------------------------------------------------------------------------------------------------------------------------------------------------------------------------------------------------------------------------------------------------------------------------------------------------------------------------------------------------------------------------------------------------------------------------------------------------------------------------------------------------------------------------------------------------------------------------------------------------------------------------------------------------------------------------------------------------------------------------------------------------------------------------------------------------------------------------------------------------------------------------------------------------------------------------------------------------------------------------------------------------------------------------------------------------------------------------------------------------------------------------------------------------------------------------------------------------------------------------------------------------------------------------------------------------------------------------------------------------------------------------------------------------------------------------------------------------------------------------------------------------------------------------------------------------------------------------------------------------------------------------------------------------------------------------------------------------------------------------------------------------------------------------------------------------------------------------------------------------------------------------------------------------------------------------------------------------------------------------------------------------------------------------------------------------------------------------------------------------------------------------------------------------------------------------------------------------------------------------------------------------------------------------------------------------------------------------------------------------------------------------------------------------------------------------------------------------------------------------------------------------------------------------------------------------------------------------------------------------------------------------------------------------------------------------------------------------------------------------------------------------------------------------------------------------------------------------------------------------------------------------------------------------------------------------------------------------------------------------------------------------------------------------------------------------------------------------------------------------------------------------------------------------------------------------------------------------------------------------------------------------------------------------------------------------------------------------------------------------
>AB048669_R_org_Ambispora_callosa_OK1_MAFF520057_W4769/Att1323-7_single_spore_isolate
--------------GTAGTCATATGATTGTCTCAAAGATTAGGCCATGCATGTCTAAGTATAAGCAA-G-TATACT-GTGAAACTGCGAATGGCTCATTAAATCAGTTATAGTTTATTTGATAGTGCC-TTACTACTTGGATAACCGTGGTAATTCTAGAGCTAATACATGCAAAAAATCCCGACTTCTGG-AAGGGA-TGTATTTATTAGATACAAAACCAAT-CTCGTCTTC-GGGCGAGTC--CCTTGGTGATTCATGGTAACTTTTCGAATCGCATGGCCTT-GCGCCGGCGATGGTTCATTCAAATTTCTGCCCTATCAACTTTCGATGGTAGGATTGAGGCCTACCATGGTTTTAACGGGTAACGGGGAATTAGGGTTCGATTCCGGAGAGGGAGCCTGAGAAACGGCTACCACATCCAAGGAAGGCAGCAGGCGCGCAAATTACCCAATCCCGACAC-GGGGAGGTAGTGACAATAAATAACAATACAGGGCCCTCACGGGTCTTGTAATTGGAATGAGTACAATTTAAATCTCTTAACGAGGAACAATTGGAGGGCAAGTCTGGTGCCAGCAGCCGCGGTAATTCCAGCTCCAATAGCGTATATTAAAGTTGTTGCAGTTAAAAAGCTCGTAGTTGAATTTTGGGTCTGGCCGGGCGGTCCACCTTCCG--GGTGAGCACTGT-TCCGA-CGCCGGGCCT-ATCCTTCTGGTGAGACGGCATGCCCTTCGCTGGGTGTGTCGGGGAACCAGGACCATTACCTTGAAAAAATTAGAGTGTTCAAA-------GCAGGC-GTTT-GCTCGAATACATTAGCATGGAATAATGAAATAGGACGC-GTGGTACTATTTTGTTGGTTTCTAGGACCGCCGTAATGATTAATAGGGATAGTTGGGGGCATTAGTATTCAATTGTCAGAGGTGAAATTCTTGGATTTATTGAAGACTAACTTCTGCGAAAGCATTTGCCAAGGATGTTTTCATTAATCAAGAACGAAAGTTAGGGGATCGAAGACGATCAGATACCGTCGTAGTCTTAACCATAAACTATGCCGACTAGGAATCGGGCGAAGTTA-TTCT--AACGACTCGCCCGGCGCCTTATGGGAAACCAAAGTTTTTGGGTTCCGGGGGG-AGTATGGTCGCAAGGCTGAAACTTAAAGGAATTGACGGAAGGGCACCACCAGGGGTGGAGCCTGCGGCTTAATTTGACTCAACACGGGGAAACTCACCAGGTCCAG-ACATAGTAAGGATTGACAGATTGAGAGCTCTTTCTTGATTCTATGGGTGGTGGTGCATGGCCGTTCTTAGTTGGTGGAGTGATTTGTCTGGTTAATTCCGATAACGAACGAGACCTTAACCTGCTAAATAGCTAGGCYGCTCTTC--GAGCGGTCGTCAGCTTCTTAGAGGGACTGTTGCGCGATTAGCCAACGGAAGTTTGAGGCAATAACAAGTCTGTGATGCCCTTAGATGTTCTGG-GCCGCACGCGCGCTACACTGATGAAGTCAACGAGTT-CATCATCCTTGGCCG-GAAGGTCTGGGTAATCTTGTGAAACTTCATCGTGCTGGGGATAGAG-CATTGCAATTATTGCTCTTCAACGAGGAATCCCTAGTAAGCGTGAGTCATCAGCTCGCG-TTGATTACGTCCCTGCCCTTTGTACACACC-GCCCGTCGCTACTACCGATTGAACGGCTTAGTGAGACTCTCGGATTGGCTTATGGTGGCTGGCAACAGCTTGCCGTTTGCTGAAAA-GTTAGTCAAACTT-GGTCGTTTAGAGGAA-GTAAAAGTCGTAACAAGGTTTCCGTAGGTGAACCT-GCGGAAGGATCATT~~~~~~~~~~AGAAAA-GTAC-GGGGGG--AGACGT--TGCT-CTCG-TTTCTCT---AGA-AT-CG-GGACGACGTTTTCTTTTAG----------------TA-TCCAAA-CTCTAAAAATTTATTCG-TTTCAGAGTCTGACATACATTTGT-----AT-GCT-AGATT--CAAAAA--AAA--A------------TAAAATGAAAACA~~~~~~~~~~~AAACTTT-CAACAATGGATCTCTT-G-CTCTTGCATCGATGAAGAACGCAGTGAAGTG-----CG-ATATGTAGTGTGAATTGCAGAATT-CCGTGAATCATCGAATCTTT-GAACGCATA-TTGCACTCT-CTGGTATT-CCGGAGAGTAT--GCCTA-TTT-GA-GGGTCATTT~~~~~~~~~~~GAAATAAT-ATAAAT--TCTAA-GATTTCT-----------------------------------------TGGAATTA-AAAATGGGTCGT-----CCAGTTT----TT----CTGGTC-G------------CCTAAAA-TGCAAGACAA-GCTC--ATTT---CTTGGGTTGC--GTGATA-CTTTCACA-GTT--ACC--TCGTGA--C---TT--CACCA-------GG-A-A----TTTTCGAG--------CGTG-TT-GA--GAA----------------------TTT---C-------GCAC-G---A-GA-TAAAT-TCT----ATT--------------------------------------TA-TCTCGT-GCG--AAAT-AG--------AAAT--TGA--AT-CAT-------~~~~~~~~~~GACCT-CA-AA-TTAG-GTA-GGAG-TACCC-GC-TGAACTT-AAGCATATCAA-TAAGC-GGAG------------------------------------------------------------------------------------------------------------------------------------------------------------------------------------------------------------------------------------------------------------------------------------------------------------------------------------------------------------------------------------------------------------------------------------------------------------------------------------------------------------------------------------------------------------------------------------------------------------------------------------------------------------------------------------------------------------------------------------------------------------------------------------------------------------------------------------------------------------------------------------------------------------------------------------------------------------------------------------------------------------------------------------------------------------------------------------------------------------------------------------------------------------------------------------------------------------------------------------------------------------------------------------------------------------------------------------------------------------------------------------------------------------------------------------------------------------------------------------------------------------------------------------------------------------------------------------------------------------------------------------------------------------------------------------------------------------------------------------------------------------------------------------------------------------------------------------------------------------------------------------------------------------------------------------------------------------------------------------------------------------------------------------------------------------------------------------------------------------------------------------------------------------------------------------------------------------------------------------------------------------------------------------------------------------------------------------------------------------------------------------------------------------------------------------------------------------------------------------------------------------------------------------------------------------------------------------------------------------------------------------------------------------------------------------------------------------------------------------------------------------------------------------------------------------------------------------------------------------------------------------------------------------------------------------------------------------------------------------------------------------------------------------------------------------------------------------------------------------------------------------------------------------------------------------------------------------------------------------------------------------------------------------------------------------------------------------------------------------------------------------------------------------------------------------------------------------------------------------------------------------------------------------------------------------------------------------------------------------------------------------------------------
>AB048671_R_org_Ambispora_callosa_V1_MAFF520058_W4771/Att321-10_multi_spore_culture
--------------GTAGTCATATGATTGTCTCAAAGATTAAGCCATGCATGTCTAAGTATAAGCAA-G-TATACT-GTGAAACTGCGAATGGCTCMTTAAATCAGTTWTAGTTTATTTGATAGTGCC-TTACTACTTGGATAACCGTGGTAATTCTAGAGCTAATACATGCAAAAAATCCCGACTTCTGG-AAGGGA-TGTATTTATTAGATACAAAACCAAT-CTCGTCTTC-GGGCGAGTC--CCTTGGTGATTCATGGTAACTTTTCGAATCGCATGGCCTT-GCGCCGGCGATGGTTCATTCAAATTTCTGCCCTATCAACTTTCGATGGTAGGATAGAGGCCTACCATGGTTTTAACGGGTAACGGGGAATTAGGGTTCGATTCCGGAGAGGGAGCCTGAGAAACGGCTACCACMTCCAAGGAAGGCAGCAGGCGCGCAAATTACCCAATCCCGACAC-GGGGAGGTAGTGACAATAAATAACAATACAGGGCCCTCACGGGTCTTGTAATTGGAATGAGTACAATTTAAATCTCTTAACGAGGAACAATTGGAGGGCAAGTCTGGTGCCAGCAGCCGCGGTAATTCCAGCTCCAATAGCGTATATTAAAGTTGTTGCAGTTAAAAAGCTCGTAGTTGAATTTTGGGTCTGGCCGGGCGGTCCACCTTCCG--GGTGAGCACTGT-TCCGA-YGCCGGGCCT-ATCCTTCTGGTGAGACGGCATGCCCTTCGCTGGGTGTGTCGGGGAACCAGGACCATTACCTTGAAAAAATTAGAGTGTTCAAA-------GCAGGC-GTTT-GCTCGAATACATTAGCATGGAATAATGAAATAGGACGC-GTGGTACTATTTTGTTGGTTTCTAGGACCGCCGTAATGATTAATAGGGATAGTTGGGGGCATTAGTATTCAATTGTCAGAGGTGAAATTCTTGGATTTATTGAAGACTAACTTCTGCGAAAGCATTTGCCAAGGATGTTTTCATTAATCAAGAACGAAAGTTAGGGGATCGAAGACGATCAGATACCGTCGTAGTCTTAACCATAAACTATGCCGACTAGGAATCGGGCGAAGTTA-TTCT--AACGACTCGCCCGGCGCCTTATGGGAAACCAAAGTTTTTGGGTTCCGGGGGG-AGTATGGTCGCAAGGCTGAAACTTAAAGGAATTGACGGAAGGGCACCACCAGGGGTG-AGCCTGCGGCTTAATTTGACTCAACACGGGGAAACTCACCAGGTCCAG-ACATAGTAAGGATTGACAGATTGAGAGCTCTTTCTTGATTCTATGGGTGGTGGTGCATGGCCGTTCTTAGTTGGTGGAGTGATTTGTCTGGTTAATTCCGATAACGAACGAGACCTTAACCTGCTAAATAGCTAGGCCGCTCTTC--GAGCGGTCGTCAGCTTCTTAGAGGGACTGTTGCGCGATTAGCCAACGGAAGTTTGAGGCAATAACAGGTCTGTGATGCCCTTAGATGTTCTGG-GCCGCACGCGCGCTACACTGATGAAGTCAACGAGTT-CATCATCCTTGGCCG-GAAGGTCTGGGTAATCTTGTGAAACTTCATCGTGCTGGGGATAGAG-CATTGCAATTATTGCTCTTCAACGAGGAATCCCTAGTAAGCGTGAGTCATCAGCTCGCG-TTGAYTACGTCCCTGCCCTTTGTACACACC-GCCCGTCGCTACTACCGATTGAACGGCTTAGTGAGACTCTCGGATTGGCTTATGGTGGCTGGCAACAGCTTGCCGTTTGCTGAAAA-GTTAGTCAAACTT-GGTCGTTTAGAGGAA-GTAAAAGTCGTAACAAGGTTTCCGTAGGTGAACCT-GCGGAAGGATCATT~~~~~~~~~~AGAAAA-GTAC-GGGGGG--AGACGT--TGCT-CTCG-TTTCTCT---AGA-AT-CG-GGACGACGTTTCCTTTTAG----------------TA-TCCAAA-CTCCAAAAATTTATTCG-TTTCAGAGTCTGACATACATTTGT-----AT-GCT-AGATT--CAAAAA--AAAAA-------------TAAAATGAAAACA~~~~~~~~~~~AAACTTT-CAACAATGGATCTCTT-GGCTCTTGCATCGATGAAGAACGCAGTGA-GTG-----CG-ATATGTAGTGTGAATTGCAGAATT-CCGTGAATCATCGAATCTTT-GAACGCATA-TTGCACTCT-CTGGTATT-CCGGAGAGTAT--GCCTA-TTT-GA-GGGTCATTT~~~~~~~~~~~GAAATAAT-ATAAAT--TCTAA-GATTTCT-----------------------------------------TGGAATTA-AAAATGGGTTGT-----CCAGTTT----TT----GTGGTC-G------------CCTAAAA-TGCAAGACAA-GCTC--ATTT---CTTGGGTTGC--GTGATA-CTTTCACA-GTT--ACC--TCGTGA--C---TG--AACCA-------GG-A-A----TTTTCGAG--------CGTG-TG-GA--TAA----------------------TTT---C-------GCAC-G---A-GA-TAAAT-TCT----ATT--------------------------------------TA-TCTCGT------AA-T-AG--------AAAT--TGA--AT-CAT-GATCAT~~~~~~~~~~GACCT-CA-AA-TTAG-GTA-GGAG-TACCC-GC-TGAACTT-AAGCATATCAA-TAAGC-GGAG------------------------------------------------------------------------------------------------------------------------------------------------------------------------------------------------------------------------------------------------------------------------------------------------------------------------------------------------------------------------------------------------------------------------------------------------------------------------------------------------------------------------------------------------------------------------------------------------------------------------------------------------------------------------------------------------------------------------------------------------------------------------------------------------------------------------------------------------------------------------------------------------------------------------------------------------------------------------------------------------------------------------------------------------------------------------------------------------------------------------------------------------------------------------------------------------------------------------------------------------------------------------------------------------------------------------------------------------------------------------------------------------------------------------------------------------------------------------------------------------------------------------------------------------------------------------------------------------------------------------------------------------------------------------------------------------------------------------------------------------------------------------------------------------------------------------------------------------------------------------------------------------------------------------------------------------------------------------------------------------------------------------------------------------------------------------------------------------------------------------------------------------------------------------------------------------------------------------------------------------------------------------------------------------------------------------------------------------------------------------------------------------------------------------------------------------------------------------------------------------------------------------------------------------------------------------------------------------------------------------------------------------------------------------------------------------------------------------------------------------------------------------------------------------------------------------------------------------------------------------------------------------------------------------------------------------------------------------------------------------------------------------------------------------------------------------------------------------------------------------------------------------------------------------------------------------------------------------------------------------------------------------------------------------------------------------------------------------------------------------------------------------------------------------------------------------------------------------------------------------------------------------------------------------------------------------------------------------------------------------------------------------------
>AB048672_R_org_Ambispora_callosa_V1_MAFF520058_W4771/Att321-10_multi_spore_culture
--------------GTAGTCATATGATTGTCTCAAAGATTAAGCCATGCATGTCTAAGTATAAGCAA-G-TATACT-GTGAAACTGCGAATGGCTCMTTAAATCAGTTWTAGTTTATTTGATAGTGCC-TTACTACTTGGATAACCGTGGTAATTCTAGAGCTAATACATGCAAAAAATCCCGACTTCTGG-AAGGGA-TGTATTTATTAGATACAAAACCAAT-CTCGTCTTC-GGGCGAGTC--CCTTGGTGATTCATGGTAACTTTTCGAATCGCATGGCCTT-GCGCCGGCGATGGTTCATTCAAATTTCTGCCCTATCAACTTTCGATGGTAGGATAGAGGCCTACCATGGTTTTAACGGGTAACGGGGAATTAGGGTTCGATTCCGGAGAGGGAGCCTGAGAAACGGCTACCACMTCCAAGGAAGGCAGCAGGCGCGCAAATTACCCAATCCCGACAC-GGGGAGGTAGTGACAATAAATAACAATACAGGGCCCTCACGGGTCTTGTAATTGGAATGAGTACAATTTAAATCTCTTAACGAGGAACAATTGGAGGGCAAGTCTGGTGCCAGCAGCCGCGGTAATTCCAGCTCCAATAGCGTATATTAAAGTTGTTGCAGTTAAAAAGCTCGTAGTTGAATTTTGGGTCTGGCCGGGCGGTCCACCTTCCG--GGTGAGCACTGT-TCCGA-YGCCGGGCCT-ATCCTTCTGGTGAGACGGCATGCCCTTCGCTGGGTGTGTCGGGGAACCAGGACCATTACCTTGAAAAAATTAGAGTGTTCAAA-------GCAGGC-GTTT-GCTCGAATACATTAGCATGGAATAATGAAATAGGACGC-GTGGTACTATTTTGTTGGTTTCTAGGACCGCCGTAATGATTAATAGGGATAGTTGGGGGCATTAGTATTCAATTGTCAGAGGTGAAATTCTTGGATTTATTGAAGACTAACTTCTGCGAAAGCATTTGCCAAGGATGTTTTCATTAATCAAGAACGAAAGTTAGGGGATCGAAGACGATCAGATACCGTCGTAGTCTTAACCATAAACTATGCCGACTAGGAATCGGGCGAAGTTA-TTCT--AACGACTCGCCCGGCGCCTTATGGGAAACCAAAGTTTTTGGGTTCCGGGGGG-AGTATGGTCGCAAGGCTGAAACTTAAAGGAATTGACGGAAGGGCACCACCAGGGGTG-AGCCTGCGGCTTAATTTGACTCAACACGGGGAAACTCACCAGGTCCAG-ACATAGTAAGGATTGACAGATTGAGAGCTCTTTCTTGATTCTATGGGTGGTGGTGCATGGCCGTTCTTAGTTGGTGGAGTGATTTGTCTGGTTAATTCCGATAACGAACGAGACCTTAACCTGCTAAATAGCTAGGCCGCTCTTC--GAGCGGTCGTCAGCTTCTTAGAGGGACTGTTGCGCGATTAGCCAACGGAAGTTTGAGGCAATAACAGGTCTGTGATGCCCTTAGATGTTCTGG-GCCGCACGCGCGCTACACTGATGAAGTCAACGAGTT-CATCATCCTTGGCCG-GAAGGTCTGGGTAATCTTGTGAAACTTCATCGTGCTGGGGATAGAG-CATTGCAATTATTGCTCTTCAACGAGGAATCCCTAGTAAGCGTGAGTCATCAGCTCGCG-TTGAYTACGTCCCTGCCCTTTGTACACACC-GCCCGTCGCTACTACCGATTGAACGGCTTAGTGAGACTCTCGGATTGGCTTATGGTGGCTGGCAACAGCTTGCCGTTTGCTGAAAA-GTTAGTCAAACTT-GGTCGTTTAGAGGAA-GTAAAAGTCGTAACAAGGTTTCCGTAGGTGAACCT-GCGGAAGGATCATT~~~~~~~~~~AGAAAA-GTAC-GGGGGG--AAACGT--TGCT-CTCG-TTTCTTT---AGA-AT-CG-GGACGACGTTTCCTTTTAG----------------TA-TCCAAA-CTCTAAAAATTTATTTG-TTTCGGAGTCTAATATACATTTGT-----AT-GCT-AGATT--CAAAAA--AAAAA-------------TAAAATGAAAACA~~~~~~~~~~~AAACTTT-CAACAATGGATCTCTT-GGCTCTTGCATCGATGAAGAACGCAGTGA-GTG-----CG-ATATGTAGTGTGAATTGCAGAATT-CCGTGAATCATCGAATCTTT-GAACGCATA-TTGCACTCT-CTGGTATT-CCGGAGAGTAT--GCCTA-TTT-GA-GGGTCATTT~~~~~~~~~~~GAAATAAA-ATAAAT--TCTAA-GATTTCT-----------------------------------------TGGAATTA-AAAATGGGTCGT-----CCAGTTT----TT----GTGGTC-G------------CCTAAAA-TGCAAGACAA-GCTC--ATTT---CTTGGGTTGC--GTGATA-CTTTCA---GTT--ACC--TCGTGA--C---TT--AACCA-------GG-A-A----TTTTCGAG--------CGTG-TT-GA--GAA----------------------TTT---C-------GCAC-G---A-GA-TAAAT-TCT----ATT--------------------------------------TA-TCTCGT------AA-T-AG--------AAAT--TGA--AT-CAT-GATCAT~~~~~~~~~~GACCT-CA-AA-TTAG-GTA-GGAG-TACCC-GC-TGAACTT-AAGCATATCAA-TAAGC-GGAG------------------------------------------------------------------------------------------------------------------------------------------------------------------------------------------------------------------------------------------------------------------------------------------------------------------------------------------------------------------------------------------------------------------------------------------------------------------------------------------------------------------------------------------------------------------------------------------------------------------------------------------------------------------------------------------------------------------------------------------------------------------------------------------------------------------------------------------------------------------------------------------------------------------------------------------------------------------------------------------------------------------------------------------------------------------------------------------------------------------------------------------------------------------------------------------------------------------------------------------------------------------------------------------------------------------------------------------------------------------------------------------------------------------------------------------------------------------------------------------------------------------------------------------------------------------------------------------------------------------------------------------------------------------------------------------------------------------------------------------------------------------------------------------------------------------------------------------------------------------------------------------------------------------------------------------------------------------------------------------------------------------------------------------------------------------------------------------------------------------------------------------------------------------------------------------------------------------------------------------------------------------------------------------------------------------------------------------------------------------------------------------------------------------------------------------------------------------------------------------------------------------------------------------------------------------------------------------------------------------------------------------------------------------------------------------------------------------------------------------------------------------------------------------------------------------------------------------------------------------------------------------------------------------------------------------------------------------------------------------------------------------------------------------------------------------------------------------------------------------------------------------------------------------------------------------------------------------------------------------------------------------------------------------------------------------------------------------------------------------------------------------------------------------------------------------------------------------------------------------------------------------------------------------------------------------------------------------------------------------------------------------------------
>AB048673_R_org_Ambispora_callosa_V1_MAFF520058_W4771/Att321-10_multi_spore_culture
--------------GTAGTCATATGATTGTCTCAAAGATTAAGCCATGCATGTCTAAGTATAAGCAA-G-TATACT-GTGAAACTGCGAATGGCTCMTTAAATCAGTTWTAGTTTATTTGATAGTGCC-TTACTACTTGGATAACCGTGGTAATTCTAGAGCTAATACATGCAAAAAATCCCGACTTCTGG-AAGGGA-TGTATTTATTAGATACAAAACCAAT-CTCGTCTTC-GGGCGAGTC--CCTTGGTGATTCATGGTAACTTTTCGAATCGCATGGCCTT-GCGCCGGCGATGGTTCATTCAAATTTCTGCCCTATCAACTTTCGATGGTAGGATAGAGGCCTACCATGGTTTTAACGGGTAACGGGGAATTAGGGTTCGATTCCGGAGAGGGAGCCTGAGAAACGGCTACCACMTCCAAGGAAGGCAGCAGGCGCGCAAATTACCCAATCCCGACAC-GGGGAGGTAGTGACAATAAATAACAATACAGGGCCCTCACGGGTCTTGTAATTGGAATGAGTACAATTTAAATCTCTTAACGAGGAACAATTGGAGGGCAAGTCTGGTGCCAGCAGCCGCGGTAATTCCAGCTCCAATAGCGTATATTAAAGTTGTTGCAGTTAAAAAGCTCGTAGTTGAATTTTGGGTCTGGCCGGGCGGTCCACCTTCCG--GGTGAGCACTGT-TCCGA-YGCCGGGCCT-ATCCTTCTGGTGAGACGGCATGCCCTTCGCTGGGTGTGTCGGGGAACCAGGACCATTACCTTGAAAAAATTAGAGTGTTCAAA-------GCAGGC-GTTT-GCTCGAATACATTAGCATGGAATAATGAAATAGGACGC-GTGGTACTATTTTGTTGGTTTCTAGGACCGCCGTAATGATTAATAGGGATAGTTGGGGGCATTAGTATTCAATTGTCAGAGGTGAAATTCTTGGATTTATTGAAGACTAACTTCTGCGAAAGCATTTGCCAAGGATGTTTTCATTAATCAAGAACGAAAGTTAGGGGATCGAAGACGATCAGATACCGTCGTAGTCTTAACCATAAACTATGCCGACTAGGAATCGGGCGAAGTTA-TTCT--AACGACTCGCCCGGCGCCTTATGGGAAACCAAAGTTTTTGGGTTCCGGGGGG-AGTATGGTCGCAAGGCTGAAACTTAAAGGAATTGACGGAAGGGCACCACCAGGGGTG-AGCCTGCGGCTTAATTTGACTCAACACGGGGAAACTCACCAGGTCCAG-ACATAGTAAGGATTGACAGATTGAGAGCTCTTTCTTGATTCTATGGGTGGTGGTGCATGGCCGTTCTTAGTTGGTGGAGTGATTTGTCTGGTTAATTCCGATAACGAACGAGACCTTAACCTGCTAAATAGCTAGGCCGCTCTTC--GAGCGGTCGTCAGCTTCTTAGAGGGACTGTTGCGCGATTAGCCAACGGAAGTTTGAGGCAATAACAGGTCTGTGATGCCCTTAGATGTTCTGG-GCCGCACGCGCGCTACACTGATGAAGTCAACGAGTT-CATCATCCTTGGCCG-GAAGGTCTGGGTAATCTTGTGAAACTTCATCGTGCTGGGGATAGAG-CATTGCAATTATTGCTCTTCAACGAGGAATCCCTAGTAAGCGTGAGTCATCAGCTCGCG-TTGAYTACGTCCCTGCCCTTTGTACACACC-GCCCGTCGCTACTACCGATTGAACGGCTTAGTGAGACTCTCGGATTGGCTTATGGTGGCTGGCAACAGCTTGCCGTTTGCTGAAAA-GTTAGTCAAACTT-GGTCGTTTAGAGGAA-GTAAAAGTCGTAACAAGGTTTCCGTAGGTGAACCT-GCGGAAGGATCATT~~~~~~~~~~AGAAAA-GTAC-GGGGGG--AGACGT--TGCT-CTCG-TTTCTTG---AGA-AG-CG-GGACGACGTTTCCTTTTAG----------------TA-TCCAAA-CTCTAAAAATTTATTTG-TTTCGGAGTCTGACATACATTTGT-----AT-GCT-AGATT--CAAAAA--AAAAA-------------AAAATTGAAAACA~~~~~~~~~~~AAACTTT-CAACAATGGATCTCTT-GGCTCTTGCATCGATGAAAAACGCAGTGA-GTG-----CG-ATATGTAGTGTGAATTGCAGAATT-CCGTGAATCATCGAATCTTT-GAACGCATA-TTGCACTCT-CTGGTATT-CCGGAGAGTAT--GCCTA-TTT-GA-GGGTCATTT~~~~~~~~~~~AAAATAAT-ATAAGT--TCCAA-GATTTCT-----------------------------------------TGGAATTA-AAAATGGGTCGT-----CCAGTTT----TT----GTGGTC-G------------CCTAAAA-TGCAAGACAA-ACTC--ATTT---CTTGGGTTGC--GTGATA-CTTTCA---GTT--ACC--TCGTGA--C---TT--AACCA-------GG-A-A----TTTTCGAT--------CGTG-TT-GA--GAA----------------------TTT---C-------GCAC-G---A-GA-TAAAT-TCT----ATT--------------------------------------TA-TCTCGT-GC---AAAT-AG--------AAAT--TGA--AT-CAT-GATCAT~~~~~~~~~~GACCT-CA-AA-TTAG-GTA-GGAG-TACCC-GC-TGAACTT-AAGCATATCAA-TAAGC-GGAG------------------------------------------------------------------------------------------------------------------------------------------------------------------------------------------------------------------------------------------------------------------------------------------------------------------------------------------------------------------------------------------------------------------------------------------------------------------------------------------------------------------------------------------------------------------------------------------------------------------------------------------------------------------------------------------------------------------------------------------------------------------------------------------------------------------------------------------------------------------------------------------------------------------------------------------------------------------------------------------------------------------------------------------------------------------------------------------------------------------------------------------------------------------------------------------------------------------------------------------------------------------------------------------------------------------------------------------------------------------------------------------------------------------------------------------------------------------------------------------------------------------------------------------------------------------------------------------------------------------------------------------------------------------------------------------------------------------------------------------------------------------------------------------------------------------------------------------------------------------------------------------------------------------------------------------------------------------------------------------------------------------------------------------------------------------------------------------------------------------------------------------------------------------------------------------------------------------------------------------------------------------------------------------------------------------------------------------------------------------------------------------------------------------------------------------------------------------------------------------------------------------------------------------------------------------------------------------------------------------------------------------------------------------------------------------------------------------------------------------------------------------------------------------------------------------------------------------------------------------------------------------------------------------------------------------------------------------------------------------------------------------------------------------------------------------------------------------------------------------------------------------------------------------------------------------------------------------------------------------------------------------------------------------------------------------------------------------------------------------------------------------------------------------------------------------------------------------------------------------------------------------------------------------------------------------------------------------------------------------------------------------------------
>AB048674_R_org_Ambispora_callosa_V1_MAFF520058_W4771/Att321-10_multi_spore_culture
--------------GTAGTCATATGATTGTCTCAAAGATTAAGCCATGCATGTCTAAGTATAAGCAA-G-TATACT-GTGAAACTGCGAATGGCTCMTTAAATCAGTTWTAGTTTATTTGATAGTGCC-TTACTACTTGGATAACCGTGGTAATTCTAGAGCTAATACATGCAAAAAATCCCGACTTCTGG-AAGGGA-TGTATTTATTAGATACAAAACCAAT-CTCGTCTTC-GGGCGAGTC--CCTTGGTGATTCATGGTAACTTTTCGAATCGCATGGCCTT-GCGCCGGCGATGGTTCATTCAAATTTCTGCCCTATCAACTTTCGATGGTAGGATAGAGGCCTACCATGGTTTTAACGGGTAACGGGGAATTAGGGTTCGATTCCGGAGAGGGAGCCTGAGAAACGGCTACCACMTCCAAGGAAGGCAGCAGGCGCGCAAATTACCCAATCCCGACAC-GGGGAGGTAGTGACAATAAATAACAATACAGGGCCCTCACGGGTCTTGTAATTGGAATGAGTACAATTTAAATCTCTTAACGAGGAACAATTGGAGGGCAAGTCTGGTGCCAGCAGCCGCGGTAATTCCAGCTCCAATAGCGTATATTAAAGTTGTTGCAGTTAAAAAGCTCGTAGTTGAATTTTGGGTCTGGCCGGGCGGTCCACCTTCCG--GGTGAGCACTGT-TCCGA-YGCCGGGCCT-ATCCTTCTGGTGAGACGGCATGCCCTTCGCTGGGTGTGTCGGGGAACCAGGACCATTACCTTGAAAAAATTAGAGTGTTCAAA-------GCAGGC-GTTT-GCTCGAATACATTAGCATGGAATAATGAAATAGGACGC-GTGGTACTATTTTGTTGGTTTCTAGGACCGCCGTAATGATTAATAGGGATAGTTGGGGGCATTAGTATTCAATTGTCAGAGGTGAAATTCTTGGATTTATTGAAGACTAACTTCTGCGAAAGCATTTGCCAAGGATGTTTTCATTAATCAAGAACGAAAGTTAGGGGATCGAAGACGATCAGATACCGTCGTAGTCTTAACCATAAACTATGCCGACTAGGAATCGGGCGAAGTTA-TTCT--AACGACTCGCCCGGCGCCTTATGGGAAACCAAAGTTTTTGGGTTCCGGGGGG-AGTATGGTCGCAAGGCTGAAACTTAAAGGAATTGACGGAAGGGCACCACCAGGGGTG-AGCCTGCGGCTTAATTTGACTCAACACGGGGAAACTCACCAGGTCCAG-ACATAGTAAGGATTGACAGATTGAGAGCTCTTTCTTGATTCTATGGGTGGTGGTGCATGGCCGTTCTTAGTTGGTGGAGTGATTTGTCTGGTTAATTCCGATAACGAACGAGACCTTAACCTGCTAAATAGCTAGGCCGCTCTTC--GAGCGGTCGTCAGCTTCTTAGAGGGACTGTTGCGCGATTAGCCAACGGAAGTTTGAGGCAATAACAGGTCTGTGATGCCCTTAGATGTTCTGG-GCCGCACGCGCGCTACACTGATGAAGTCAACGAGTT-CATCATCCTTGGCCG-GAAGGTCTGGGTAATCTTGTGAAACTTCATCGTGCTGGGGATAGAG-CATTGCAATTATTGCTCTTCAACGAGGAATCCCTAGTAAGCGTGAGTCATCAGCTCGCG-TTGAYTACGTCCCTGCCCTTTGTACACACC-GCCCGTCGCTACTACCGATTGAACGGCTTAGTGAGACTCTCGGATTGGCTTATGGTGGCTGGCAACAGCTTGCCGTTTGCTGAAAA-GTTAGTCAAACTT-GGTCGTTTAGAGGAA-GTAAAAGTCGTAACAAGGTTTCCGTAGGTGAACCT-GCGGAAGGATCATT~~~~~~~~~~AGAAAA-GTAC-GGGGGG--AGACGT--TGCT-CTCG-TTTCTTG---AGA-AT-CG-GGACGACGTTTCCTTTTAG----------------TA-TCCAAA-CTCTAAAAATTTATTCG-TTTCGGAGTCTAATATACATTTGTATGGTAT-GCT-AGATT--CAAAAA--AAAAA-------------TAAAATGAAAACA~~~~~~~~~~~AAACTTT-CAACAATGGATCTCTT-GGCTCTTGCATCGATGAAGAACGCAGTGAAGTG-----CG-ATATGTAGTGTGAATTGCAGAATT-CCGTGAATCATCGAATCTTT-GAACGCATA-TTGCACTCT-CTGGTATT-CCGGAGAGTAT--GCCTA-TTT-GA-GGGTCATTT~~~~~~~~~~~GAAATAAT-ATAAAT--TCTAA-GATTTCT-----------------------------------------TGGAATTA-AAAATGGGTTGT-----CCAGTTT----TT----GTGGTC-G------------CCTAAAA-TGCAAGACAA-GCTC--ATTT---CTTGGGTTGC--GTGATA-CTTTCACA-GTT--ACC--TCGTGA--C---TG--AACCA-------GG-A-A----TTTTCGAG--------CGTG-TG-GA--TAA----------------------TTT---C-------GCAC-G---A-GA-TAAAC-TCT----ATT--------------------------------------TA-TCTCGT-GCG--AAAT-AG--------AAAT--TGA--AT-CAT-GATCAT~~~~~~~~~~GACCT-CA-AA-TTAG-GTA-GGAG-TACCC-GC-TGAACTT-AAGCATATCAA-TAAGC-GGAG------------------------------------------------------------------------------------------------------------------------------------------------------------------------------------------------------------------------------------------------------------------------------------------------------------------------------------------------------------------------------------------------------------------------------------------------------------------------------------------------------------------------------------------------------------------------------------------------------------------------------------------------------------------------------------------------------------------------------------------------------------------------------------------------------------------------------------------------------------------------------------------------------------------------------------------------------------------------------------------------------------------------------------------------------------------------------------------------------------------------------------------------------------------------------------------------------------------------------------------------------------------------------------------------------------------------------------------------------------------------------------------------------------------------------------------------------------------------------------------------------------------------------------------------------------------------------------------------------------------------------------------------------------------------------------------------------------------------------------------------------------------------------------------------------------------------------------------------------------------------------------------------------------------------------------------------------------------------------------------------------------------------------------------------------------------------------------------------------------------------------------------------------------------------------------------------------------------------------------------------------------------------------------------------------------------------------------------------------------------------------------------------------------------------------------------------------------------------------------------------------------------------------------------------------------------------------------------------------------------------------------------------------------------------------------------------------------------------------------------------------------------------------------------------------------------------------------------------------------------------------------------------------------------------------------------------------------------------------------------------------------------------------------------------------------------------------------------------------------------------------------------------------------------------------------------------------------------------------------------------------------------------------------------------------------------------------------------------------------------------------------------------------------------------------------------------------------------------------------------------------------------------------------------------------------------------------------------------------------------------------------------------------
>AB048675_R_org_Ambispora_callosa_V1_MAFF520058_W4771/Att321-10_multi_spore_culture
--------------GTAGTCATATGATTGTCTCAAAGATTAAGCCATGCATGTCTAAGTATAAGCAA-G-TATACT-GTGAAACTGCGAATGGCTCMTTAAATCAGTTWTAGTTTATTTGATAGTGCC-TTACTACTTGGATAACCGTGGTAATTCTAGAGCTAATACATGCAAAAAATCCCGACTTCTGG-AAGGGA-TGTATTTATTAGATACAAAACCAAT-CTCGTCTTC-GGGCGAGTC--CCTTGGTGATTCATGGTAACTTTTCGAATCGCATGGCCTT-GCGCCGGCGATGGTTCATTCAAATTTCTGCCCTATCAACTTTCGATGGTAGGATAGAGGCCTACCATGGTTTTAACGGGTAACGGGGAATTAGGGTTCGATTCCGGAGAGGGAGCCTGAGAAACGGCTACCACMTCCAAGGAAGGCAGCAGGCGCGCAAATTACCCAATCCCGACAC-GGGGAGGTAGTGACAATAAATAACAATACAGGGCCCTCACGGGTCTTGTAATTGGAATGAGTACAATTTAAATCTCTTAACGAGGAACAATTGGAGGGCAAGTCTGGTGCCAGCAGCCGCGGTAATTCCAGCTCCAATAGCGTATATTAAAGTTGTTGCAGTTAAAAAGCTCGTAGTTGAATTTTGGGTCTGGCCGGGCGGTCCACCTTCCG--GGTGAGCACTGT-TCCGA-YGCCGGGCCT-ATCCTTCTGGTGAGACGGCATGCCCTTCGCTGGGTGTGTCGGGGAACCAGGACCATTACCTTGAAAAAATTAGAGTGTTCAAA-------GCAGGC-GTTT-GCTCGAATACATTAGCATGGAATAATGAAATAGGACGC-GTGGTACTATTTTGTTGGTTTCTAGGACCGCCGTAATGATTAATAGGGATAGTTGGGGGCATTAGTATTCAATTGTCAGAGGTGAAATTCTTGGATTTATTGAAGACTAACTTCTGCGAAAGCATTTGCCAAGGATGTTTTCATTAATCAAGAACGAAAGTTAGGGGATCGAAGACGATCAGATACCGTCGTAGTCTTAACCATAAACTATGCCGACTAGGAATCGGGCGAAGTTA-TTCT--AACGACTCGCCCGGCGCCTTATGGGAAACCAAAGTTTTTGGGTTCCGGGGGG-AGTATGGTCGCAAGGCTGAAACTTAAAGGAATTGACGGAAGGGCACCACCAGGGGTG-AGCCTGCGGCTTAATTTGACTCAACACGGGGAAACTCACCAGGTCCAG-ACATAGTAAGGATTGACAGATTGAGAGCTCTTTCTTGATTCTATGGGTGGTGGTGCATGGCCGTTCTTAGTTGGTGGAGTGATTTGTCTGGTTAATTCCGATAACGAACGAGACCTTAACCTGCTAAATAGCTAGGCCGCTCTTC--GAGCGGTCGTCAGCTTCTTAGAGGGACTGTTGCGCGATTAGCCAACGGAAGTTTGAGGCAATAACAGGTCTGTGATGCCCTTAGATGTTCTGG-GCCGCACGCGCGCTACACTGATGAAGTCAACGAGTT-CATCATCCTTGGCCG-GAAGGTCTGGGTAATCTTGTGAAACTTCATCGTGCTGGGGATAGAG-CATTGCAATTATTGCTCTTCAACGAGGAATCCCTAGTAAGCGTGAGTCATCAGCTCGCG-TTGAYTACGTCCCTGCCCTTTGTACACACC-GCCCGTCGCTACTACCGATTGAACGGCTTAGTGAGACTCTCGGATTGGCTTATGGTGGCTGGCAACAGCTTGCCGTTTGCTGAAAA-GTTAGTCAAACTT-GGTCGTTTAGAGGAA-GTAAAAGTCGTAACAAGGTTTCCGTAGGTGAACCT-GCGGAAGGATCATT~~~~~~~~~~AGAAAA-GTAC-GGGGGG--AGACGT--TGCT-CTCG-TT-CTTG---AGA-AG-CG-GGACGACGTTTCCTTTTAG----------------TA-TCCAAA-CTCTAAAAATTTATTTG-TTTC--AGTCTAATATACATTTGT-----AT-GCT-AGATT--CAAAAA--A-----------------AAAAATGAAAACA~~~~~~~~~~~AAACTTT-CAACAATGGATCTCTT-GGCTCTTGCATCGATGAAGAACGCAGTGAAGTG-----CG-ATATGTAGTGTGAATTGCAGAATT-CCGTGAATCATCGAATCTTT-GAACGCATA-TTGCACTCT-CTGGTATT-CCGGAGAGTAT--GCCTA-TTT-GA-GGGTCATTT~~~~~~~~~~~GAAATAAA-ATAAAT--TCT---------------------------------------------------TGGAATTA-AAAATGGGTTGT-----CCAGTTT----TT----GTGGTC-G------------CCTAAAA-TGCAAGACAA-GCTC--ATTT---CTTGGGTTGC--GTGATA-CTTTCA---GTT--ACC--TCGTGA--C---TT--AACCA-------GG-A-A----TTTTCGAG--------CGTG-TT-GA--GAA----------------------TTT------------CAC-G---A-GA-TAAAT-TCT----ATT--------------------------------------TA-TCTCGT-GCG--AAAT-AG--------AAAT--TGA--AT-CAT-GATCAT~~~~~~~~~~GACCT-CA-AA-TTAG-GTA-GGAG-TACCC-GC-TGAACTT-AAGCATATCAA-TAAGC-GGAG------------------------------------------------------------------------------------------------------------------------------------------------------------------------------------------------------------------------------------------------------------------------------------------------------------------------------------------------------------------------------------------------------------------------------------------------------------------------------------------------------------------------------------------------------------------------------------------------------------------------------------------------------------------------------------------------------------------------------------------------------------------------------------------------------------------------------------------------------------------------------------------------------------------------------------------------------------------------------------------------------------------------------------------------------------------------------------------------------------------------------------------------------------------------------------------------------------------------------------------------------------------------------------------------------------------------------------------------------------------------------------------------------------------------------------------------------------------------------------------------------------------------------------------------------------------------------------------------------------------------------------------------------------------------------------------------------------------------------------------------------------------------------------------------------------------------------------------------------------------------------------------------------------------------------------------------------------------------------------------------------------------------------------------------------------------------------------------------------------------------------------------------------------------------------------------------------------------------------------------------------------------------------------------------------------------------------------------------------------------------------------------------------------------------------------------------------------------------------------------------------------------------------------------------------------------------------------------------------------------------------------------------------------------------------------------------------------------------------------------------------------------------------------------------------------------------------------------------------------------------------------------------------------------------------------------------------------------------------------------------------------------------------------------------------------------------------------------------------------------------------------------------------------------------------------------------------------------------------------------------------------------------------------------------------------------------------------------------------------------------------------------------------------------------------------------------------------------------------------------------------------------------------------------------------------------------------------------------------------------------------------------------------
>AB048676_R_org_Ambispora_callosa_V1_MAFF520058_W4771/Att321-10_multi_spore_culture
--------------GTAGTCATATGATTGTCTCAAAGATTAAGCCATGCATGTCTAAGTATAAGCAA-G-TATACT-GTGAAACTGCGAATGGCTCMTTAAATCAGTTWTAGTTTATTTGATAGTGCC-TTACTACTTGGATAACCGTGGTAATTCTAGAGCTAATACATGCAAAAAATCCCGACTTCTGG-AAGGGA-TGTATTTATTAGATACAAAACCAAT-CTCGTCTTC-GGGCGAGTC--CCTTGGTGATTCATGGTAACTTTTCGAATCGCATGGCCTT-GCGCCGGCGATGGTTCATTCAAATTTCTGCCCTATCAACTTTCGATGGTAGGATAGAGGCCTACCATGGTTTTAACGGGTAACGGGGAATTAGGGTTCGATTCCGGAGAGGGAGCCTGAGAAACGGCTACCACMTCCAAGGAAGGCAGCAGGCGCGCAAATTACCCAATCCCGACAC-GGGGAGGTAGTGACAATAAATAACAATACAGGGCCCTCACGGGTCTTGTAATTGGAATGAGTACAATTTAAATCTCTTAACGAGGAACAATTGGAGGGCAAGTCTGGTGCCAGCAGCCGCGGTAATTCCAGCTCCAATAGCGTATATTAAAGTTGTTGCAGTTAAAAAGCTCGTAGTTGAATTTTGGGTCTGGCCGGGCGGTCCACCTTCCG--GGTGAGCACTGT-TCCGA-YGCCGGGCCT-ATCCTTCTGGTGAGACGGCATGCCCTTCGCTGGGTGTGTCGGGGAACCAGGACCATTACCTTGAAAAAATTAGAGTGTTCAAA-------GCAGGC-GTTT-GCTCGAATACATTAGCATGGAATAATGAAATAGGACGC-GTGGTACTATTTTGTTGGTTTCTAGGACCGCCGTAATGATTAATAGGGATAGTTGGGGGCATTAGTATTCAATTGTCAGAGGTGAAATTCTTGGATTTATTGAAGACTAACTTCTGCGAAAGCATTTGCCAAGGATGTTTTCATTAATCAAGAACGAAAGTTAGGGGATCGAAGACGATCAGATACCGTCGTAGTCTTAACCATAAACTATGCCGACTAGGAATCGGGCGAAGTTA-TTCT--AACGACTCGCCCGGCGCCTTATGGGAAACCAAAGTTTTTGGGTTCCGGGGGG-AGTATGGTCGCAAGGCTGAAACTTAAAGGAATTGACGGAAGGGCACCACCAGGGGTG-AGCCTGCGGCTTAATTTGACTCAACACGGGGAAACTCACCAGGTCCAG-ACATAGTAAGGATTGACAGATTGAGAGCTCTTTCTTGATTCTATGGGTGGTGGTGCATGGCCGTTCTTAGTTGGTGGAGTGATTTGTCTGGTTAATTCCGATAACGAACGAGACCTTAACCTGCTAAATAGCTAGGCCGCTCTTC--GAGCGGTCGTCAGCTTCTTAGAGGGACTGTTGCGCGATTAGCCAACGGAAGTTTGAGGCAATAACAGGTCTGTGATGCCCTTAGATGTTCTGG-GCCGCACGCGCGCTACACTGATGAAGTCAACGAGTT-CATCATCCTTGGCCG-GAAGGTCTGGGTAATCTTGTGAAACTTCATCGTGCTGGGGATAGAG-CATTGCAATTATTGCTCTTCAACGAGGAATCCCTAGTAAGCGTGAGTCATCAGCTCGCG-TTGAYTACGTCCCTGCCCTTTGTACACACC-GCCCGTCGCTACTACCGATTGAACGGCTTAGTGAGACTCTCGGATTGGCTTATGGTGGCTGGCAACAGCTTGCCGTTTGCTGAAAA-GTTAGTCAAACTT-GGTCGTTTAGAGGAA-GTAAAAGTCGTAACAAGGTTTCCGTAGGTGAACCT-GCGGAAGGATCATT~~~~~~~~~~AGAAAA-GTAT-GGGGGG--AGACGT--TGCT-CTCG-TTTCTTG---AGA-AG-CG-GGACGACGTTTCCTTTTAG----------------TA-TCCAAA-CTCTAAAAATTTATTTG-TTTCGGAGTCTGACATACATTTGT-----AT-GCT-AGATT--CAAAAA--AAA---------------AAAAATGAAA---~~~~~~~~~~~AAACTTT-CAACAATGGATCTCTT-GGCTCTTGTATCGATGAAGAACGCAGTGAAGTG-----CG-ATATGTAGTGTGAATTGCAGAATT-CCGTGAATCATCGAATCTTT-GAACGCATA-TTGCACTCT-CTGGTATT-CCGGAGAGTAT--GCCTA-TTT-GA-GGGTCATTT~~~~~~~~~~~GAAATAAT-ATAAAT--TCTAA-GATTTCT-----------------------------------------TGGAATTA-AAAATGGGTCGT-----CCAGTTT----TT----GTGGTC-G------------CCTAAAA-TGCAAGACAA-GCTC--ATTT---CTTGGGTTGC--GTGATA-CTTTCACA-GTT--ACC--TCGTGA--C---TG--AACCA-------GG-A-A----TTTTCGAG--------CGTG-TT-GA--GAA----------------------TTT------------CAC-G---A-GA-TAAAT-TCT----ATT--------------------------------------TA-TCTCGT-GCG--AAAT-AG--------AAAT--TGA--AT-CAT-------~~~~~~~~~~GACCT-CA-AA-TTAG-GTA-GGAG-TACCC-GC-TGAACTT-AAGCATATCAA-TAAGC-GGAG------------------------------------------------------------------------------------------------------------------------------------------------------------------------------------------------------------------------------------------------------------------------------------------------------------------------------------------------------------------------------------------------------------------------------------------------------------------------------------------------------------------------------------------------------------------------------------------------------------------------------------------------------------------------------------------------------------------------------------------------------------------------------------------------------------------------------------------------------------------------------------------------------------------------------------------------------------------------------------------------------------------------------------------------------------------------------------------------------------------------------------------------------------------------------------------------------------------------------------------------------------------------------------------------------------------------------------------------------------------------------------------------------------------------------------------------------------------------------------------------------------------------------------------------------------------------------------------------------------------------------------------------------------------------------------------------------------------------------------------------------------------------------------------------------------------------------------------------------------------------------------------------------------------------------------------------------------------------------------------------------------------------------------------------------------------------------------------------------------------------------------------------------------------------------------------------------------------------------------------------------------------------------------------------------------------------------------------------------------------------------------------------------------------------------------------------------------------------------------------------------------------------------------------------------------------------------------------------------------------------------------------------------------------------------------------------------------------------------------------------------------------------------------------------------------------------------------------------------------------------------------------------------------------------------------------------------------------------------------------------------------------------------------------------------------------------------------------------------------------------------------------------------------------------------------------------------------------------------------------------------------------------------------------------------------------------------------------------------------------------------------------------------------------------------------------------------------------------------------------------------------------------------------------------------------------------------------------------------------------------------------------------------
>AB048677_R_org_Ambispora_callosa_V1_MAFF520058_W4771/Att321-10_multi_spore_culture
--------------GTAGTCATATGATTGTCTCAAAGATTAAGCCATGCATGTCTAAGTATAAGCAA-G-TATACT-GTGAAACTGCGAATGGCTCMTTAAATCAGTTWTAGTTTATTTGATAGTGCC-TTACTACTTGGATAACCGTGGTAATTCTAGAGCTAATACATGCAAAAAATCCCGACTTCTGG-AAGGGA-TGTATTTATTAGATACAAAACCAAT-CTCGTCTTC-GGGCGAGTC--CCTTGGTGATTCATGGTAACTTTTCGAATCGCATGGCCTT-GCGCCGGCGATGGTTCATTCAAATTTCTGCCCTATCAACTTTCGATGGTAGGATAGAGGCCTACCATGGTTTTAACGGGTAACGGGGAATTAGGGTTCGATTCCGGAGAGGGAGCCTGAGAAACGGCTACCACMTCCAAGGAAGGCAGCAGGCGCGCAAATTACCCAATCCCGACAC-GGGGAGGTAGTGACAATAAATAACAATACAGGGCCCTCACGGGTCTTGTAATTGGAATGAGTACAATTTAAATCTCTTAACGAGGAACAATTGGAGGGCAAGTCTGGTGCCAGCAGCCGCGGTAATTCCAGCTCCAATAGCGTATATTAAAGTTGTTGCAGTTAAAAAGCTCGTAGTTGAATTTTGGGTCTGGCCGGGCGGTCCACCTTCCG--GGTGAGCACTGT-TCCGA-YGCCGGGCCT-ATCCTTCTGGTGAGACGGCATGCCCTTCGCTGGGTGTGTCGGGGAACCAGGACCATTACCTTGAAAAAATTAGAGTGTTCAAA-------GCAGGC-GTTT-GCTCGAATACATTAGCATGGAATAATGAAATAGGACGC-GTGGTACTATTTTGTTGGTTTCTAGGACCGCCGTAATGATTAATAGGGATAGTTGGGGGCATTAGTATTCAATTGTCAGAGGTGAAATTCTTGGATTTATTGAAGACTAACTTCTGCGAAAGCATTTGCCAAGGATGTTTTCATTAATCAAGAACGAAAGTTAGGGGATCGAAGACGATCAGATACCGTCGTAGTCTTAACCATAAACTATGCCGACTAGGAATCGGGCGAAGTTA-TTCT--AACGACTCGCCCGGCGCCTTATGGGAAACCAAAGTTTTTGGGTTCCGGGGGG-AGTATGGTCGCAAGGCTGAAACTTAAAGGAATTGACGGAAGGGCACCACCAGGGGTG-AGCCTGCGGCTTAATTTGACTCAACACGGGGAAACTCACCAGGTCCAG-ACATAGTAAGGATTGACAGATTGAGAGCTCTTTCTTGATTCTATGGGTGGTGGTGCATGGCCGTTCTTAGTTGGTGGAGTGATTTGTCTGGTTAATTCCGATAACGAACGAGACCTTAACCTGCTAAATAGCTAGGCCGCTCTTC--GAGCGGTCGTCAGCTTCTTAGAGGGACTGTTGCGCGATTAGCCAACGGAAGTTTGAGGCAATAACAGGTCTGTGATGCCCTTAGATGTTCTGG-GCCGCACGCGCGCTACACTGATGAAGTCAACGAGTT-CATCATCCTTGGCCG-GAAGGTCTGGGTAATCTTGTGAAACTTCATCGTGCTGGGGATAGAG-CATTGCAATTATTGCTCTTCAACGAGGAATCCCTAGTAAGCGTGAGTCATCAGCTCGCG-TTGAYTACGTCCCTGCCCTTTGTACACACC-GCCCGTCGCTACTACCGATTGAACGGCTTAGTGAGACTCTCGGATTGGCTTATGGTGGCTGGCAACAGCTTGCCGTTTGCTGAAAA-GTTAGTCAAACTT-GGTCGTTTAGAGGAA-GTAAAAGTCGTAACAAGGTTTCCGTAGGTGAACCT-GCGGAAGGATCATT~~~~~~~~~~AGAAAA-GTAC--GGGGG--AGACGT--TGCT-CTCG-TTTCTTG---GGA-AG-CG-GGACGACGTTTCCTTTTAG----------------TA-TCCAAA-CTCTAAAAATTTATTTG-TTCCGGAGTCTGGCATACATTTGT-----AT-GCT-AGATT--CAAAAA--A-----------------AAAAATGAAA---~~~~~~~~~~~AAACTTT-CAACAATGGATCTCTT-GGCTCTTGCATCGATGAAGAACGCAGTGA-GTG-----CG-ATATGTAGTGTGAATTGCAGAATT-CCGTGAATCATCGAATCTTT-GAACGCATA-TTGCACTCT-CTGGTATT-CCGGAGAGTAT--GCCTA-TTT-GA-GGGTCATTT~~~~~~~~~~~GAAATAAA-ATAAAT--TCTAA-GATTTCT-----------------------------------------TGGAATTA-AAAATGGGTCGT-----CCAGTTT----TT----GTGGTC-G------------CCTAAAA-TGCAAGACAA-GCTC--ATTT---CTTGGGTTGC--GTGATA-CTTTCA---GTT--ACC--TCGTGA--C---TT--AACCA-------GG-A-A----TTTTCGAG--------CGTG-TT-GA--GAA----------------------TTT---C-------GCAC-G---A-GA-TAAAT-TCT----ATT--------------------------------------TA-TCTCGT-GC---AAAT-AG--------AAAT--TGA--AT-CAT-GATCAT~~~~~~~~~~GACCT-CA-AA-TTAG-GTA-GGAG-TACCC-GC-TGAACTT-AAGCATATCAA-TAAGC-GGAG------------------------------------------------------------------------------------------------------------------------------------------------------------------------------------------------------------------------------------------------------------------------------------------------------------------------------------------------------------------------------------------------------------------------------------------------------------------------------------------------------------------------------------------------------------------------------------------------------------------------------------------------------------------------------------------------------------------------------------------------------------------------------------------------------------------------------------------------------------------------------------------------------------------------------------------------------------------------------------------------------------------------------------------------------------------------------------------------------------------------------------------------------------------------------------------------------------------------------------------------------------------------------------------------------------------------------------------------------------------------------------------------------------------------------------------------------------------------------------------------------------------------------------------------------------------------------------------------------------------------------------------------------------------------------------------------------------------------------------------------------------------------------------------------------------------------------------------------------------------------------------------------------------------------------------------------------------------------------------------------------------------------------------------------------------------------------------------------------------------------------------------------------------------------------------------------------------------------------------------------------------------------------------------------------------------------------------------------------------------------------------------------------------------------------------------------------------------------------------------------------------------------------------------------------------------------------------------------------------------------------------------------------------------------------------------------------------------------------------------------------------------------------------------------------------------------------------------------------------------------------------------------------------------------------------------------------------------------------------------------------------------------------------------------------------------------------------------------------------------------------------------------------------------------------------------------------------------------------------------------------------------------------------------------------------------------------------------------------------------------------------------------------------------------------------------------------------------------------------------------------------------------------------------------------------------------------------------------------------------------------------------------------
>AB048678_R_org_Ambispora_callosa_V1_MAFF520058_W4771/Att321-10_multi_spore_culture
--------------GTAGTCATATGATTGTCTCAAAGATTAAGCCATGCATGTCTAAGTATAAGCAA-G-TATACT-GTGAAACTGCGAATGGCTCMTTAAATCAGTTWTAGTTTATTTGATAGTGCC-TTACTACTTGGATAACCGTGGTAATTCTAGAGCTAATACATGCAAAAAATCCCGACTTCTGG-AAGGGA-TGTATTTATTAGATACAAAACCAAT-CTCGTCTTC-GGGCGAGTC--CCTTGGTGATTCATGGTAACTTTTCGAATCGCATGGCCTT-GCGCCGGCGATGGTTCATTCAAATTTCTGCCCTATCAACTTTCGATGGTAGGATAGAGGCCTACCATGGTTTTAACGGGTAACGGGGAATTAGGGTTCGATTCCGGAGAGGGAGCCTGAGAAACGGCTACCACMTCCAAGGAAGGCAGCAGGCGCGCAAATTACCCAATCCCGACAC-GGGGAGGTAGTGACAATAAATAACAATACAGGGCCCTCACGGGTCTTGTAATTGGAATGAGTACAATTTAAATCTCTTAACGAGGAACAATTGGAGGGCAAGTCTGGTGCCAGCAGCCGCGGTAATTCCAGCTCCAATAGCGTATATTAAAGTTGTTGCAGTTAAAAAGCTCGTAGTTGAATTTTGGGTCTGGCCGGGCGGTCCACCTTCCG--GGTGAGCACTGT-TCCGA-YGCCGGGCCT-ATCCTTCTGGTGAGACGGCATGCCCTTCGCTGGGTGTGTCGGGGAACCAGGACCATTACCTTGAAAAAATTAGAGTGTTCAAA-------GCAGGC-GTTT-GCTCGAATACATTAGCATGGAATAATGAAATAGGACGC-GTGGTACTATTTTGTTGGTTTCTAGGACCGCCGTAATGATTAATAGGGATAGTTGGGGGCATTAGTATTCAATTGTCAGAGGTGAAATTCTTGGATTTATTGAAGACTAACTTCTGCGAAAGCATTTGCCAAGGATGTTTTCATTAATCAAGAACGAAAGTTAGGGGATCGAAGACGATCAGATACCGTCGTAGTCTTAACCATAAACTATGCCGACTAGGAATCGGGCGAAGTTA-TTCT--AACGACTCGCCCGGCGCCTTATGGGAAACCAAAGTTTTTGGGTTCCGGGGGG-AGTATGGTCGCAAGGCTGAAACTTAAAGGAATTGACGGAAGGGCACCACCAGGGGTG-AGCCTGCGGCTTAATTTGACTCAACACGGGGAAACTCACCAGGTCCAG-ACATAGTAAGGATTGACAGATTGAGAGCTCTTTCTTGATTCTATGGGTGGTGGTGCATGGCCGTTCTTAGTTGGTGGAGTGATTTGTCTGGTTAATTCCGATAACGAACGAGACCTTAACCTGCTAAATAGCTAGGCCGCTCTTC--GAGCGGTCGTCAGCTTCTTAGAGGGACTGTTGCGCGATTAGCCAACGGAAGTTTGAGGCAATAACAGGTCTGTGATGCCCTTAGATGTTCTGG-GCCGCACGCGCGCTACACTGATGAAGTCAACGAGTT-CATCATCCTTGGCCG-GAAGGTCTGGGTAATCTTGTGAAACTTCATCGTGCTGGGGATAGAG-CATTGCAATTATTGCTCTTCAACGAGGAATCCCTAGTAAGCGTGAGTCATCAGCTCGCG-TTGAYTACGTCCCTGCCCTTTGTACACACC-GCCCGTCGCTACTACCGATTGAACGGCTTAGTGAGACTCTCGGATTGGCTTATGGTGGCTGGCAACAGCTTGCCGTTTGCTGAAAA-GTTAGTCAAACTT-GGTCGTTTAGAGGAA-GTAAAAGTCGTAACAAGGTTTCCGTAGGTGAACCT-GCGGAAGGATCATT~~~~~~~~~~AGAAAA-GTAC-GGGGGG--AGACGT--TGCT-CTCG-TTTCTTT---AGA-AT-CG-GGACGACGTTTCCTTTTAG----------------TA-TCCAAA-CTCTAAAAATTTATTTG-TTTC--AGTCTAATATACATTTGT-----AT-GCT-AGATT--CAAAAA--A-----------------AAAAATGAAAACA~~~~~~~~~~~AAACTTT-CAACAATGGATCTCTT-GGCTCTTGCATCGATGAAGAACGCAGTGA-GTG-----CG-ATATGTAGTGTGAATTGCAGAATT-CCGTGAATCATCGAATCTTT-GAACGCATA-TTGCACTCT-CTGGTATT-CCGGAGAGTAT--GCCTA-TTT-GA-GGGTCATTT~~~~~~~~~~~GAAATAAA-ATAAAT--TCT---------------------------------------------------TGGAATTA-AAAATGGGTTGT-----CCAGTTT----TT----GTGGTC-G------------CCTAAAA-TGCAAGACAA-GCTC--ATTT---CTTGGGTTGC--GTGATA-CTTTCA---GTT--ACC--TCGTGA--C---TT--AACCA-------GG-A-A----TTTTCGAG--------CGTG-TT-GA--GAA----------------------TTT---C-------GCAC-G---A-GA-TAAAT-TCT----ATT--------------------------------------TA-TCTCGT-GC---AAAT-AG--------AAAT--TGA--AT-CAT-GATCAT~~~~~~~~~~GACCT-CA-AA-TTAG-GTA-GGAG-TACCC-GC-TGAACTT-AAGCATATCAA-TAAGC-GGAG------------------------------------------------------------------------------------------------------------------------------------------------------------------------------------------------------------------------------------------------------------------------------------------------------------------------------------------------------------------------------------------------------------------------------------------------------------------------------------------------------------------------------------------------------------------------------------------------------------------------------------------------------------------------------------------------------------------------------------------------------------------------------------------------------------------------------------------------------------------------------------------------------------------------------------------------------------------------------------------------------------------------------------------------------------------------------------------------------------------------------------------------------------------------------------------------------------------------------------------------------------------------------------------------------------------------------------------------------------------------------------------------------------------------------------------------------------------------------------------------------------------------------------------------------------------------------------------------------------------------------------------------------------------------------------------------------------------------------------------------------------------------------------------------------------------------------------------------------------------------------------------------------------------------------------------------------------------------------------------------------------------------------------------------------------------------------------------------------------------------------------------------------------------------------------------------------------------------------------------------------------------------------------------------------------------------------------------------------------------------------------------------------------------------------------------------------------------------------------------------------------------------------------------------------------------------------------------------------------------------------------------------------------------------------------------------------------------------------------------------------------------------------------------------------------------------------------------------------------------------------------------------------------------------------------------------------------------------------------------------------------------------------------------------------------------------------------------------------------------------------------------------------------------------------------------------------------------------------------------------------------------------------------------------------------------------------------------------------------------------------------------------------------------------------------------------------------------------------------------------------------------------------------------------------------------------------------------------------------------------------------------------------
>AB048679_R_org_Ambispora_callosa_V1_MAFF520058_W4771/Att321-10_multi_spore_culture
--------------GTAGTCATATGATTGTCTCAAAGATTAAGCCATGCATGTCTAAGTATAAGCAA-G-TATACT-GTGAAACTGCGAATGGCTCMTTAAATCAGTTWTAGTTTATTTGATAGTGCC-TTACTACTTGGATAACCGTGGTAATTCTAGAGCTAATACATGCAAAAAATCCCGACTTCTGG-AAGGGA-TGTATTTATTAGATACAAAACCAAT-CTCGTCTTC-GGGCGAGTC--CCTTGGTGATTCATGGTAACTTTTCGAATCGCATGGCCTT-GCGCCGGCGATGGTTCATTCAAATTTCTGCCCTATCAACTTTCGATGGTAGGATAGAGGCCTACCATGGTTTTAACGGGTAACGGGGAATTAGGGTTCGATTCCGGAGAGGGAGCCTGAGAAACGGCTACCACMTCCAAGGAAGGCAGCAGGCGCGCAAATTACCCAATCCCGACAC-GGGGAGGTAGTGACAATAAATAACAATACAGGGCCCTCACGGGTCTTGTAATTGGAATGAGTACAATTTAAATCTCTTAACGAGGAACAATTGGAGGGCAAGTCTGGTGCCAGCAGCCGCGGTAATTCCAGCTCCAATAGCGTATATTAAAGTTGTTGCAGTTAAAAAGCTCGTAGTTGAATTTTGGGTCTGGCCGGGCGGTCCACCTTCCG--GGTGAGCACTGT-TCCGA-YGCCGGGCCT-ATCCTTCTGGTGAGACGGCATGCCCTTCGCTGGGTGTGTCGGGGAACCAGGACCATTACCTTGAAAAAATTAGAGTGTTCAAA-------GCAGGC-GTTT-GCTCGAATACATTAGCATGGAATAATGAAATAGGACGC-GTGGTACTATTTTGTTGGTTTCTAGGACCGCCGTAATGATTAATAGGGATAGTTGGGGGCATTAGTATTCAATTGTCAGAGGTGAAATTCTTGGATTTATTGAAGACTAACTTCTGCGAAAGCATTTGCCAAGGATGTTTTCATTAATCAAGAACGAAAGTTAGGGGATCGAAGACGATCAGATACCGTCGTAGTCTTAACCATAAACTATGCCGACTAGGAATCGGGCGAAGTTA-TTCT--AACGACTCGCCCGGCGCCTTATGGGAAACCAAAGTTTTTGGGTTCCGGGGGG-AGTATGGTCGCAAGGCTGAAACTTAAAGGAATTGACGGAAGGGCACCACCAGGGGTG-AGCCTGCGGCTTAATTTGACTCAACACGGGGAAACTCACCAGGTCCAG-ACATAGTAAGGATTGACAGATTGAGAGCTCTTTCTTGATTCTATGGGTGGTGGTGCATGGCCGTTCTTAGTTGGTGGAGTGATTTGTCTGGTTAATTCCGATAACGAACGAGACCTTAACCTGCTAAATAGCTAGGCCGCTCTTC--GAGCGGTCGTCAGCTTCTTAGAGGGACTGTTGCGCGATTAGCCAACGGAAGTTTGAGGCAATAACAGGTCTGTGATGCCCTTAGATGTTCTGG-GCCGCACGCGCGCTACACTGATGAAGTCAACGAGTT-CATCATCCTTGGCCG-GAAGGTCTGGGTAATCTTGTGAAACTTCATCGTGCTGGGGATAGAG-CATTGCAATTATTGCTCTTCAACGAGGAATCCCTAGTAAGCGTGAGTCATCAGCTCGCG-TTGAYTACGTCCCTGCCCTTTGTACACACC-GCCCGTCGCTACTACCGATTGAACGGCTTAGTGAGACTCTCGGATTGGCTTATGGTGGCTGGCAACAGCTTGCCGTTTGCTGAAAA-GTTAGTCAAACTT-GGTCGTTTAGAGGAA-GTAAAAGTCGTAACAAGGTTTCCGTAGGTGAACCT-GCGGAAGGATCATT~~~~~~~~~~AGAAAA-GTAC-GGGGGG--AGACGT--TGCT-CTCG-TTTCTTG---AGA-AT-CG-GGACGACGTTTCCTTTTAG----------------TA-TCCAAA-CTCCAAAAATTTATTCGCTTTCAGAGTCTGACATACATTTGT-----AT-GCT-AGATT--CAAAAA--AAAAA-------------TAAAATGAAAACA~~~~~~~~~~~AAACTTT-CAACAATGGATCTCTT-GGCTCTTGCATCGATGAAGAACGCAGTGA-GTG-----CG-ATATGTAGTGTGAATTGCAGAATT-CCGTGAATCATCGAATCTTT-GAACGCATA-TTGCACTCT-CTGGTATT-CCGGAGAGTAT--GCCTA-TTT-GA-GGGTCATTT~~~~~~~~~~~GAAATAAT-ATAAAT--TCTAA-GATTTCT-----------------------------------------TGGAATTA-AAAATGGGTTGT-----CCAGTTT----TT----GTGGTC-G------------CCTAAAA-TGCAAGACAA-GCTC--ATTT---CTTGGGTTGC--GTGATA-CTTTCACA-GTT--ACC--TCGTGA--C---TG--AACCA-------GG-A-A----TTTTCGAG--------CGTG-TG-GA--TAA----------------------TTT---C-------GCAC-G---A-GA-TAAAT-TCT----ATT--------------------------------------TA-TCTCGT-GC---AAAT-AG--------AAAT--TGA--AT-CAT-GATCAT~~~~~~~~~~GACCT-CA-AA-TTAG-GTA-GGAG-TACCC-GC-TGAACTT-AAGCATATCAA-TAAGC-GGAG------------------------------------------------------------------------------------------------------------------------------------------------------------------------------------------------------------------------------------------------------------------------------------------------------------------------------------------------------------------------------------------------------------------------------------------------------------------------------------------------------------------------------------------------------------------------------------------------------------------------------------------------------------------------------------------------------------------------------------------------------------------------------------------------------------------------------------------------------------------------------------------------------------------------------------------------------------------------------------------------------------------------------------------------------------------------------------------------------------------------------------------------------------------------------------------------------------------------------------------------------------------------------------------------------------------------------------------------------------------------------------------------------------------------------------------------------------------------------------------------------------------------------------------------------------------------------------------------------------------------------------------------------------------------------------------------------------------------------------------------------------------------------------------------------------------------------------------------------------------------------------------------------------------------------------------------------------------------------------------------------------------------------------------------------------------------------------------------------------------------------------------------------------------------------------------------------------------------------------------------------------------------------------------------------------------------------------------------------------------------------------------------------------------------------------------------------------------------------------------------------------------------------------------------------------------------------------------------------------------------------------------------------------------------------------------------------------------------------------------------------------------------------------------------------------------------------------------------------------------------------------------------------------------------------------------------------------------------------------------------------------------------------------------------------------------------------------------------------------------------------------------------------------------------------------------------------------------------------------------------------------------------------------------------------------------------------------------------------------------------------------------------------------------------------------------------------------------------------------------------------------------------------------------------------------------------------------------------------------------------------------------------------
>AB048680_R_org_Ambispora_callosa_V1_MAFF520058_W4771/Att321-10_multi_spore_culture
--------------GTAGTCATATGATTGTCTCAAAGATTAAGCCATGCATGTCTAAGTATAAGCAA-G-TATACT-GTGAAACTGCGAATGGCTCMTTAAATCAGTTWTAGTTTATTTGATAGTGCC-TTACTACTTGGATAACCGTGGTAATTCTAGAGCTAATACATGCAAAAAATCCCGACTTCTGG-AAGGGA-TGTATTTATTAGATACAAAACCAAT-CTCGTCTTC-GGGCGAGTC--CCTTGGTGATTCATGGTAACTTTTCGAATCGCATGGCCTT-GCGCCGGCGATGGTTCATTCAAATTTCTGCCCTATCAACTTTCGATGGTAGGATAGAGGCCTACCATGGTTTTAACGGGTAACGGGGAATTAGGGTTCGATTCCGGAGAGGGAGCCTGAGAAACGGCTACCACMTCCAAGGAAGGCAGCAGGCGCGCAAATTACCCAATCCCGACAC-GGGGAGGTAGTGACAATAAATAACAATACAGGGCCCTCACGGGTCTTGTAATTGGAATGAGTACAATTTAAATCTCTTAACGAGGAACAATTGGAGGGCAAGTCTGGTGCCAGCAGCCGCGGTAATTCCAGCTCCAATAGCGTATATTAAAGTTGTTGCAGTTAAAAAGCTCGTAGTTGAATTTTGGGTCTGGCCGGGCGGTCCACCTTCCG--GGTGAGCACTGT-TCCGA-YGCCGGGCCT-ATCCTTCTGGTGAGACGGCATGCCCTTCGCTGGGTGTGTCGGGGAACCAGGACCATTACCTTGAAAAAATTAGAGTGTTCAAA-------GCAGGC-GTTT-GCTCGAATACATTAGCATGGAATAATGAAATAGGACGC-GTGGTACTATTTTGTTGGTTTCTAGGACCGCCGTAATGATTAATAGGGATAGTTGGGGGCATTAGTATTCAATTGTCAGAGGTGAAATTCTTGGATTTATTGAAGACTAACTTCTGCGAAAGCATTTGCCAAGGATGTTTTCATTAATCAAGAACGAAAGTTAGGGGATCGAAGACGATCAGATACCGTCGTAGTCTTAACCATAAACTATGCCGACTAGGAATCGGGCGAAGTTA-TTCT--AACGACTCGCCCGGCGCCTTATGGGAAACCAAAGTTTTTGGGTTCCGGGGGG-AGTATGGTCGCAAGGCTGAAACTTAAAGGAATTGACGGAAGGGCACCACCAGGGGTG-AGCCTGCGGCTTAATTTGACTCAACACGGGGAAACTCACCAGGTCCAG-ACATAGTAAGGATTGACAGATTGAGAGCTCTTTCTTGATTCTATGGGTGGTGGTGCATGGCCGTTCTTAGTTGGTGGAGTGATTTGTCTGGTTAATTCCGATAACGAACGAGACCTTAACCTGCTAAATAGCTAGGCCGCTCTTC--GAGCGGTCGTCAGCTTCTTAGAGGGACTGTTGCGCGATTAGCCAACGGAAGTTTGAGGCAATAACAGGTCTGTGATGCCCTTAGATGTTCTGG-GCCGCACGCGCGCTACACTGATGAAGTCAACGAGTT-CATCATCCTTGGCCG-GAAGGTCTGGGTAATCTTGTGAAACTTCATCGTGCTGGGGATAGAG-CATTGCAATTATTGCTCTTCAACGAGGAATCCCTAGTAAGCGTGAGTCATCAGCTCGCG-TTGAYTACGTCCCTGCCCTTTGTACACACC-GCCCGTCGCTACTACCGATTGAACGGCTTAGTGAGACTCTCGGATTGGCTTATGGTGGCTGGCAACAGCTTGCCGTTTGCTGAAAA-GTTAGTCAAACTT-GGTCGTTTAGAGGAA-GTAAAAGTCGTAACAAGGTTTCCGTAGGTGAACCT-GCGGAAGGATCATT~~~~~~~~~~AGAAAA-GTAC-GGGGGG--AGACGT--TGCT-CTCG-TTTCTTT---AGA-AT-CG-GGACGACGTTTCCTTTTAG----------------TA-TCCAAA-CTCTAAAAATTTATTTG-TTTC--AGTCTAATATACATTTGC-----AT-GCT-AGATT--CAAAAA--------------------AAAAATGAAAACA~~~~~~~~~~~AAGCTTT-CAACAATGGATCTCTT-GGCTCTTGCATCGATGAAGAACGCAGTGA-GTG-----CG-ATATGTAGTGTGAATTGCAGAATT-CCGTGAATCATCGAATCTTT-GAACGCATA-TTGCACTCT-CTGGTATT-CCGGAGAGTAT--GCCTA-TTT-GA-GGGTCATTT~~~~~~~~~~~GAAATAAA-ATAAAT--TCT---------------------------------------------------TGGAATTA-AAAATGGGTTGT-----CCAGTTT----TT----GTGGTC-G------------CCTAAAA-TGCAAGACAA-GCTC--ATTT---CTTGGGTTGC--GTGATA-CTTTCA---GTT--ACC--TCGTGA--C---TT--AACCA-------GG-A-A----TTTTCGAG--------CGTG-TT-GA--GAA----------------------TTT---C-------GCAC-G---A-GA-TAAAT-TCT----ATT--------------------------------------TA-TCTCGT-GC---AAAT-AG--------AAAT--TGA--AT-CAT-GATCAT~~~~~~~~~~GACCT-CA-AA-TTAG-GTA-GGAG-TACCC-GC-TGAACTT-AAGCATATCAA-TAAGC-GGAG------------------------------------------------------------------------------------------------------------------------------------------------------------------------------------------------------------------------------------------------------------------------------------------------------------------------------------------------------------------------------------------------------------------------------------------------------------------------------------------------------------------------------------------------------------------------------------------------------------------------------------------------------------------------------------------------------------------------------------------------------------------------------------------------------------------------------------------------------------------------------------------------------------------------------------------------------------------------------------------------------------------------------------------------------------------------------------------------------------------------------------------------------------------------------------------------------------------------------------------------------------------------------------------------------------------------------------------------------------------------------------------------------------------------------------------------------------------------------------------------------------------------------------------------------------------------------------------------------------------------------------------------------------------------------------------------------------------------------------------------------------------------------------------------------------------------------------------------------------------------------------------------------------------------------------------------------------------------------------------------------------------------------------------------------------------------------------------------------------------------------------------------------------------------------------------------------------------------------------------------------------------------------------------------------------------------------------------------------------------------------------------------------------------------------------------------------------------------------------------------------------------------------------------------------------------------------------------------------------------------------------------------------------------------------------------------------------------------------------------------------------------------------------------------------------------------------------------------------------------------------------------------------------------------------------------------------------------------------------------------------------------------------------------------------------------------------------------------------------------------------------------------------------------------------------------------------------------------------------------------------------------------------------------------------------------------------------------------------------------------------------------------------------------------------------------------------------------------------------------------------------------------------------------------------------------------------------------------------------------------------------------------------
>AB048681_R_org_Ambispora_callosa_V1_MAFF520058_W4771/Att321-10_multi_spore_culture
--------------GTAGTCATATGATTGTCTCAAAGATTAAGCCATGCATGTCTAAGTATAAGCAA-G-TATACT-GTGAAACTGCGAATGGCTCMTTAAATCAGTTWTAGTTTATTTGATAGTGCC-TTACTACTTGGATAACCGTGGTAATTCTAGAGCTAATACATGCAAAAAATCCCGACTTCTGG-AAGGGA-TGTATTTATTAGATACAAAACCAAT-CTCGTCTTC-GGGCGAGTC--CCTTGGTGATTCATGGTAACTTTTCGAATCGCATGGCCTT-GCGCCGGCGATGGTTCATTCAAATTTCTGCCCTATCAACTTTCGATGGTAGGATAGAGGCCTACCATGGTTTTAACGGGTAACGGGGAATTAGGGTTCGATTCCGGAGAGGGAGCCTGAGAAACGGCTACCACMTCCAAGGAAGGCAGCAGGCGCGCAAATTACCCAATCCCGACAC-GGGGAGGTAGTGACAATAAATAACAATACAGGGCCCTCACGGGTCTTGTAATTGGAATGAGTACAATTTAAATCTCTTAACGAGGAACAATTGGAGGGCAAGTCTGGTGCCAGCAGCCGCGGTAATTCCAGCTCCAATAGCGTATATTAAAGTTGTTGCAGTTAAAAAGCTCGTAGTTGAATTTTGGGTCTGGCCGGGCGGTCCACCTTCCG--GGTGAGCACTGT-TCCGA-YGCCGGGCCT-ATCCTTCTGGTGAGACGGCATGCCCTTCGCTGGGTGTGTCGGGGAACCAGGACCATTACCTTGAAAAAATTAGAGTGTTCAAA-------GCAGGC-GTTT-GCTCGAATACATTAGCATGGAATAATGAAATAGGACGC-GTGGTACTATTTTGTTGGTTTCTAGGACCGCCGTAATGATTAATAGGGATAGTTGGGGGCATTAGTATTCAATTGTCAGAGGTGAAATTCTTGGATTTATTGAAGACTAACTTCTGCGAAAGCATTTGCCAAGGATGTTTTCATTAATCAAGAACGAAAGTTAGGGGATCGAAGACGATCAGATACCGTCGTAGTCTTAACCATAAACTATGCCGACTAGGAATCGGGCGAAGTTA-TTCT--AACGACTCGCCCGGCGCCTTATGGGAAACCAAAGTTTTTGGGTTCCGGGGGG-AGTATGGTCGCAAGGCTGAAACTTAAAGGAATTGACGGAAGGGCACCACCAGGGGTG-AGCCTGCGGCTTAATTTGACTCAACACGGGGAAACTCACCAGGTCCAG-ACATAGTAAGGATTGACAGATTGAGAGCTCTTTCTTGATTCTATGGGTGGTGGTGCATGGCCGTTCTTAGTTGGTGGAGTGATTTGTCTGGTTAATTCCGATAACGAACGAGACCTTAACCTGCTAAATAGCTAGGCCGCTCTTC--GAGCGGTCGTCAGCTTCTTAGAGGGACTGTTGCGCGATTAGCCAACGGAAGTTTGAGGCAATAACAGGTCTGTGATGCCCTTAGATGTTCTGG-GCCGCACGCGCGCTACACTGATGAAGTCAACGAGTT-CATCATCCTTGGCCG-GAAGGTCTGGGTAATCTTGTGAAACTTCATCGTGCTGGGGATAGAG-CATTGCAATTATTGCTCTTCAACGAGGAATCCCTAGTAAGCGTGAGTCATCAGCTCGCG-TTGAYTACGTCCCTGCCCTTTGTACACACC-GCCCGTCGCTACTACCGATTGAACGGCTTAGTGAGACTCTCGGATTGGCTTATGGTGGCTGGCAACAGCTTGCCGTTTGCTGAAAA-GTTAGTCAAACTT-GGTCGTTTAGAGGAA-GTAAAAGTCGTAACAAGGTTTCCGTAGGTGAACCT-GCGGAAGGATCATT~~~~~~~~~~AGAAAA-GTAC-GGGGGG--AGACGT--TGCT-CTCG-TTTCTTT---AGA-AT-CG-GGACGACGTTTCCTTTTAG----------------TA-TCCAAA-CTCTAAAAATTTATTTG-TTTC--AGTCTAATATACATTTGT-----AT-GCT-AGATT--CAAAAA--A-----------------AAAAATGAAAACA~~~~~~~~~~~AAACTTT-CAACAATGGATCTCTT-GGCTCTTGCATCGATGAAGAACGCAGTGAAGTG-----CG-ATATGTAGTGTGAATTGCAGAATT-CCGTGAATCATCGAATCTTT-GAACGCATA-TTGCACTCT-CTGGTATT-CCGGAGAGTAT--GCCTA-TTT-GA-GGGTCATTT~~~~~~~~~~~GAAATAAA-ATAAAT--TCT---------------------------------------------------TGGAATTA-AAAATGGGTTGT-----CCAGTTT----TT----GTGGTC-G------------CCTAAAA-TGCAAGACAA-GCTC--ATTT---CTTGGGTTGC--GTGATA-CTTTCA---GTT--ACC--TCGTGA--C---TT--AACCA-------GG-A-A----TTTTCGAG--------CGTG-TT-GA--GAA----------------------TTT------------CAC-G---A-GA-TAAAT-TCT----ATT--------------------------------------TA-TCTCGT-GCG--AAAT-AG--------AAAT--TGA--AT-CAT-GATCAT~~~~~~~~~~GACCT-CA-AA-TTAG-GTA-GGAG-TACCC-GC-TGAACTT-AAGCATATCAA-TAAGC-GGAG------------------------------------------------------------------------------------------------------------------------------------------------------------------------------------------------------------------------------------------------------------------------------------------------------------------------------------------------------------------------------------------------------------------------------------------------------------------------------------------------------------------------------------------------------------------------------------------------------------------------------------------------------------------------------------------------------------------------------------------------------------------------------------------------------------------------------------------------------------------------------------------------------------------------------------------------------------------------------------------------------------------------------------------------------------------------------------------------------------------------------------------------------------------------------------------------------------------------------------------------------------------------------------------------------------------------------------------------------------------------------------------------------------------------------------------------------------------------------------------------------------------------------------------------------------------------------------------------------------------------------------------------------------------------------------------------------------------------------------------------------------------------------------------------------------------------------------------------------------------------------------------------------------------------------------------------------------------------------------------------------------------------------------------------------------------------------------------------------------------------------------------------------------------------------------------------------------------------------------------------------------------------------------------------------------------------------------------------------------------------------------------------------------------------------------------------------------------------------------------------------------------------------------------------------------------------------------------------------------------------------------------------------------------------------------------------------------------------------------------------------------------------------------------------------------------------------------------------------------------------------------------------------------------------------------------------------------------------------------------------------------------------------------------------------------------------------------------------------------------------------------------------------------------------------------------------------------------------------------------------------------------------------------------------------------------------------------------------------------------------------------------------------------------------------------------------------------------------------------------------------------------------------------------------------------------------------------------------------------------------------------------------------
>AB048682_R_org_Ambispora_callosa_V1_MAFF520058_W4771/Att321-10_multi_spore_culture
--------------GTAGTCATATGATTGTCTCAAAGATTAAGCCATGCATGTCTAAGTATAAGCAA-G-TATACT-GTGAAACTGCGAATGGCTCMTTAAATCAGTTWTAGTTTATTTGATAGTGCC-TTACTACTTGGATAACCGTGGTAATTCTAGAGCTAATACATGCAAAAAATCCCGACTTCTGG-AAGGGA-TGTATTTATTAGATACAAAACCAAT-CTCGTCTTC-GGGCGAGTC--CCTTGGTGATTCATGGTAACTTTTCGAATCGCATGGCCTT-GCGCCGGCGATGGTTCATTCAAATTTCTGCCCTATCAACTTTCGATGGTAGGATAGAGGCCTACCATGGTTTTAACGGGTAACGGGGAATTAGGGTTCGATTCCGGAGAGGGAGCCTGAGAAACGGCTACCACMTCCAAGGAAGGCAGCAGGCGCGCAAATTACCCAATCCCGACAC-GGGGAGGTAGTGACAATAAATAACAATACAGGGCCCTCACGGGTCTTGTAATTGGAATGAGTACAATTTAAATCTCTTAACGAGGAACAATTGGAGGGCAAGTCTGGTGCCAGCAGCCGCGGTAATTCCAGCTCCAATAGCGTATATTAAAGTTGTTGCAGTTAAAAAGCTCGTAGTTGAATTTTGGGTCTGGCCGGGCGGTCCACCTTCCG--GGTGAGCACTGT-TCCGA-YGCCGGGCCT-ATCCTTCTGGTGAGACGGCATGCCCTTCGCTGGGTGTGTCGGGGAACCAGGACCATTACCTTGAAAAAATTAGAGTGTTCAAA-------GCAGGC-GTTT-GCTCGAATACATTAGCATGGAATAATGAAATAGGACGC-GTGGTACTATTTTGTTGGTTTCTAGGACCGCCGTAATGATTAATAGGGATAGTTGGGGGCATTAGTATTCAATTGTCAGAGGTGAAATTCTTGGATTTATTGAAGACTAACTTCTGCGAAAGCATTTGCCAAGGATGTTTTCATTAATCAAGAACGAAAGTTAGGGGATCGAAGACGATCAGATACCGTCGTAGTCTTAACCATAAACTATGCCGACTAGGAATCGGGCGAAGTTA-TTCT--AACGACTCGCCCGGCGCCTTATGGGAAACCAAAGTTTTTGGGTTCCGGGGGG-AGTATGGTCGCAAGGCTGAAACTTAAAGGAATTGACGGAAGGGCACCACCAGGGGTG-AGCCTGCGGCTTAATTTGACTCAACACGGGGAAACTCACCAGGTCCAG-ACATAGTAAGGATTGACAGATTGAGAGCTCTTTCTTGATTCTATGGGTGGTGGTGCATGGCCGTTCTTAGTTGGTGGAGTGATTTGTCTGGTTAATTCCGATAACGAACGAGACCTTAACCTGCTAAATAGCTAGGCCGCTCTTC--GAGCGGTCGTCAGCTTCTTAGAGGGACTGTTGCGCGATTAGCCAACGGAAGTTTGAGGCAATAACAGGTCTGTGATGCCCTTAGATGTTCTGG-GCCGCACGCGCGCTACACTGATGAAGTCAACGAGTT-CATCATCCTTGGCCG-GAAGGTCTGGGTAATCTTGTGAAACTTCATCGTGCTGGGGATAGAG-CATTGCAATTATTGCTCTTCAACGAGGAATCCCTAGTAAGCGTGAGTCATCAGCTCGCG-TTGAYTACGTCCCTGCCCTTTGTACACACC-GCCCGTCGCTACTACCGATTGAACGGCTTAGTGAGACTCTCGGATTGGCTTATGGTGGCTGGCAACAGCTTGCCGTTTGCTGAAAA-GTTAGTCAAACTT-GGTCGTTTAGAGGAA-GTAAAAGTCGTAACAAGGTTTCCGTAGGTGAACCT-GCGGAAGGATCATT~~~~~~~~~~AGAAAA-GTAC--GGGGG--AGACGT--TGCT-CTCG-TTTCTTG---GGA-AG-CG-GGACGACGTTTCCTTTTAG----------------TA-TCCAAA-CTCTAAAAATTTATTTG-TTTCGGAGTCTGGCATACATTTGT-----AT-GCT-AGATT--CAAAAA--A-----------------AAAAATGAAA---~~~~~~~~~~~AAACTTT-CAACAATGGATCTCTT-GGCTCTTGCATCGATGAAGAACGCAGTGAAGTG-----CG-GTATGTAGTGTGAATTGCAGAATT-CCGTGAATCATCGAATCTTT-GAACGCATA-TTGCACTCT-CTGGTATT-CCGGAGAGTAT--GCCTA-TTT-GA-GGGTCATTT~~~~~~~~~~~GAAATAAA-ATAAAT--TCTAA-GATTTCT-----------------------------------------TGGAATTA-AAAATGGGTCGT-----CCAGTTT----TT----GTGGTC-G------------CCTAAAA-TGCAAGACAA-GCTC--ATTT---CTTGGGTTGC--GTGATA-CTTTCA---GTT--ACC--TCGTGA--C---TT--AACCA-------GG-A-A----TTTTCGAG--------CGTG-TT-GA--GAA----------------------TTT------------CAC-G---A-GA-TAAAT-TCT----ATT--------------------------------------TA-TCTCGT-GCG--AAAT-AG--------AAAT--TGA--AT-CAT-GATCAT~~~~~~~~~~GACCT-CA-AA-TTAG-GTA-GGAG-TACCC-GC-TGAACTT-AAGCATATCAA-TAAGC-GGAG------------------------------------------------------------------------------------------------------------------------------------------------------------------------------------------------------------------------------------------------------------------------------------------------------------------------------------------------------------------------------------------------------------------------------------------------------------------------------------------------------------------------------------------------------------------------------------------------------------------------------------------------------------------------------------------------------------------------------------------------------------------------------------------------------------------------------------------------------------------------------------------------------------------------------------------------------------------------------------------------------------------------------------------------------------------------------------------------------------------------------------------------------------------------------------------------------------------------------------------------------------------------------------------------------------------------------------------------------------------------------------------------------------------------------------------------------------------------------------------------------------------------------------------------------------------------------------------------------------------------------------------------------------------------------------------------------------------------------------------------------------------------------------------------------------------------------------------------------------------------------------------------------------------------------------------------------------------------------------------------------------------------------------------------------------------------------------------------------------------------------------------------------------------------------------------------------------------------------------------------------------------------------------------------------------------------------------------------------------------------------------------------------------------------------------------------------------------------------------------------------------------------------------------------------------------------------------------------------------------------------------------------------------------------------------------------------------------------------------------------------------------------------------------------------------------------------------------------------------------------------------------------------------------------------------------------------------------------------------------------------------------------------------------------------------------------------------------------------------------------------------------------------------------------------------------------------------------------------------------------------------------------------------------------------------------------------------------------------------------------------------------------------------------------------------------------------------------------------------------------------------------------------------------------------------------------------------------------------------------------------------------------------
>AB259840_org_Ambispora_callosa_OK-m_W4768/Att1321-4_single_spore_isolate
--------------------------------------------------------------------------------------------------------------------------------------------------------------------------------------------------------------------------------------------------------------------------------------------------------------------------------------------------------------------------------------------------------------------------------------------------------------------------------------------------------------------------------------------------------------------------------------------------------------------------------------------------------------------------------------------------------------------------------------------------------------------------------------------------------------------------------------------------------------------------------------------------------------------------------------------------------------------------------------------------------------------------------------------------------------------------------------------------------------------------------------------------------------------------------------------------------------------------------------------------------------------------------------------------------------------------------------------------------------------------------------------------------------------------------------------------------------------------------------------------------------------------------------------------------------------------------------------------------------------------------------------------------------------------------------------------------------------------------------------------------------------------------------------------------------------------------------------------------------------------------------------------------------GCGGAAGGATCATT~~~~~~~~~~AGAAAA-GTAC-GGGGGG--AGACGT--TGCT-CTCG-TTTCTTG---GGA-AG-CG-GGACGACGTTTCCTTTTAG----------------TA-TCCAAA-CTCTAAAAATTTATTCG-TTTCAGAGTCTGACATACATTTGT-----AT-GCT-AGATT--CAAAAA--AA----------------AAAAATGAAAACA~~~~~~~~~~~AAACTTT-CAACAATGGATCTCTT-GGCTCTTGCATCGATGAAGAACGCAGTGAAGTG-----CG-ATATGTAGTGTGAATTGCAGAATT-CCGTGAATCATCGAATCTTT-GAACGCATA-TTGCACTCT-CTGGTATT-CCGGAGAGTAT--GCCTA-TTT-GA-GGGTCATTT~~~~~~~~~~~GAAATAAT-ATAAAT--TCTAA-GATTTCT-----------------------------------------TGGAATTA-AAAATGGGTCGT-----CCAGTTT----TT----GTGGTC-G------------CCTAAAA-TGCAAGACAA-GCTC--ATTT---CTTGGGTTGC--GTGATA-CTTTCACA-GTT--ACC--TCGTGA--C---TT--CACCA-------GG-A-A----TTTTCGAG--------CGTG-TT-GA--GAA----------------------TTT---C-------GCAC-G---A-GA-TAAAT-TCT----ATT--------------------------------------TA-TCTCGT-GCG--AAAT-AG--------AAAT--TGA--AT-CAT-------~~~~~~~~~~GACCT-CA-AA-TTAG-GTA-GGAG-TACCC-GC-TGAACTT-AAGCATATCAA-TAAGC-GGAGG-AAA-------------------------------------------------------------------------------------------------------------------------------------------------------------------------------------------------------------------------------------------------------------------------------------------------------------------------------------------------------------------------------------------------------------------------------------------------------------------------------------------------------------------------------------------------------------------------------------------------------------------------------------------------------------------------------------------------------------------------------------------------------------------------------------------------------------------------------------------------------------------------------------------------------------------------------------------------------------------------------------------------------------------------------------------------------------------------------------------------------------------------------------------------------------------------------------------------------------------------------------------------------------------------------------------------------------------------------------------------------------------------------------------------------------------------------------------------------------------------------------------------------------------------------------------------------------------------------------------------------------------------------------------------------------------------------------------------------------------------------------------------------------------------------------------------------------------------------------------------------------------------------------------------------------------------------------------------------------------------------------------------------------------------------------------------------------------------------------------------------------------------------------------------------------------------------------------------------------------------------------------------------------------------------------------------------------------------------------------------------------------------------------------------------------------------------------------------------------------------------------------------------------------------------------------------------------------------------------------------------------------------------------------------------------------------------------------------------------------------------------------------------------------------------------------------------------------------------------------------------------------------------------------------------------------------------------------------------------------------------------------------------------------------------------------------------------------------------------------------------------------------------------------------------------------------------------------------------------------------------------------------------------------------------------------------------------------------------------------------------------------------------------------------------------------------------------------------------------------------------------------------------------------------------------------------------------------------------------------------------------------------------------------------
>AB259841_org_Ambispora_callosa_OK-m_W4768/Att1321-4_single_spore_isolate
--------------------------------------------------------------------------------------------------------------------------------------------------------------------------------------------------------------------------------------------------------------------------------------------------------------------------------------------------------------------------------------------------------------------------------------------------------------------------------------------------------------------------------------------------------------------------------------------------------------------------------------------------------------------------------------------------------------------------------------------------------------------------------------------------------------------------------------------------------------------------------------------------------------------------------------------------------------------------------------------------------------------------------------------------------------------------------------------------------------------------------------------------------------------------------------------------------------------------------------------------------------------------------------------------------------------------------------------------------------------------------------------------------------------------------------------------------------------------------------------------------------------------------------------------------------------------------------------------------------------------------------------------------------------------------------------------------------------------------------------------------------------------------------------------------------------------------------------------------------------------------------------------------------GCGGAAGGATCATT~~~~~~~~~~AGAAAA-GTAC-GGGGGG--AGACGT--TGCT-CTCG-TTTCTTG---GGA-AG-CG-GGACGACGTTTCCTTTTAG----------------TA-TCCAAA-CTCTAAAAATTTATTTG-TTTCAGAGTCTGACATACATTTGT-----AT-GCT-AGATT--CAAAAA--AAA---------------AAAAATGAAA---~~~~~~~~~~~AAACTTT-CAACAATGGATCTCTT-GGCTCTTGCATCGATGAAGAACGCAGTGAAGTG-----CG-ATATGTAGTGTGAATTGCAGAATT-CCGTGAATCATCGAATCTTT-GAACGCATA-TTGCACTCT-CTGGTATT-CCGGAGAGTAT--GCCTA-TTT-GA-GGGTCATTT~~~~~~~~~~~GAAATAAT-ATAAAT--TCTAA-GATTTCT-----------------------------------------TGGAATTA-AAAATGGGTCGT-----CCAGTTT----TT----GTGGTC-G------------CCTAAAA-TGCAAGACAA-GCTC--ATTT---CTTGGGTTGC--GTGATA-CTTTCACA-GTT--ACC--TCGTGA--C---TG--AACCA-------GG-A-A----TTTTCGAG--------CGTG-TT-GA--GAA----------------------TTT---C-------GCAC-G---A-GA-TAAAT-TCT----ATT--------------------------------------TA-TCTCGT-GCG--AAAT-AG--------AAAT--TGA--AT-CAT-------~~~~~~~~~~GACCT-CA-AA-TTAG-GTA-GGAG-TACCC-GC-TGAACTT-AAGCATATCAA-TAAGC-GGAGG-AAA-------------------------------------------------------------------------------------------------------------------------------------------------------------------------------------------------------------------------------------------------------------------------------------------------------------------------------------------------------------------------------------------------------------------------------------------------------------------------------------------------------------------------------------------------------------------------------------------------------------------------------------------------------------------------------------------------------------------------------------------------------------------------------------------------------------------------------------------------------------------------------------------------------------------------------------------------------------------------------------------------------------------------------------------------------------------------------------------------------------------------------------------------------------------------------------------------------------------------------------------------------------------------------------------------------------------------------------------------------------------------------------------------------------------------------------------------------------------------------------------------------------------------------------------------------------------------------------------------------------------------------------------------------------------------------------------------------------------------------------------------------------------------------------------------------------------------------------------------------------------------------------------------------------------------------------------------------------------------------------------------------------------------------------------------------------------------------------------------------------------------------------------------------------------------------------------------------------------------------------------------------------------------------------------------------------------------------------------------------------------------------------------------------------------------------------------------------------------------------------------------------------------------------------------------------------------------------------------------------------------------------------------------------------------------------------------------------------------------------------------------------------------------------------------------------------------------------------------------------------------------------------------------------------------------------------------------------------------------------------------------------------------------------------------------------------------------------------------------------------------------------------------------------------------------------------------------------------------------------------------------------------------------------------------------------------------------------------------------------------------------------------------------------------------------------------------------------------------------------------------------------------------------------------------------------------------------------------------------------------------------------------------------
>AB259842_org_Ambispora_callosa_OK-m_W4768/Att1321-4_single_spore_isolate
--------------------------------------------------------------------------------------------------------------------------------------------------------------------------------------------------------------------------------------------------------------------------------------------------------------------------------------------------------------------------------------------------------------------------------------------------------------------------------------------------------------------------------------------------------------------------------------------------------------------------------------------------------------------------------------------------------------------------------------------------------------------------------------------------------------------------------------------------------------------------------------------------------------------------------------------------------------------------------------------------------------------------------------------------------------------------------------------------------------------------------------------------------------------------------------------------------------------------------------------------------------------------------------------------------------------------------------------------------------------------------------------------------------------------------------------------------------------------------------------------------------------------------------------------------------------------------------------------------------------------------------------------------------------------------------------------------------------------------------------------------------------------------------------------------------------------------------------------------------------------------------------------------------GCGGAAGGATCATT~~~~~~~~~~AGAAAA-GTAC-GGGGGG--AGACGT--TGCT-CTCG-TTTCTTG---AGA-AG-CG-GGACGACGTTTCCTTTTAG----------------TA-TCCAAA-CTCTAAAAATTTATTTG-TTTCGGAGTCTGACATACATTTGT-----AT-GCT-AGATT--CAAAAA--AAAAA-------------AAAATTGAAAACA~~~~~~~~~~~AAACTTT-CAACAATGGATCTCTT-GGCTCTTGCATCGATGAAAAACGCAGTGAAGTG-----CG-ATATGTAGTGTGAATTGCAGAATT-CCGTGAATCATCGAATCTTT-GAACGCATA-TTGCACTCT-CTGGTATT-CCGGAGAGTAT--GCCTA-TTT-GA-GGGTCATTT~~~~~~~~~~~AAAATAAT-ATAAGT--TCCAA-GATTTCT-----------------------------------------TGGAATTA-AAAATGGGTCGT-----CCAGTTT----TT----GTGGTC-G------------CCTAAAA-TGCAAGACAA-GCTC--ATTT---CTTGGGTTGC--GTGATC-CTTTCACA-GTT--ACC--TCGTGA--C---TG--AACCA-------GG-A-A----TTTTCGAG--------CGTG-TT-GA--GAA----------------------TTT---C-------GCAC-G---A-GA-TAAAT-TCT----ATT--------------------------------------TA-TCTCGT-GCG--AAAT-AG--------AAAT--TGA--AT-CAT-------~~~~~~~~~~GACCT-CA-AA-TTAG-GTA-GGAG-TACCC-GC-TGAACTT-AAGCATATCAA-TAAGC-GGAGG-AAA-------------------------------------------------------------------------------------------------------------------------------------------------------------------------------------------------------------------------------------------------------------------------------------------------------------------------------------------------------------------------------------------------------------------------------------------------------------------------------------------------------------------------------------------------------------------------------------------------------------------------------------------------------------------------------------------------------------------------------------------------------------------------------------------------------------------------------------------------------------------------------------------------------------------------------------------------------------------------------------------------------------------------------------------------------------------------------------------------------------------------------------------------------------------------------------------------------------------------------------------------------------------------------------------------------------------------------------------------------------------------------------------------------------------------------------------------------------------------------------------------------------------------------------------------------------------------------------------------------------------------------------------------------------------------------------------------------------------------------------------------------------------------------------------------------------------------------------------------------------------------------------------------------------------------------------------------------------------------------------------------------------------------------------------------------------------------------------------------------------------------------------------------------------------------------------------------------------------------------------------------------------------------------------------------------------------------------------------------------------------------------------------------------------------------------------------------------------------------------------------------------------------------------------------------------------------------------------------------------------------------------------------------------------------------------------------------------------------------------------------------------------------------------------------------------------------------------------------------------------------------------------------------------------------------------------------------------------------------------------------------------------------------------------------------------------------------------------------------------------------------------------------------------------------------------------------------------------------------------------------------------------------------------------------------------------------------------------------------------------------------------------------------------------------------------------------------------------------------------------------------------------------------------------------------------------------------------------------------------------------------------------------------
>AB259843_org_Ambispora_callosa_OK-m_W4768/Att1321-4_single_spore_isolate
--------------------------------------------------------------------------------------------------------------------------------------------------------------------------------------------------------------------------------------------------------------------------------------------------------------------------------------------------------------------------------------------------------------------------------------------------------------------------------------------------------------------------------------------------------------------------------------------------------------------------------------------------------------------------------------------------------------------------------------------------------------------------------------------------------------------------------------------------------------------------------------------------------------------------------------------------------------------------------------------------------------------------------------------------------------------------------------------------------------------------------------------------------------------------------------------------------------------------------------------------------------------------------------------------------------------------------------------------------------------------------------------------------------------------------------------------------------------------------------------------------------------------------------------------------------------------------------------------------------------------------------------------------------------------------------------------------------------------------------------------------------------------------------------------------------------------------------------------------------------------------------------------------------GCGGAAGGATCATT~~~~~~~~~~AGAAAA-GTAC--GGGGG--AGACGT--TGCT-CTCG-TTTCTTG---GGA-AG-CG-GGACGACGTTTCCTTTTAG----------------TA-TCCAAA-CTCTAAAAATTTATTCG-TTTCGGAGTCTAATATACATTTGTATGGTAT-GCT-AGATT--CAAAAA--AAAAA-------------AAAATTGAAAACA~~~~~~~~~~~AAACTTT-CAACAATGGATCTCTT-GGCTCTTGCATCGATGAAGAACGCAGTGAAGTG-----CG-ATATGTAGTGTGAATTGCAGAATT-CCGTGAATCATCGAATCTTT-GAACGCATA-TTGCCCTCTCCTGGTATT-CCAGAGAGTAT--GCCTA-TTT-GA-GGGTCATTT~~~~~~~~~~~AAAATAAT-ATAAGT--TCCAA-GATTTCT-----------------------------------------TGGAATTA-AAAATGGGTCGT-----CCAGTTT----TT----GTGGTC-G------------CCTAAAA-TGCAAGACAA-GCTC--ATTT---CTTGGGCTGT--GTGATA-CTTTCA---GTT--ACC--TCGTGA--C---TT--AACCA-------GG-A-A----TTTTCGAG--------CGTG-TT-GA--GAA----------------------TTT---C-------GCAC-G---A-GA-TAAAT-TCT----ATT--------------------------------------TA-TCTCGT-GCG--AAAT-AG--------AAAT--TGA--AT-CAT-------~~~~~~~~~~GACCT-CA-AA-TTAG-GTA-GGAG-TACCC-GC-TGAACTT-AAGCATATCAA-TAAGC-GGAGG-AAA-------------------------------------------------------------------------------------------------------------------------------------------------------------------------------------------------------------------------------------------------------------------------------------------------------------------------------------------------------------------------------------------------------------------------------------------------------------------------------------------------------------------------------------------------------------------------------------------------------------------------------------------------------------------------------------------------------------------------------------------------------------------------------------------------------------------------------------------------------------------------------------------------------------------------------------------------------------------------------------------------------------------------------------------------------------------------------------------------------------------------------------------------------------------------------------------------------------------------------------------------------------------------------------------------------------------------------------------------------------------------------------------------------------------------------------------------------------------------------------------------------------------------------------------------------------------------------------------------------------------------------------------------------------------------------------------------------------------------------------------------------------------------------------------------------------------------------------------------------------------------------------------------------------------------------------------------------------------------------------------------------------------------------------------------------------------------------------------------------------------------------------------------------------------------------------------------------------------------------------------------------------------------------------------------------------------------------------------------------------------------------------------------------------------------------------------------------------------------------------------------------------------------------------------------------------------------------------------------------------------------------------------------------------------------------------------------------------------------------------------------------------------------------------------------------------------------------------------------------------------------------------------------------------------------------------------------------------------------------------------------------------------------------------------------------------------------------------------------------------------------------------------------------------------------------------------------------------------------------------------------------------------------------------------------------------------------------------------------------------------------------------------------------------------------------------------------------------------------------------------------------------------------------------------------------------------------------------------------------------------------------------------------
>AB259844_org_Ambispora_callosa_HZ-6K_W4772/Att1322-4_single-spore_isolate
--------------------------------------------------------------------------------------------------------------------------------------------------------------------------------------------------------------------------------------------------------------------------------------------------------------------------------------------------------------------------------------------------------------------------------------------------------------------------------------------------------------------------------------------------------------------------------------------------------------------------------------------------------------------------------------------------------------------------------------------------------------------------------------------------------------------------------------------------------------------------------------------------------------------------------------------------------------------------------------------------------------------------------------------------------------------------------------------------------------------------------------------------------------------------------------------------------------------------------------------------------------------------------------------------------------------------------------------------------------------------------------------------------------------------------------------------------------------------------------------------------------------------------------------------------------------------------------------------------------------------------------------------------------------------------------------------------------------------------------------------------------------------------------------------------------------------------------------------------------------------------------------------------------GCGGAAGGATCATT~~~~~~~~~~AGAAAA-GTAC--GGGGG--AGACGT--TGCT-CTCG-TTTCTTG---GGA-AG-CG-GGACGACGTTTCCTTTTAG----------------TA-TCCAAA-CTCTAAAAATTTATTCG-TTTCGGAGTCTAATATACATTTGTATGGTAT-GCT-AGATT--CAAAAA--AAA---------------AAAATTGAAAACA~~~~~~~~~~~AAACTTT-CAACAATGGATCTCTT-GGCTCTTGCATCGATGAAGAACGCAGTGAAGTG-----CG-ATATGTAGTGTGAATTGCAGAATT-CCGTGAATCATCGAATCTTT-GAACGCATA-TTGCACTCTCCTGGTATT-CCAGAGAGTAT--GCCTA-TTT-GA-GGGTTATTT~~~~~~~~~~~GAAATAAT-ATAAAT--TCTAA-GATTTCT-----------------------------------------TGGAATTA-AAAATGGGTCGT-----CCAGTTT----TT----GTGGTC-G------------CCTAAAA-TGCAAGACAA-GCTC--ATTT---CTTGGGTTGC--GTGATA-CTTTCACA-GTT--ACC--TCGTGA--C---TT--CACCA-------AG-A-A----TTTTCAAG--------CGTG-TT-GA--GAA----------------------TTT---C-------GCAC-G---A-GA-TAAAT-TCT----ATT--------------------------------------TA-TCTCGT-GCG--AAAT-AG--------AAAT--TGA--AT-CAT-------~~~~~~~~~~GACCT-CA-AA-TTAG-ATA-GGAG-TACCC-GC-TGAACTT-AAGCATATC-------------------------------------------------------------------------------------------------------------------------------------------------------------------------------------------------------------------------------------------------------------------------------------------------------------------------------------------------------------------------------------------------------------------------------------------------------------------------------------------------------------------------------------------------------------------------------------------------------------------------------------------------------------------------------------------------------------------------------------------------------------------------------------------------------------------------------------------------------------------------------------------------------------------------------------------------------------------------------------------------------------------------------------------------------------------------------------------------------------------------------------------------------------------------------------------------------------------------------------------------------------------------------------------------------------------------------------------------------------------------------------------------------------------------------------------------------------------------------------------------------------------------------------------------------------------------------------------------------------------------------------------------------------------------------------------------------------------------------------------------------------------------------------------------------------------------------------------------------------------------------------------------------------------------------------------------------------------------------------------------------------------------------------------------------------------------------------------------------------------------------------------------------------------------------------------------------------------------------------------------------------------------------------------------------------------------------------------------------------------------------------------------------------------------------------------------------------------------------------------------------------------------------------------------------------------------------------------------------------------------------------------------------------------------------------------------------------------------------------------------------------------------------------------------------------------------------------------------------------------------------------------------------------------------------------------------------------------------------------------------------------------------------------------------------------------------------------------------------------------------------------------------------------------------------------------------------------------------------------------------------------------------------------------------------------------------------------------------------------------------------------------------------------------------------------------------------------------------------------------------------------------------------------------------------------------------------------------------------------------------------------------------------------------
>AB259845_org_Ambispora_callosa_HZ-6K_W4772/Att1322-4_single-spore_isolate
--------------------------------------------------------------------------------------------------------------------------------------------------------------------------------------------------------------------------------------------------------------------------------------------------------------------------------------------------------------------------------------------------------------------------------------------------------------------------------------------------------------------------------------------------------------------------------------------------------------------------------------------------------------------------------------------------------------------------------------------------------------------------------------------------------------------------------------------------------------------------------------------------------------------------------------------------------------------------------------------------------------------------------------------------------------------------------------------------------------------------------------------------------------------------------------------------------------------------------------------------------------------------------------------------------------------------------------------------------------------------------------------------------------------------------------------------------------------------------------------------------------------------------------------------------------------------------------------------------------------------------------------------------------------------------------------------------------------------------------------------------------------------------------------------------------------------------------------------------------------------------------------------------------GCGGAAGGATCATT~~~~~~~~~~AGAAAA-GTAC-GGGGGG--AGACGT--TGCT-CTCG-TTTCTTT---AGA-AT-CG-GGACGACGTTTCCTTTTAG----------------TA-TCCAAA-CTCTAAAAATTTATTTG-TTTC--AGTCTAATATACATTTGT-----AT-GCT-AGATT--CAAAAA--A-----------------AAAAATGAAAACA~~~~~~~~~~~AAACTTT-CAACAATGGATCTCTT-GGCTCTTGCATCGATGAAGAACGCAGTGAAGTG-----CG-ATATGTAGTGTGAATTGCAGAATT-CCGTGAATCATCGAATCTTT-GAACGCATA-TTGCACTCT-CTGGTATT-CCGGAGAGTAT--GCCTA-TTT-GA-GGGTCATTT~~~~~~~~~~~GAAATAAA-ATAAAT--TCTAA-GATTTCT-----------------------------------------TGGAATTA-AAAATGGGTTGT-----CCAGTTT----TT----GTGGTC-G------------CCTAAAA-TGCAAGACAA-GCTC--ATTT---CTTGGGTTGC--GTGATA-CTTTCA---GTT--ACC--TCGTGA--C---TT--AACCA-------GG-A-A----TTTTCGAG--------CGTG-TT-GA--GAA----------------------TTT---C-------GCAC-G---A-GA-TAAAT-TCT----ATT--------------------------------------TA-TCTCGT-GCG--AAAT-AG--------AAAT--TGA--AT-CAT-GATCAT~~~~~~~~~~GACCT-CA-AA-TTAG-GTA-GGAG-TACCC-GC-TGAACTT-AAGCATATCAA-TAAGC-GGAGG-AAA-------------------------------------------------------------------------------------------------------------------------------------------------------------------------------------------------------------------------------------------------------------------------------------------------------------------------------------------------------------------------------------------------------------------------------------------------------------------------------------------------------------------------------------------------------------------------------------------------------------------------------------------------------------------------------------------------------------------------------------------------------------------------------------------------------------------------------------------------------------------------------------------------------------------------------------------------------------------------------------------------------------------------------------------------------------------------------------------------------------------------------------------------------------------------------------------------------------------------------------------------------------------------------------------------------------------------------------------------------------------------------------------------------------------------------------------------------------------------------------------------------------------------------------------------------------------------------------------------------------------------------------------------------------------------------------------------------------------------------------------------------------------------------------------------------------------------------------------------------------------------------------------------------------------------------------------------------------------------------------------------------------------------------------------------------------------------------------------------------------------------------------------------------------------------------------------------------------------------------------------------------------------------------------------------------------------------------------------------------------------------------------------------------------------------------------------------------------------------------------------------------------------------------------------------------------------------------------------------------------------------------------------------------------------------------------------------------------------------------------------------------------------------------------------------------------------------------------------------------------------------------------------------------------------------------------------------------------------------------------------------------------------------------------------------------------------------------------------------------------------------------------------------------------------------------------------------------------------------------------------------------------------------------------------------------------------------------------------------------------------------------------------------------------------------------------------------------------------------------------------------------------------------------------------------------------------------------------------------------------------------------------------------
>AB259846_org_Ambispora_callosa_HZ-6K_W4772/Att1322-4_single-spore_isolate
--------------------------------------------------------------------------------------------------------------------------------------------------------------------------------------------------------------------------------------------------------------------------------------------------------------------------------------------------------------------------------------------------------------------------------------------------------------------------------------------------------------------------------------------------------------------------------------------------------------------------------------------------------------------------------------------------------------------------------------------------------------------------------------------------------------------------------------------------------------------------------------------------------------------------------------------------------------------------------------------------------------------------------------------------------------------------------------------------------------------------------------------------------------------------------------------------------------------------------------------------------------------------------------------------------------------------------------------------------------------------------------------------------------------------------------------------------------------------------------------------------------------------------------------------------------------------------------------------------------------------------------------------------------------------------------------------------------------------------------------------------------------------------------------------------------------------------------------------------------------------------------------------------------GCGGAAGGATCATT~~~~~~~~~~AGAAAA-GTAC-GGGGGG--AGACGT--TGCT-CTCG-TTTCTTG---AGA-AT-CG-GGACGACGTTTCCTTTTAG----------------TA-TCCAAA-CTCCAAAAATTTATTCG-TTTCAGAGTCTGACATACATTTGT-----AT-GCT-AGATT--CAAAAA--AAAAA-------------TAAAATGAAAACA~~~~~~~~~~~AAACTTT-CAACAATGGATCTCTT-GGCTCTTGCATCGATGAAGAACGCAGTGAAGTG-----CG-ATATGTAGTGTGAATTGCAGAATT-CCGTGAATCATCGAATCTTT-GAACGCATA-TTGCACTCT-CTGGTATT-CCGGAGAGTAT--GCCTA-TTT-GA-GGGTCATTT~~~~~~~~~~~GAAATAAT-ATAAAT--TCTAA-GATTTCT-----------------------------------------TGGAATTA-AAAATGGGTTGT-----CCAGTTT----TT----GTGGTC-G------------CCTAAAA-TGCAAGACAA-GCTC--ATTT---CTTGGGTTGC--GTGATA-CTTTCACA-GTT--ACC--TCGTGA--C---TT--CACCA-------GG-A-A----TTTTCGAG--------CGTG-TG-GA--GAA----------------------TTT---C-------GCAC-G---A-GA-TAAAT-TCT----ATT--------------------------------------TA-TCTCGT-GCG--AAAT-AG--------AAAT--TGA--AT-CAT-GATCAT~~~~~~~~~~GACCT-CA-AA-TTAG-GTA-GGAG-TACCC-GC-TGAACTT-AAGCATATCAA-TAAGC-GGAGG-AAA-------------------------------------------------------------------------------------------------------------------------------------------------------------------------------------------------------------------------------------------------------------------------------------------------------------------------------------------------------------------------------------------------------------------------------------------------------------------------------------------------------------------------------------------------------------------------------------------------------------------------------------------------------------------------------------------------------------------------------------------------------------------------------------------------------------------------------------------------------------------------------------------------------------------------------------------------------------------------------------------------------------------------------------------------------------------------------------------------------------------------------------------------------------------------------------------------------------------------------------------------------------------------------------------------------------------------------------------------------------------------------------------------------------------------------------------------------------------------------------------------------------------------------------------------------------------------------------------------------------------------------------------------------------------------------------------------------------------------------------------------------------------------------------------------------------------------------------------------------------------------------------------------------------------------------------------------------------------------------------------------------------------------------------------------------------------------------------------------------------------------------------------------------------------------------------------------------------------------------------------------------------------------------------------------------------------------------------------------------------------------------------------------------------------------------------------------------------------------------------------------------------------------------------------------------------------------------------------------------------------------------------------------------------------------------------------------------------------------------------------------------------------------------------------------------------------------------------------------------------------------------------------------------------------------------------------------------------------------------------------------------------------------------------------------------------------------------------------------------------------------------------------------------------------------------------------------------------------------------------------------------------------------------------------------------------------------------------------------------------------------------------------------------------------------------------------------------------------------------------------------------------------------------------------------------------------------------------------------------------------------------------------------
>AM268197_R_org_Ambispora_fennica_glomoid_W3569/Att200-11_multi_spore_culture
-----------CCAGTAGTCATATGCTTGTCTCAAAGATTAAGCCATGCATGTCTAAGTATAAGCAA-G-TATACT-GTGAAACTGCGAATGGCTCATTAAATCAGTTATAGTTTATTTGATAGTGCC-TTACTACTTGGATAACCGTGGTAATTCTAGAGCTAATACATGCAAAAAATCCCGACTTCTGG-AAGGGA-TGTATTTATTAGATACAAAACCAAT-CTCGTCTTC-GGGCGAGTC--CCTTGGTGATTCATGGTAACTTTTCGAATCGCACGGCCTT-GCGCCGGCGATGGTTCATTCAAATTTCTGCCCTATCAACTTTCGATGGTAGGATAGAGGCCTACCATGGTTTTAACGGGTAACGGGGAATTAGGGTTCGATTCCGGAGAGGGAGCCTGAGAAACGGCTACCACATCCAAGGAAGGCAGCAGGCGCGCAAATTACCCAATCCCGACAC-GGGGAGGTAGTGACAATAAATAACAATACAGGGCCCTTACGGGTCTTGTAATTGGAATGAGTACAATTTAAATCTCTTAACGAGGAACAATTGGAGGGCAAGTCTGGTGCCAGCAGCCGCGGTAATTCCAGCTCCAATAGCGTATATTAAAGTTGTTGCAGTTAAAAAGCTCGTAGTTGAATTTTGGGTCTGGCCGGGCGGTCCGCCCTCCG--GGTGAGTACTGT-TCCGA-CGCCGGGCCT-ATCCTTCTGGAGAGTCGGCATGTCCTTTGTTGGGTGTGCCGGGGAACCAGGACCATTACCTTGAAAAAATTAGAGTGTTCAAA-------GCAGGC-GTAT-GCTCGGATACATTAGCATGGAATAATGAAATAGGACGC-GTGGTGCTATTTTGTTGGTTTCTAGAACCGCCGTAATGATTAATAGGGATAGTTGGGGGCATTAGTATTCAATTGTCAGAGGTGAAATTCTTGGATTTATTGAAGACTAACTTCTGCGAAAGCATTTGCCAAGGATGTTTTCATTAATCAAGAACGAAAGTTAGGGGATCGAAGACGATCAGATACCGTCGTAGTCTTAACCATAAACTATGCCGACTAGGAATCGGGCGATGTTA-TTCT--CATGACTCGCCCGGCGCCTTATGGGAAACCAAAGTTTTTGGGTTCCGGGGGG-AGTATGGTCGCAAGGCTGAAACTTAAAGGAATTGACGGAAGGGCACCACCAGGGGTGGAGCCTGCGGCTTAATTTGACTCAACACGGGGAAACTCACCAGGTCCAG-ACATAGTAAGGATTGACAGATTGAGAGCTCTTTCTTGATTCTATGGGTGGTGGTGCATGGCCGTTCTTAGTTGGTGGAGTGATTTGTCTGGTTAATTCCGATAACGAACGAGACCTTAACCTGCTAAATAGCTAGGCCGCTCCTT--GAGCGGTCGTCAGCTTCTTAGAGGGACTGTTGCGCGATTAGCCAACGGAAGTTTGAGGCAATAACAGGTCTGTGATGCCCTTAGATGTTCTGG-GCCGCACGCGCGCTACACTGATGAAGTCAGCGAGTT-CAACATCCTTGGCCG-GAAGGTCTGGGTAATCTTGTGAAACTTCATCGTGCTGGGGATAGAG-CATTGCAATTATTGCTCTTCAACGAGGAATCCCTAGTAAGCGTGAGTCATCAGCTCGCG-TTGATTACGTCCCTGCCCTTTGTACACACC-GCCCGTCGCTACTACCGATTGAATGGCTTAGTGAGACCCTCGGATTGGCTTACGGTGGTTGGCAACAGCTTGCCGTTCGTTGAGAA-GTTGGTCAAACTT-GGTCATTTAGAGGAA-GTAAAAGTCGTAACAAGGTTTCCGTAGGTGAACCT-GCGGAAGGATCATT~~~~~~~~~~--AAAA-GAACGGGGGGG--AGGCG---TGCT-CTCG-TTCCTCAC--GGA-AT-CG-GGACGCGTTTTCCTCCTTG----------------AA-TCCAAA-TTCATGATTTTT--TCG--TTC-CGGAATCGAGCGATTAC-------AC-GCA-CGATT--CTAAAA--------------------TGTAATATAA-CA~~~~~~~~~~~AAACTTT-CAACAATGGATCTCTT-GGCTCTTGCATCGATGAAGAACGCAGTGAAGTG-----CG-ATATGTAGTGTGAATTGCAGAATT-CCGTGAATCATCGAATCTTT-GAACGCATA-TTGCACTCT-CTGGTATT-CCGGAGAGTAT--GCCTA-TTT-GA-GGGTCATGT~~~~~~~~~~~GA---AAC-ATA-AT--TCTA--GATTTCT-----------------------------------------TAGAA--A-AAAATGGGTCAT-----CCAGATT----TC----ATGGTT-A------------CCTAAAA-TACAAGACAT-GCTC--ATTT---TTTGGGTTAC--GTGATA-CTTTT----GTT--AA---TCGTGA--CA--TT---CCGA-------GA-A-A----TATGCGGG--------CGTG-TT-GT--AAT----------------------TTT---T-------GCAA-A---A-AC-GGATG-GGA----ATT--------------------------------------CG-TCTC-T-GCA--AAAT-AG---GAT--AAAT--TGA--AT-CTT-------~~~~~~~~~~GACCT-CA-AA-TTAG-GTA-AGGG-TACCC-GC-TGAACTT-AAGCATATCAA-TAAGC-GGAGG-AAAA-GAAAC-TAA-CC-AGG-ATT-CCCT-TAG-T-AAC-GGCGAGTGAA-GC-GGG-AATGGCTCAAA-TTTTAAA-TCTGATC-GGT----------------------------------------------------------------------------------------------------------------------------------------------------------------------------------------------------------------------------------------------------------------------------------------------------------------------------------------------------------------------------------------------------------------------------------------------------------------------------------------------------------------------------------------------------------------------------------------------------------------------------------------------------------------------------------------------------------------------------------------------------------------------------------------------------------------------------------------------------------------------------------------------------------------------------------------------------------------------------------------------------------------------------------------------------------------------------------------------------------------------------------------------------------------------------------------------------------------------------------------------------------------------------------------------------------------------------------------------------------------------------------------------------------------------------------------------------------------------------------------------------------------------------------------------------------------------------------------------------------------------------------------------------------------------------------------------------------------------------------------------------------------------------------------------------------------------------------------------------------------------------------------------------------------------------------------------------------------------------------------------------------------------------------------------------------------------------------------------------------------------------------------------------------------------------------------------------------------------------------------------------------------------------------------------------------------------------------------------------------------------------------------------------------------------------------------------------------------------------------------------------------------------------------------------------------------------------------------------------------------------------------------------------------------------------------------------------------------------------------------------------------------------------------------------------------------------------------------------------------------------------------------------------------------------------------------------------------------------------------------------------------------------------------------------------------------------------------------------------------------------------------------------------------------------------------------------------------------------------------------------------------------------------------------------------------------------------------------------------------------------------------------------------------------------------------------------------------------------------------------------------------------------------------------------------------
>AM268198_R_org_Ambispora_fennica_glomoid_W4752/Att200-23_single_spore_isolate
-----------CCAGTAGTCATATGCTTGTCTCAAAGATTAAGCCATGCATGTCTAAGTATAAGCAA-G-TATACT-GTGAAACTGCGAATGGCTCATTAAATCAGTTATAGTTTATTTGATAGTGCC-TTACTACTTGGATAACCGTGGTAATTCTAGAGCTAATACATGCAAAAAATCCCGACTTCTGG-AAGGGA-TGTATTTATTAGATACAAAACCAAT-CTCGTCTTC-GGGCGAGTC--CCTTGGTGATTCATGGTAACTTTTCGAATCGCACGGCCTT-GCGCCGGCGATGGTTCATTCAAATTTCTGCCCTATCAACTTTCGATGGTAGGATAGAGGCCTACCATGGTTTTAACGGGTAACGGGGAATTAGGGTTCGATTCCGGAGAGGGAGCCTGAGAAACGGCTACCACATCCAAGGAAGGCAGCAGGCGCGCAAATTACCCAATCCCGACAC-GGGGAGGTAGTGACAATAAATAACAATACAGGGCCCTTACGGGTCTTGTAATTGGAATGAGTACAATTTAAATCTCTTAACGAGGAACAATTGGAGGGCAAGTCTGGTGCCAGCAGCCGCGGTAATTCCAGCTCCAATAGCGTATATTAAAGTTGTTGCAGTTAAAAAGCTCGTAGTTGAATTTTGGGTCTGGCCGGGCGGTCCGCCCTCCG--GGTGAGTACTGT-TCCGA-CGCCGGGCCT-ATCCTTCTGGAGAGTCGGCATGTCCTTTGTTGGGTGTGCCGGGGAACCAGGACCATTACCTTGAAAAAATTAGAGTGTTCAAA-------GCAGGC-GTAT-GCTCGGATACATTAGCATGGAATAATGAAATANNNNNN-NNNNNNNNNNNNNNNNNNNNNNNNNNNNNNNNNNNNNNNNNNNNNNNNNNNNNNNNNNNNNNNNNNNNNNNNNNNNNNNNNNNNNNNNNNNNNNNNNNNNNNNNNNNNNNNNNNNNNNNNNNNNNNNNNNNNNNNNNNNNNNNNNNNNNNNNNNNNNNNNNNNNNNNNNNNNNNNNNNNCAGATACCGTCGTAGTCTTAACCATAAACTATGCCGACTAGGAATCGGGCGATGTTA-TTCT--CATGACTCGCCCGGCGCCTTATGGGAAACCAAAGTTTTTGGGTTCCGGGGGG-AGTATGGTCGCAAGGCTGAAACTTAAAGGAATTGACGGAAGGGCACCACCAGGGGTGGAGCCTGCGGCTTAATTTGACTCAACACGGGGAAACTCACCAGGTCCAG-ACATAGTAAGGATTGACAGATTGAGAGCTCTTTCTTGATTCTATGGGTGGTGGTGCATGGCCGTTCTTAGTTGGTGGAGTGATTTGTCTGGTTAATTCCGATAACGAACGAGACCTTAACCTGCTAACTAGCTAGGCTGTTCTTT--GAGCGGTCGTCAGCTTCTTAGAGGGACTGTTGCGCGATTAGCCAACGGAAGTTTGAGGCAATAACAGGTCTGTGATGCCCTTAGATGTTCTGG-GCCGCACGCGCGCTACACTGATGAAGTCAGCGAGTT-CAT-ATCCTTGGCCG-AAAGGTTTGGGTAATCTTGTGAAACTTCATCGTGCTGGGGATAGAG-CATTGTAATTATTGCTCTTCAACGAGGAATCCCTAGTAAGCGTGAGTCATCAGCTCGCG-TTGATTACGTCCCTGCCCTTTGTACACACC-GCCCGTCGCTACTACCGATTGAATGGCTTAGTGAGACCCTCGGATTGGCTTACGGTGGTTGGCAACAGCTTGCCGTTCGTTGAGAA-GTTGGTCAAACTT-GGTCATTTAGAGGAA-GTAAAAGTCGTAACAAGGTTTCCGTAGGTGAACCT-GCGGAAGGATCATT~~~~~~~~~~--AAAA-GAACGGGGGGG--AGGCG---TGCT-CTCG-TTCCTCAC--GGA-AC-CG-GGACGCGTTTTCCTCCTTG----------------AA-TCCAAA-TTCATGATTTTT--TCG--TTC-CGGAATCGAGCGATTAC-------AC-GCA-CGATT--CTAAAA--------------------TGTAATATAA-CA~~~~~~~~~~~AAACTTT-CAACAATGGATCTCTT-GGCTCTTGCATCGATGAAGAACGCAGTGAAGTG-----CG-ATATGTAGTGTGAATTGCAGAATT-CCGTGAATCATCGAATCTTT-GAACGCATA-TTGCACTCT-CTGGTATT-CCGGAGAGTAT--GCCTA-TTT-GA-GGGTCATGT~~~~~~~~~~~GA---AAC-ATA-AT--TCTA--GATTTCT-----------------------------------------TAGAA--A-AAAATGGGTCAT-----CCAGATT----TC----ATGGTT-A------------CCTAAAA-TACAAGACAT-GCTC--ATTT---TTTGGGTTAC--GTGATA-CTTTT----GTT--AA---TCGTGA--CA--TT---CCGA-------GA-A-A----TATGCGGG--------CGTG-TT-GT--AAT----------------------TTT---T-------GCAA-A---A-AC-GGATG-GGA----ATT--------------------------------------CG-TCTC-T-GCA--AAAT-AG---GAT--AAAT--TGA--AT-CTT-------~~~~~~~~~~GACCT-CA-AA-TTAG-GTA-AGGG-TACCC-GC-TGAACTT-AAGCATATCAA-TAAGC-GGAGG-AAAA-GAAAC-TAA-CC-AGG-ATT-CCCT-TAG-T-AAC-GGCGAGTGAA-GC-GGG-AATGGCTCAAA-TTTTAAA-TCTGATC-GGTCC---TC---------------------------------------------------------------------------------------------------------------------------------------------------------------------------------------------------------------------------------------------------------------------------------------------------------------------------------------------------------------------------------------------------------------------------------------------------------------------------------------------------------------------------------------------------------------------------------------------------------------------------------------------------------------------------------------------------------------------------------------------------------------------------------------------------------------------------------------------------------------------------------------------------------------------------------------------------------------------------------------------------------------------------------------------------------------------------------------------------------------------------------------------------------------------------------------------------------------------------------------------------------------------------------------------------------------------------------------------------------------------------------------------------------------------------------------------------------------------------------------------------------------------------------------------------------------------------------------------------------------------------------------------------------------------------------------------------------------------------------------------------------------------------------------------------------------------------------------------------------------------------------------------------------------------------------------------------------------------------------------------------------------------------------------------------------------------------------------------------------------------------------------------------------------------------------------------------------------------------------------------------------------------------------------------------------------------------------------------------------------------------------------------------------------------------------------------------------------------------------------------------------------------------------------------------------------------------------------------------------------------------------------------------------------------------------------------------------------------------------------------------------------------------------------------------------------------------------------------------------------------------------------------------------------------------------------------------------------------------------------------------------------------------------------------------------------------------------------------------------------------------------------------------------------------------------------------------------------------------------------------------------------------------------------------------------------------------------------------------------------------------------------------------------------------------------------------------------------------------------------------------------------------------------------------------
>AM268199_R_org_Ambispora_fennica_acaulosporoid_W3569/Att200-11_multi_spore_culture
-----------CCAGTAGTCATATGCTTGTCTCAAAGATTAAGCCATGCATGTCTAAGTATAAGCAA-G-TATACT-GTGAAACTGCGAATGGCTCATTAAATCAGTTATAGTTTATTTGATAGTGCC-TTACTACTTGGATAACCGTGGTAATTCTAGAGCTAATACATGCAAAAAATCCCGACTTCTGG-AAGGGA-TGTATTTATTAGATACAAAACCAAT-CTCGTCTTC-GGGCGAGTC--CCTTGGTGATTCATGGTAACTTTTCGAATCGCACGGCCTT-GCGCCGGCGATGGTTCATTCAAATTTCTGCCCTATCAACTTTCGATGGTAGGATAGAGGCCTACCATGGTTTTAACGGGTAACGGGGAATTAGGGTTCGATTCCGGAGAGGGAGCCTGAGAAACGGCTACCACATCCAAGGAAGGCAGCAGGCGCGCAAATTACCCAATCCCGACAC-GGGGAGGTAGTGACAATAAATAACAATACAGGGCCCTTACGGGTCTTGTAATTGGAATGAGTACAATTTAAATCTCTTAACGAGGAACAATTGGAGGGCAAGTCTGGTGCCAGCAGCCGCGGTAATTCCAGCTCCAATAGCGTATATTAAAGTTGTTGCAGTTAAAAAGCTCGTAGTTGAATTTTGGGTCTGGCCGGGCGGTCCGCCCTCCG--GGTGAGTACTGT-TCCGA-CGCCGGGCCT-ATCCTTCTGGAGAGTCGGCATGTCCTTTGTTGGGTGTGCCGGGGAACCAGGACCATTACCTTGAAAAAATTAGAGTGTTCAAA-------GCAGGC-GTAT-GCTCGGATACATTAGCATGGAATAATGAAATAGGACGC-GTGGTGCTATTTTGTTGGTTTCTAGAACCGCCGTAATGATTAATAGGGATAGTTGGGGGCATTAGTATTCAATTGTCAGAGGTGAAATTCTTGGATTTATTGAAGACTAACTTCTGCGAAAGCATTTGCCAAGGATGTTTTCATTAATCAAGAACGAAAGTTAGGGGATCGAAGACGATCAGATACCGTCGTAGTCTTAACCATAAACTATGCCGACTAGGAATCGGGCGATGTTA-TTCT--CATGACTCGCCCGGCGCCTTATGGGAAACCAAAGTTTTTGGGTTCCGGGGGG-AGTATGGTCGCAAGGCTGAAACTTAAAGGAATTGACGGAAGGGCACCACCAGGGGTGGAGCCTGCGGCTTAATTTGACTCAACACGGGGAAACTCACCAGGTCCAG-ACATAGTAAGGATTGACAGATTGAGAGCTCTTTCTTGATTCTATGGGTGGTGGTGCATGGCCGTTCTTAGTTGGTGGAGTGATTTGTCTGGTTAATTCCGATAACGAACGAGACCTTAACCTGCTAAATAGCTAGGCCGCTCCTT--GAGCGGTCGTCAGCTTCTTAGAGGGACTGTTGCGCGATTAGCCAACGGAAGTTTGAGGCAATAACAGGTCTGTGATGCCCTTAGATGTTCTGG-GCCGCACGCGCGCTACACTGATGAAGTCAGCGAGTT-CAACATCCTTGGCCG-GAAGGTCTGGGTAATCTTGTGAAACTTCATCGTGCTGGGGATAGAG-CATTGCAATTATTGCTCTTCAACGAGGAATCCCTAGTAAGCGTGAGTCATCAGCTCGCG-TTGATTACGTCCCTGCCCTTTGTACACACC-GCCCGTCGCTACTACCGATTGAATGGCTTAGTGAGACCCTCGGATTGGCTTACGGTGGTTGGCAACAGCTTGCCGTTCGTTGAGAA-GTTGGTCAAACTT-GGTCATTTAGAGGAA-GTAAAAGTCGTAACAAGGTTTCCGTAGGTGAACCT-GCGGAAGGATCATT~~~~~~~~~~--AAAA-GAACGGGGGGG--AGGCG---TGCT-CTCG-TTCCTCAC--GGA-AC-CG-GGACGCGTTTTCCTCTTTG----------------AA-TCCAAA-TTCATGATTTTT--TCG--TTC-CGGAATCGAGCGATTAC-------AC-GCA-CGATT--CTAAAA--------------------CGTAATATAA-CA~~~~~~~~~~~AAACTTT-CAACAATGGATCTCTT-GGCTCTTGCATCGATGAAGAACGCAGTGAAGTG-----CG-ATATGTAGTGTGAATTGCAGAATT-CCGTGAATCATCGAATCTTT-GAACGCATA-TTGCACTCT-CTGGTATT-CCGGAGAGTAT--GCCTA-TTT-GA-GGGTCATGT~~~~~~~~~~~GA---AAT-ATA-AT--TCTA--GATTTCT-----------------------------------------TAGAA--A-AAAATGGGTCAT-----CCAGATT----TC----ATGGTT-A------------CCTAAAA-TACAAGACAT-GCTC--ATTT---TTTGGGTTAC--GTGATA-CTTTT----GTT--AA---TCGTGA--CA--TT---CCGA-------GA-A-A----TATGCGGG--------CGTG-TT-GT--AAT----------------------TTT---T-------GCAA-A---A-AC-GGATG-GGA----ATT--------------------------------------CG-TCTC-T-GCA--AAAT-AG---GAT--AAAT--TGA--AT-CTT-------~~~~~~~~~~GACCT-CA-AA-TTAG-GTA-AGGG-TACCC-GC-TGAACTT-AAGCATATCAA-TAAGC-GGAGG-AAAA-GAAAC-TAA-CC-AGG-ATT-CCCT-TAG-T-AAC-GGCGAGTGAA-GC-GGG-AATGGCTCAAA-TTTTAAA-TCTGATC-GGTCC---TCC--GATCCGAATTGTAAT-CTAAA-GA--AGC-GTTTA--C-AGC-GTC-CT--CTCG--GGTATAG-G-TCCCTT--GGAAT-AGGGCATCAT-AG-AGGGTGA-GAATCCC--GTCTGTGA-C-ACGAG-T-TCGGGA-TGCGA-TACGTTA-CGC-TTTCGACGAGTCGAGTTGTTT-GGGAT-TGCAGCTCAAAATGGG-TGGT-AAATTC-CATCTAAG-GCTAAATAATTGCAAGAGACCGATAGCGAACAAGTACCGTGAGGG-AAAGA-TGAAAAGAACTTTGAAAAGAGAGTTAAACAGTAC-GTGAAATTGTTGAAA-GGGAAACGA--------------------------------------------------------------------------------------------------------------------------------------------------------------------------------------------------------------------------------------------------------------------------------------------------------------------------------------------------------------------------------------------------------------------------------------------------------------------------------------------------------------------------------------------------------------------------------------------------------------------------------------------------------------------------------------------------------------------------------------------------------------------------------------------------------------------------------------------------------------------------------------------------------------------------------------------------------------------------------------------------------------------------------------------------------------------------------------------------------------------------------------------------------------------------------------------------------------------------------------------------------------------------------------------------------------------------------------------------------------------------------------------------------------------------------------------------------------------------------------------------------------------------------------------------------------------------------------------------------------------------------------------------------------------------------------------------------------------------------------------------------------------------------------------------------------------------------------------------------------------------------------------------------------------------------------------------------------------------------------------------------------------------------------------------------------------------------------------------------------------------------------------------------------------------------------------------------------------------------------------------------------------------------------------------------------------------------------------------------------------------------------------------------------------------------------------------------------------------------------------------------------------------------------------------------------------------------------------------------------------------------------------------------------------------------------------------------------------------------------------------------------------------------------------------------------------------------------------------------------------------------------------------------------------------------------------------------------------------------------------------------------------------------------------------------------------------------------------------------------------------------------------------------------------------------------------------
>AM268200_R_org_Ambispora_fennica_acaulosporoid_W3569/Att200-11_multi_spore_culture
-----------CCAGTAGTCATATGCTTGTCTCAAAGATTAAGCCATGCATGTCTAAGTATAAGCAA-G-TATACT-GTGAAACTGCGAATGGCTCATTAAATCAGTTATAGTTTATTTGATAGTGCC-TTACTACTTGGATAACCGTGGTAATTCTAGAGCTAATACATGCAAAAAATCCCGACTTCTGG-AAGGGA-TGTATTTATTAGATACAAAACCAAT-CTCGTCTTC-GGGCGAGTC--CCTTGGTGATTCATGGTAACTTTTCGAATCGCACGGCCTT-GCGCCGGCGATGGTTCATTCAAATTTCTGCCCTATCAACTTTCGATGGTAGGATAGAGGCCTACCATGGTTTTAACGGGTAACGGGGAATTAGGGTTCGATTCCGGAGAGGGAGCCTGAGAAACGGCTACCACATCCAAGGAAGGCAGCAGGCGCGCAAATTACCCAATCCCGACAC-GGGGAGGTAGTGACAATAAATAACAATACAGGGCCCTTACGGGTCTTGTAATTGGAATGAGTACAATTTAAATCTCTTAACGAGGAACAATTGGAGGGCAAGTCTGGTGCCAGCAGCCGCGGTAATTCCAGCTCCAATAGCGTATATTAAAGTTGTTGCAGTTAAAAAGCTCGTAGTTGAATTTTGGGTCTGGCCGGGCGGTCCGCCCTCCG--GGTGAGTACTGT-TCCGA-CGCCGGGCCT-ATCCTTCTGGAGAGTCGGCATGTCCTTTGTTGGGTGTGCCGGGGAACCAGGACCATTACCTTGAAAAAATTAGAGTGTTCAAA-------GCAGGC-GTAT-GCTCGGATACATTAGCATGGAATAATGAAATAGGACGC-GTGGTGCTATTTTGTTGGTTTCTAGAACCGCCGTAATGATTAATAGGGATAGTTGGGGGCATTAGTATTCAATTGTCAGAGGTGAAATTCTTGGATTTATTGAAGACTAACTTCTGCGAAAGCATTTGCCAAGGATGTTTTCATTAATCAAGAACGAAAGTTAGGGGATCGAAGACGATCAGATACCGTCGTAGTCTTAACCATAAACTATGCCGACTAGGAATCGGGCGATGTTA-TTCT--CATGACTCGCCCGGCGCCTTATGGGAAACCAAAGTTTTTGGGTTCCGGGGGG-AGTATGGTCGCAAGGCTGAAACTTAAAGGAATTGACGGAAGGGCACCACCAGGGGTGGAGCCTGCGGCTTAATTTGACTCAACACGGGGAAACTCACCAGGTCCAG-ACATAGTAAGGATTGACAGATTGAGAGCTCTTTCTTGATTCTATGGGTGGTGGTGCATGGCCGTTCTTAGTTGGTGGAGTGATTTGTCTGGTTAATTCCGATAACGAACGAGACCTTAACCTGCTAAATAGCTAGGCCGCTCCTT--GAGCGGTCGTCAGCTTCTTAGAGGGACTGTTGCGCGATTAGCCAACGGAAGTTTGAGGCAATAACAGGTCTGTGATGCCCTTAGATGTTCTGG-GCCGCACGCGCGCTACACTGATGAAGTCAGCGAGTT-CAACATCCTTGGCCG-GAAGGTCTGGGTAATCTTGTGAAACTTCATCGTGCTGGGGATAGAG-CATTGCAATTATTGCTCTTCAACGAGGAATCCCTAGTAAGCGTGAGTCATCAGCTCGCG-TTGATTACGTCCCTGCCCTTTGTACACACC-GCCCGTCGCTACTACCGATTGAATGGCTTAGTGAGACCCTCGGATTGGCTTACGGTGGTTGGCAACAGCTTGCCGTTCGTTGAGAA-GTTGGTCAAACTT-GGTCATTTAGAGGAA-GTAAAAGTCGTAACAAGGTTTCCGTAGGTGAACCT-GCGGAAGGATCATT~~~~~~~~~~--AAAA-GAAC-AGGGGG--AGGCG---TGCT-CTCG-TTCCTCAC--GGA-AT-CG-GGACGCTTTTTCCTCCTTG----------------AA-TCCAAA-TTCATAATTTTT--TCG--TTC-CGGAATCGAGCGATTAC-------AT-GCA-CGATT--CTAAAA--------------------TGTAATATAA-CA~~~~~~~~~~~AAACTTT-CAACAATGGATCTCTT-GGCTCTTGCATCGATGAAGAACGCAGTGAAGTG-----CG-ATATGTAGTGTGAATTGCAGAATT-CCGTGAATCATCGAATCTTT-GAACGCATA-TTGCACTCT-CTGGTATT-CCGGAGAGTAT--GCCTA-TTT-GA-GGGTCATGT~~~~~~~~~~~GA---AAC-ATA-AT--TCTA--GATTTCT-----------------------------------------TAGAA--A-AAAATGGGTCAT-----CCAGATT----TC----ATGGTT-A------------CCTAAAA-TACAAGACAT-GCTC--ATTT---TTTGGGTTAC--GTGATA-CTTTT----GTT--AA---TCGTGA--CA--TT---CCGA-------GA-A-A----TATGCGGG--------CGTG-TT-GT--AAT----------------------TTT---T-------GCAA-A---A-AC-GGATG-GGA----ATT--------------------------------------CA-TCTT-T-GCG--AAAT-AG---GAT--AAAT--TGA--AT-CTT-------~~~~~~~~~~GACCT-CA-AA-TTAG-GTA-AGAG-TACCC-GC-TGAACTT-AAGCATATCAA-TAAGC-GGAGG-AAAA-GAAAC-TAA-CC-AGG-ATT-CCCT-TAG-T-AAC-GGCGAGTGAA-GC-GGG-AATGGCTCAAA-TTTTAAA-TCTGATC-GGTTC---TCC--GATCCGAATTGTAAT-CTAAA-GA--AGC-GTTTA--C-AGC-GTC-CT--CTCG--GGTATAG-G-TCCCTT--GGAAT-AGGGCATCAT-AG-AGGGTGA-GAATCCC--GTCTGTGA-C-ACGAG-T-TCGGGG-TGCGA-TACGTTA-CGC-TTTCGACGAGTCGAGTTGTTT-GGGAT-TGCAGCTCAAAATGGG-TGGT-AAATTC-CATCTAAG-GCTAAATAATTGCAAGAGACCGATAGCGAACAAGTACCGTGAGGG-AAAGA-TGAAAAGAACTTTGAAAAGAGAGTTAAACAGTAC-GTGAAATTGTTGAAA-GGGAAACGA--------------------------------------------------------------------------------------------------------------------------------------------------------------------------------------------------------------------------------------------------------------------------------------------------------------------------------------------------------------------------------------------------------------------------------------------------------------------------------------------------------------------------------------------------------------------------------------------------------------------------------------------------------------------------------------------------------------------------------------------------------------------------------------------------------------------------------------------------------------------------------------------------------------------------------------------------------------------------------------------------------------------------------------------------------------------------------------------------------------------------------------------------------------------------------------------------------------------------------------------------------------------------------------------------------------------------------------------------------------------------------------------------------------------------------------------------------------------------------------------------------------------------------------------------------------------------------------------------------------------------------------------------------------------------------------------------------------------------------------------------------------------------------------------------------------------------------------------------------------------------------------------------------------------------------------------------------------------------------------------------------------------------------------------------------------------------------------------------------------------------------------------------------------------------------------------------------------------------------------------------------------------------------------------------------------------------------------------------------------------------------------------------------------------------------------------------------------------------------------------------------------------------------------------------------------------------------------------------------------------------------------------------------------------------------------------------------------------------------------------------------------------------------------------------------------------------------------------------------------------------------------------------------------------------------------------------------------------------------------------------------------------------------------------------------------------------------------------------------------------------------------------------------------------------------------------------
>AM268201_R_org_Ambispora_fennica_acaulosporoid_W3569/Att200-11_multi_spore_culture
-----------CCAGTAGTCATATGCTTGTCTCAAAGATTAAGCCATGCATGTCTAAGTATAAGCAA-G-TATACT-GTGAAACTGCGAATGGCTCATTAAATCAGTTATAGTTTATTTGATAGTGCC-TTACTACTTGGATAACCGTGGTAATTCTAGAGCTAATACATGCAAAAAATCCCGACTTCTGG-AAGGGA-TGTATTTATTAGATACAAAACCAAT-CTCGTCTTC-GGGCGAGTC--CCTTGGTGATTCATGGTAACTTTTCGAATCGCACGGCCTT-GCGCCGGCGATGGTTCATTCAAATTTCTGCCCTATCAACTTTCGATGGTAGGATAGAGGCCTACCATGGTTTTAACGGGTAACGGGGAATTAGGGTTCGATTCCGGAGAGGGAGCCTGAGAAACGGCTACCACATCCAAGGAAGGCAGCAGGCGCGCAAATTACCCAATCCCGACAC-GGGGAGGTAGTGACAATAAATAACAATACAGGGCCCTTACGGGTCTTGTAATTGGAATGAGTACAATTTAAATCTCTTAACGAGGAACAATTGGAGGGCAAGTCTGGTGCCAGCAGCCGCGGTAATTCCAGCTCCAATAGCGTATATTAAAGTTGTTGCAGTTAAAAAGCTCGTAGTTGAATTTTGGGTCTGGCCGGGCGGTCCGCCCTCCG--GGTGAGTACTGT-TCCGA-CGCCGGGCCT-ATCCTTCTGGAGAGTCGGCATGTCCTTTGTTGGGTGTGCCGGGGAACCAGGACCATTACCTTGAAAAAATTAGAGTGTTCAAA-------GCAGGC-GTAT-GCTCGGATACATTAGCATGGAATAATGAAATAGGACGC-GTGGTGCTATTTTGTTGGTTTCTAGAACCGCCGTAATGATTAATAGGGATAGTTGGGGGCATTAGTATTCAATTGTCAGAGGTGAAATTCTTGGATTTATTGAAGACTAACTTCTGCGAAAGCATTTGCCAAGGATGTTTTCATTAATCAAGAACGAAAGTTAGGGGATCGAAGACGATCAGATACCGTCGTAGTCTTAACCATAAACTATGCCGACTAGGAATCGGGCGATGTTA-TTCT--CATGACTCGCCCGGCGCCTTATGGGAAACCAAAGTTTTTGGGTTCCGGGGGG-AGTATGGTCGCAAGGCTGAAACTTAAAGGAATTGACGGAAGGGCACCACCAGGGGTGGAGCCTGCGGCTTAATTTGACTCAACACGGGGAAACTCACCAGGTCCAG-ACATAGTAAGGATTGACAGATTGAGAGCTCTTTCTTGATTCTATGGGTGGTGGTGCATGGCCGTTCTTAGTTGGTGGAGTGATTTGTCTGGTTAATTCCGATAACGAACGAGACCTTAACCTGCTAAATAGCTAGGCCGCTCCTT--GAGCGGTCGTCAGCTTCTTAGAGGGACTGTTGCGCGATTAGCCAACGGAAGTTTGAGGCAATAACAGGTCTGTGATGCCCTTAGATGTTCTGG-GCCGCACGCGCGCTACACTGATGAAGTCAGCGAGTT-CAACATCCTTGGCCG-GAAGGTCTGGGTAATCTTGTGAAACTTCATCGTGCTGGGGATAGAG-CATTGCAATTATTGCTCTTCAACGAGGAATCCCTAGTAAGCGTGAGTCATCAGCTCGCG-TTGATTACGTCCCTGCCCTTTGTACACACC-GCCCGTCGCTACTACCGATTGAATGGCTTAGTGAGACGCTCGGATTGGCTTACGGTGGTTGGCAACAGCTTGCCGTTCGTTGAGAA-GTTGGTCAAACTT-GGTCATTTAGAGGAA-GTAAAAGTCGTAACAAGGTTTCCGTAGGTGAACCT-GCGGAAGGATCATT~~~~~~~~~~--AAAA-GAACGGGGGGG--AGGCG---TGCT-CTCG-TTCCTCAC--GGA-AT-CG-GGACGCGTTTTCCTCCTTG----------------AA-TCCAAA-TTCATGATTTTT--TCG--TTC-CGGAATCGAGCGATTAC-------AC-GCA-CGATT--CTAAAA--------------------TGTAATATAA-CA~~~~~~~~~~~AAACTTT-CAACAATGGATCTCTT-GGCTCTTGCATCGATGAAGAACGCAGTGAAGTG-----CG-ATATGTAGTGTGAATTGCAGAATT-CCGTGAATCATCGAATCTTT-GAACGCATA-TTGCACTCT-CTGGTATT-CCGGAGAGTAT--GCCTA-TTT-GA-GGGTCATGT~~~~~~~~~~~GA---AAC-ATA-AT--TCTA--GATTTCT-----------------------------------------TAGAA--A-AAAATGGGTCAT-----CCAGATT----TC----ATGGTT-A------------CCTAAAA-TACAAGACAT-GCTC--ATTT---TTTGGGTTAC--GTGATA-CTTTT----GTT--AA---TCGTGA--CA--TT---CCGA-------GA-A-A----TATGCGGG--------CGTG-TT-GT--AAT----------------------TTT---T-------GCAA-A---A-AC-GGATG-GGA----ATT--------------------------------------CG-TCTC-T-GCA--AAAT-AG---GAT--AAAT--TGA--AT-CTT-------~~~~~~~~~~GACCT-CA-AA-TTAG-GTA-AGGG-TACCC-GC-TGAACTT-AAGCATATCAA-TAAGC-GGAGG-AAAA-GAAAC-TAA-CC-AGG-ATT-CCCT-TAG-T-AAC-GGCGAGTGAA-GC-GGG-AATGGCTCAAA-TTTTAAA-TCTGATC-GGTCC---TCC--GATCCGAATTGTAAT-CTAAA-GA--AGC-GTTTA--C-AGC-GTC-CT--CTCG--GGTATAG-G-TCCCTT--GGAAT-AGGGCATCAT-AG-AGGGTGA-GAATCCC--GTCTGTGA-C-ACGAG-T-TCGGGA-TGCGA-TACGTTA-CGC-TTTCGACGAGTCGAGTTGTTT-GGGAT-TGCAGCTCAAAATGGG-TGGT-AAATTC-CATCTAAG-GCTAAATAATTGCAAGAGACCGATAGCGAACAAGTACCGTGAGGG-AAAGA-TGAAAAGAACTTTGAAAAGAGAGTTAAACAGTAC-GTGAAATTGTTGAAA-GGGAAACGA--------------------------------------------------------------------------------------------------------------------------------------------------------------------------------------------------------------------------------------------------------------------------------------------------------------------------------------------------------------------------------------------------------------------------------------------------------------------------------------------------------------------------------------------------------------------------------------------------------------------------------------------------------------------------------------------------------------------------------------------------------------------------------------------------------------------------------------------------------------------------------------------------------------------------------------------------------------------------------------------------------------------------------------------------------------------------------------------------------------------------------------------------------------------------------------------------------------------------------------------------------------------------------------------------------------------------------------------------------------------------------------------------------------------------------------------------------------------------------------------------------------------------------------------------------------------------------------------------------------------------------------------------------------------------------------------------------------------------------------------------------------------------------------------------------------------------------------------------------------------------------------------------------------------------------------------------------------------------------------------------------------------------------------------------------------------------------------------------------------------------------------------------------------------------------------------------------------------------------------------------------------------------------------------------------------------------------------------------------------------------------------------------------------------------------------------------------------------------------------------------------------------------------------------------------------------------------------------------------------------------------------------------------------------------------------------------------------------------------------------------------------------------------------------------------------------------------------------------------------------------------------------------------------------------------------------------------------------------------------------------------------------------------------------------------------------------------------------------------------------------------------------------------------------------------------------------
>AM268202_R_org_Ambispora_fennica_acaulosporoid_W3569/Att200-11_multi_spore_culture
-----------CCAGTAGTCATATGCTTGTCTCAAAGATTAAGCCATGCATGTCTAAGTATAAGCAA-G-TATACT-GTGAAACTGCGAATGGCTCATTAAATCAGTTATAGTTTATTTGATAGTGCC-TTACTACTTGGATAACCGTGGTAATTCTAGAGCTAATACATGCAAAAAATCCCGACTTCTGG-AAGGGA-TGTATTTATTAGATACAAAACCAAT-CTCGTCTTC-GGGCGAGTC--CCTTGGTGATTCATGGTAACTTTTCGAATCGCACGGCCTT-GCGCCGGCGATGGTTCATTCAAATTTCTGCCCTATCAACTTTCGATGGTAGGATAGAGGCCTACCATGGTTTTAACGGGTAACGGGGAATTAGGGTTCGATTCCGGAGAGGGAGCCTGAGAAACGGCTACCACATCCAAGGAAGGCAGCAGGCGCGCAAATTACCCAATCCCGACAC-GGGGAGGTAGTGACAATAAATAACAATACAGGGCCCTTACGGGTCTTGTAATTGGAATGAGTACAATTTAAATCTCTTAACGAGGAACAATTGGAGGGCAAGTCTGGTGCCAGCAGCCGCGGTAATTCCAGCTCCAATAGCGTATATTAAAGTTGTTGCAGTTAAAAAGCTCGTAGTTGAATTTTGGGTCTGGCCGGGCGGTCCGCCCTCCG--GGTGAGTACTGT-TCCGA-CGCCGGGCCT-ATCCTTCTGGAGAGTCGGCATGTCCTTTGTTGGGTGTGCCGGGGAACCAGGACCATTACCTTGAAAAAATTAGAGTGTTCAAA-------GCAGGC-GTAT-GCTCGGATACATTAGCATGGAATAATGAAATAGGACGC-GTGGTGCTATTTTGTTGGTTTCTAGAACCGCCGTAATGATTAATAGGGATAGTTGGGGGCATTAGTATTCAATTGTCAGAGGTGAAATTCTTGGATTTATTGAAGACTAACTTCTGCGAAAGCATTTGCCAAGGATGTTTTCATTAATCAAGAACGAAAGTTAGGGGATCGAAGACGATCAGATACCGTCGTAGTCTTAACCATAAACTATGCCGACTAGGAATCGGGCGATGTTA-TTCT--CATGACTCGCCCGGCGCCTTATGGGAAACCAAAGTTTTTGGGTTCCGGGGGG-AGTATGGTCGCAAGGCTGAAACTTAAAGGAATTGACGGAAGGGCACCACCAGGGGTGGAGCCTGCGGCTTAATTTGACTCAACACGGGGAAACTCACCAGGTCCAG-ACATAGTAAGGATTGACAGATTGAGAGCTCTTTCTTGATTCTATGGGTGGTGGTGCATGGCCGTTCTTAGTTGGTGGAGTGATTTGTCTGGTTAATTCCGATAACGAACGAGACCTTAACCTGCTAAATAGCTAGGCCGCTCCTT--GAGCGGTCGTCAGCTTCTTAGAGGGACTGTTGCGCGATTAGCCAACGGAAGTTTGAGGCAATAACAGGTCTGTGATGCCCTTAGATGTTCTGG-GCCGCACGCGCGCTACACTGATGAAGTCAGCGAGTT-CAACATCCTTGGCCG-GAAGGTCTGGGTAATCTTGTGAAACTTCATCGTGCTGGGGATAGAG-CATTGCAATTATTGCTCTTCAACGAGGAATCCCTAGTAAGCGTGAGTCATCAGCTCGCG-TTGATTACGTCCCTGCCCTTTGTACACACC-GCCCGTCGCTACTACCGATTGAATGGCTTAGTGAGACCCTCGGATTGGCTTACGGTGGTTGGCAACAGCTTGCCGTTCGTTGAGAA-GTTGGTCAAACTT-GGTCATTTAGTGGAA-GTAAAAGTCGTAACAAGGTTTCCGTAGGTGAACCT-GCGGAAGGATCATT~~~~~~~~~~--AAAA-GAACGGGGGGG--AGGCG---TGCT-CTCG-TTCCTCAC--GGA-AC-CG-GGACGCGTTTTCCTCCTTG----------------AA-TCCAAA-TTCATGATTTTT--TCG--TTC-CGGAATCGAGCGATTAC-------AC-GCA-CGATT--CTAAAA--------------------TGTAATATAA-CA~~~~~~~~~~~AAACTTT-CAACAATGGATCTCTT-GGCTCTTGCATCGATGAAGAACGCAGTGAAGTG-----CG-ATATGTAGTGTGAATTGCAGAATT-CCGTGAATCATCGAATCTTT-GAACGCATA-TTGCACTCT-CTGGTATT-CCGGAGAGTAT--GCCTA-TTT-GA-GGGTCATGT~~~~~~~~~~~GA---AAC-ATA-AT--TCTA--GATTTCT-----------------------------------------TAGAA--A-AAAATGGGTCAT-----CCAGATT----TC----ATGGTT-A------------CCTAAAA-TACAAGACAT-GCTC--ATTT---TTTGGGTTAC--GTGATA-CTTTT----GTT--AA---TCGTGA--CA--TT---CCGA-------GA-A-A----TATGCGGG--------CGTG-TT-GT--AAT----------------------TTT---T-------GCAA-A---A-AC-GGATG-GGA----ATT--------------------------------------CG-TCTC-T-GCA--AAAT-AG---GAT--AAAT--TGA--AT-CTT-------~~~~~~~~~~GACCT-CA-AA-TTAG-GTA-AGGG-TACCC-GC-TGAACTT-AAGCATATCAA-TAAGC-GGAGG-AAAA-GAAAC-TAA-CC-AGG-ATT-CCCT-TAG-T-AAC-GGCGAGTGAA-GC-GGG-AATGGCTCAAA-TTTTAAA-TCTGATC-GGTCC---TCC--GATCCGAATTGTAAT-CTAAA-GA--AGC-GTTTA--C-AGC-GTC-CT--CTCG--GGTATAG-G-TCCCTT--GGAAT-AGGGCATCAT-AG-AGGGTGA-GAATCCC--GTCTGTGA-C-ACGAG-T-TCGGGA-TGCGA-TACGTTA-CGC-TTTCGACGAGTCGAGTTGTTT-GGGAT-TGCAGCTCAAAATGGG-TGGT-AAATTC-CATCTAAG-GCTAAATAATTGCAAGAGACCGATAGCGAACAAGTACCGTGAGGG-AAAGA-TGAAAAGAACTTTGAAAAGAGAGTTAAACAGTAC-GTGAAATTGTTGAAA-GGGAAACGA--------------------------------------------------------------------------------------------------------------------------------------------------------------------------------------------------------------------------------------------------------------------------------------------------------------------------------------------------------------------------------------------------------------------------------------------------------------------------------------------------------------------------------------------------------------------------------------------------------------------------------------------------------------------------------------------------------------------------------------------------------------------------------------------------------------------------------------------------------------------------------------------------------------------------------------------------------------------------------------------------------------------------------------------------------------------------------------------------------------------------------------------------------------------------------------------------------------------------------------------------------------------------------------------------------------------------------------------------------------------------------------------------------------------------------------------------------------------------------------------------------------------------------------------------------------------------------------------------------------------------------------------------------------------------------------------------------------------------------------------------------------------------------------------------------------------------------------------------------------------------------------------------------------------------------------------------------------------------------------------------------------------------------------------------------------------------------------------------------------------------------------------------------------------------------------------------------------------------------------------------------------------------------------------------------------------------------------------------------------------------------------------------------------------------------------------------------------------------------------------------------------------------------------------------------------------------------------------------------------------------------------------------------------------------------------------------------------------------------------------------------------------------------------------------------------------------------------------------------------------------------------------------------------------------------------------------------------------------------------------------------------------------------------------------------------------------------------------------------------------------------------------------------------------------------------------------
>AM268203_R_org_Ambispora_fennica_glomoid_W4752/Att200-23_single_spore_isolate
-----------CCAGTAGTCATATGCTTGTCTCAAAGATTAAGCCATGCATGTCTAAGTATAAGCAA-G-TATACT-GTGAAACTGCGAATGGCTCATTAAATCAGTTATAGTTTATTTGATAGTGCC-TTACTACTTGGATAACCGTGGTAATTCTAGAGCTAATACATGCAAAAAATCCCGACTTCTGG-AAGGGA-TGTATTTATTAGATACAAAACCAAT-CTCGTCTTC-GGGCGAGTC--CCTTGGTGATTCATGGTAACTTTTCGAATCGCACGGCCTT-GCGCCGGCGATGGTTCATTCAAATTTCTGCCCTATCAACTTTCGATGGTAGGATAGAGGCCTACCATGGTTTTAACGGGTAACGGGGAATTAGGGTTCGATTCCGGAGAGGGAGCCTGAGAAACGGCTACCACATCCAAGGAAGGCAGCAGGCGCGCAAATTACCCAATCCCGACAC-GGGGAGGTAGTGACAATAAATAACAATACAGGGCCCTTACGGGTCTTGTAATTGGAATGAGTACAATTTAAATCTCTTAACGAGGAACAATTGGAGGGCAAGTCTGGTGCCAGCAGCCGCGGTAATTCCAGCTCCAATAGCGTATATTAAAGTTGTTGCAGTTAAAAAGCTCGTAGTTGAATTTTGGGTCTGGCCGGGCGGTCCGCCCTCCG--GGTGAGTACTGT-TCCGA-CGCCGGGCCT-ATCCTTCTGGAGAGTCGGCATGTCCTTTGTTGGGTGTGCCGGGGAACCAGGACCATTACCTTGAAAAAATTAGAGTGTTCAAA-------GCAGGC-GTAT-GCTCGGATACATTAGCATGGAATAATGAAATANNNNNN-NNNNNNNNNNNNNNNNNNNNNNNNNNNNNNNNNNNNNNNNNNNNNNNNNNNNNNNNNNNNNNNNNNNNNNNNNNNNNNNNNNNNNNNNNNNNNNNNNNNNNNNNNNNNNNNNNNNNNNNNNNNNNNNNNNNNNNNNNNNNNNNNNNNNNNNNNNNNNNNNNNNNNNNNNNNNNNNNNNNCAGATACCGTCGTAGTCTTAACCATAAACTATGCCGACTAGGAATCGGGCGATGTTA-TTCT--CATGACTCGCCCGGCGCCTTATGGGAAACCAAAGTTTTTGGGTTCCGGGGGG-AGTATGGTCGCAAGGCTGAAACTTAAAGGAATTGACGGAAGGGCACCACCAGGGGTGGAGCCTGCGGCTTAATTTGACTCAACACGGGGAAACTCACCAGGTCCAG-ACATAGTAAGGATTGACAGATTGAGAGCTCTTTCTTGATTCTATGGGTGGTGGTGCATGGCCGTTCTTAGTTGGTGGAGTGATTTGTCTGGTTAATTCCGATAACGAACGAGACCTTAACCTGCTAACTAGCTAGGCTGTTCTTT--GAGCGGTCGTCAGCTTCTTAGAGGGACTGTTGCGCGATTAGCCAACGGAAGTTTGAGGCAATAACAGGTCTGTGATGCCCTTAGATGTTCTGG-GCCGCACGCGCGCTACACTGATGAAGTCAGCGAGTT-CAT-ATCCTTGGCCG-AAAGGTTTGGGTAATCTTGTGAAACTTCATCGTGCTGGGGATAGAG-CATTGTAATTATTGCTCTTCAACGAGGAATCCCTAGTAAGCGTGAGTCATCAGCTCGCG-TTGATTACGTCCCTGCCCTTTGTACACACC-GCCCGTCGCTACTACCGATTGAATGGCTTAGTGAGACCCTCGGATTGGCTTACGGTGGTTGGCAACAGCTTGCCGTTCGTTGAGAA-GTTGGTCAAACTT-GGTCATTTAGAGGAA-GTAAAAGTCGTAACAAGGTTTCCGTAGGTGAACCT-GCGGAAGGATCATT~~~~~~~~~~--AAAA-GAACGGGGGGG--AGGCG---TGCT-CTCG-TTCCTCAC--GGA-AC-CG-GGACGCGTTTTCCTCCTTG----------------AA-TCCAAA-TTCATGATTTTT--TCG--TTC-CGGAATCGAGCGATTAC-------AC-GCA-CGATT--CTAAAA--------------------TGTAATATAA-CA~~~~~~~~~~~AAACTTT-CAACAATGGATCTCTT-GGCTCTTGCATCGATGAAGAACGCAGTGAAGTG-----CG-ATATGTAGTGTGAATTGCAGAATT-CCGTGAATCATCGAATCTTT-GAACGCATA-TTGCACTCT-CTGGTATT-CCGGAGAGTAT--GCCTA-TTT-GA-GGGTCATGT~~~~~~~~~~~GA---AAC-ATA-AT--TCTA--GATTTCT-----------------------------------------TAGAA--A-AAAATGGGTCAT-----CCAGATT----TC----ATGGTT-A------------CCTAAAA-TACAAGACAT-GCTC--ATTT---TTTGGGTTAC--GTGATA-CTTTT----GTT--AA---TCGTGA--CA--TT---CCGA-------GA-A-A----TATGCGGG--------CGTG-TT-GT--AAT----------------------TTT---T-------GCAA-A---A-AC-GGATG-GGA----ATT--------------------------------------CG-TCTC-T-GCA--AAAT-AG---GAT--AAATATTGA--AT-CTT-------~~~~~~~~~~GACCT-CA-AA-TTAG-GTA-GGGG-TACCC-GC-TGAACTT-AAGCATATCAA-TAAGC-GGAGG-AAAA-GAAAC-TAA-CC-AGG-ATT-CCCT-TAG-T-AAC-GGCGAGTGAA-GC-GGG-AATGGCTCAAA-TTTTAAA-TCTGATC-GGTCC---TCC--GATCCGAATTGTAAT-CTAAA-GA--AGC-GTTTA--C-AGC-GTC-CT--CTCG--GGTATAG-G-TCCCTT--GGAAT-AGGGCATCAT-AG-AGGGTGA-GAATCCC--GTCTGTGA-C-ACGAG-T-TCGGGA-TGCGA-TACGTTA-CGC-TTTCGACGAGTCGAGTTGTTT-GGGAT-TGCAGCTCAAAATGGG-TGGT-AAATTC-CATCTAAG-GCTAAATAATTGCAAGAGACCGATAGCGAACAAGTACCGTGAGGG-AAAGA-TGAAAAGAACTTTGAAAAGAGAGTTAAATAGTAC-GTGAAATTGTTGAAA-GGGAAACGA--------------------------------------------------------------------------------------------------------------------------------------------------------------------------------------------------------------------------------------------------------------------------------------------------------------------------------------------------------------------------------------------------------------------------------------------------------------------------------------------------------------------------------------------------------------------------------------------------------------------------------------------------------------------------------------------------------------------------------------------------------------------------------------------------------------------------------------------------------------------------------------------------------------------------------------------------------------------------------------------------------------------------------------------------------------------------------------------------------------------------------------------------------------------------------------------------------------------------------------------------------------------------------------------------------------------------------------------------------------------------------------------------------------------------------------------------------------------------------------------------------------------------------------------------------------------------------------------------------------------------------------------------------------------------------------------------------------------------------------------------------------------------------------------------------------------------------------------------------------------------------------------------------------------------------------------------------------------------------------------------------------------------------------------------------------------------------------------------------------------------------------------------------------------------------------------------------------------------------------------------------------------------------------------------------------------------------------------------------------------------------------------------------------------------------------------------------------------------------------------------------------------------------------------------------------------------------------------------------------------------------------------------------------------------------------------------------------------------------------------------------------------------------------------------------------------------------------------------------------------------------------------------------------------------------------------------------------------------------------------------------------------------------------------------------------------------------------------------------------------------------------------------------------------------------------------------
>Fi1cons*36_org_Ambispora_fennica_W4752/Att200-23+W3569/Att200-11_ex-type
-----------CCAGTAGTCATATGCTTGTCTCAAAGATTAAGCCATGCATGTCTAAGTATAAGCAAAG-TATACT-GTGAAACTGCGAATGGCTCATTAAATCAGTTATAGTTTATTTGATAGTGCC-TTAYTACWTGGATAACCGTGGTAATTCTAGAGCTAATACATGCAAAAAATCCCGACTTYTGGGAAGGGA-TGTATTTATTAGATACAAAACCAAT-CTCGTCTTC-GGGCGAGTC--CCTTGGTGATTCATGGTAACTTTTCGAATCGCACGGCCTT-GCGCCGGCGATGGTTCATTCAAATTTCTGCCCTATCAACTTTCGATGGTAGGATAGAGGCCTACCATGGTTTTAACGGGTAACGGGGAATTAGGGTTCGATTCCGGAGAGGGAGCCTGAGAAACGGCTACCACATCCAAGGAAGGCAGCAGGCGCGCAAATTACCCAATCCCGACAC-GGGGAGGTAGTGACAATAAATAACAATACAGGGCCCTTACGGGTCTTGTAATTGGAATGAGTACAATTTAAATCTCTTAACGAGGAACAATTGGAGGGCAAGTCTGGTGCCAGCAGCCGCGGTAATTCCAGCTCCAATAGCGTATATTAAAGTTGTTGCAGTTAAAAAGCTCGTAGTTGAATTTTGGGTCTGGCCGGGCGGTCCGCCCTCCG--GGTGAGTACTGT-TCCGA-CGCCGGGCCT-ATCCTTCTGGAGAGTCGGCATGTCCTTTGTTGGGTGTGCCGGGGAACCAGGACCATTACCTTGAAAAAATTAGAGTGTTCAAA-------GCAGGC-GTAT-GCTCGGATACATTAGCATGGAATAATGAAATANNNNNN-NNNNNNNNNNNNNNNNNNNNNNNNNNNNNNNNNNNNNNNNNNNNNNNNNNNNNNNNNNNNNNNNNNNNNNNNNNNNNNNNNNNNNNNNNNNNNNNNNNNNNNNNNNNNNNNNNNNNNNNNNNNNNNNNNNNNNNNNNNNNNNNNNNNNNNNNNNNNNNNNNNNNNNNNNNNNNNNNNNNCAGATACCGTCGTAGTCTTAACCATAAACTATGCCGACTAGGAATCGGGCGATGTTA-TTCT--CATGACTCGCCCGGCGCCTTATGGGAAACCAAAGTKTTTGGGTTCCGGGGGG-AGTATGGTCGCAAGGCTGAAACTTAAAGGAATTGACGGAAGGGCACCACCAGGGGTGGAGCCTGCGGCTTAATTTGACTCAACACGGGGAAACTCACCAGGTCCAG-ACATAGTAAGGATTGACAGATTGAGAGCTCTTTCTTGATTCTATGGGTGGTGGTGCATGGCCGTTCTTAGTTGGTGGAGTGATTTGTCTGGTTAATTCCGATAACGAACGAGACCTTAACCTGCTAAMTAGCTAGGCYGYTCYTT--GAGCGGTCGTCAGCTTCTTAGAGGGACTGTTGCGCGATTAGCCAACGGAAGTTTGAGGCAATAACAGGTCTGTGATGCCCTTAGATGTTCTGG-GCCGCACGCGCGCTACACTGATGAAGTCAGCGAGTT-CAWCATCCTTGGCCG-RAAGGTYTGGGTAATCTTGTGAAACTTCATCGTGCTGGGGATAGAG-CATTGYAATTATTGCTCTTCAACGAGGAATCCCTAGTAAGCGTGAGTCATCAGCTCGCG-TTGAYTACGTCCCTGCCCTTTGTACACACC-GCCCGTCGCTMCTACCGATTGAAYGKSYTRGTGARRCSSTMGGAYTGGCWTMCGSYGGYTRGCAAYRGYYKRCSGTTCGTTGAGAA-KTYSGTYRAACYY-KSYCRTTTAGWGGAA-GTAAAAGTCGTAACAAGGTTTCCGTAGGTGAACCT-GCGGAAGGATCATT~~~~~~~~~~--AAAA-GAACGRGGGGG--AGGCG---TGCT-CTCG-TTCCTCAC--GGA-AY-CG-GGACGCKTTTTCCTCYTTG----------------AA-TCCAAA-TTCATRATTTTT--TCG--TTC-CGGAATCGAGCGATTAC-------AY-GCA-CGATT--CTAAAA--------------------YGTAATATAA-CA~~~~~~~~~~~AAACTTT-CAACAATGGATCTCTT-GGCTCTTGCATCGATGAAGAACGCAGTGAAGTG-----YG-ATATGTAGTGTGAATTGCAGAATT-CCGTGAATCATCGAATCTTT-GAACGCATA-TTGCACTCT-CTGGTATT-CCGGAGAGTAT--GCCTA-TTT-GA-GGGTCATGT~~~~~~~~~~~GA---AAY-ATA-AT--TCTA--GATTTCT-----------------------------------------TAGAA--A-AAAATGGGTCAT-----CCAGATT----TC----ATGGTT-A------------CCTAAAA-TACAAGACAT-GCTC--ATTT---TTTGGGTTAC--GTGATA-CTTTT----GTT--AA---TCGTGA--CA--TT---CCGA-------GA-A-A----TATGCGGG--------CGTG-TT-GT--AAT----------------------TTT---T-------GCAA-A---A-AC-GGATG-GGA----ATT--------------------------------------CR-TCTY-T-GCR--AAAT-AG---GAT--AAATATTGA--AW-CTT-------~~~~~~~~~~GACCT-CA-AA-TTAG-GTA-RGRG-TACCC-GC-TGAACTT-AAGCATATCAA-TAAGC-GGAGG-AAAA-GAAAC-TAA-CC-AGG-ATT-CCCT-TAG-T-AAC-GGCGARTGAA-GC-GGG-AATGGCTCAAW-TTTTAAA-TCTGATC-GGTYC---TCC--GATCCGAATTGTAAT-CTAAA-GA--AGC-GTTTA--C-AGC-GTC-CT--CTCG--GGTATAG-G-TCCCTT--GGAAT-AGGGCATCAT-AG-AGGGTGA-GAATCCC--GTCTGTGA-C-ACGAG-T-TCGGGR-TGCGA-TACGTTA-CGC-TTTCGACGAGTCGAGTTGTTT-GGGAT-TGCAGCTCAAAATGGG-TGGT-AAATTC-CATCTAAG-GCTAAATAATTGCAAGAGACCGATAGCGAACAAGTACCGTGAGGG-AAAGA-TGAAAAGAACTTTGAAAAGAGAGTTAAAYAGTAC-GTGAAATTGTTGAAA-GGGAAACGATTGAAGCCAGTCATGCCGGTGG-GAAAT-CAGCTCC-CG-GG-GT-------------------------------------------------------------AACCMGGG-AAGTGC-ACTTT--CTCGC-AAGGCAGGTTAGCGTCAGTTTCGCCAG-TCGTAAAAAGTCCGTCGG-AA-GG-TRGCT-CC-ATTC-------GGAGTGTT-ATAGCCAGCGGTCA-ATGCGACGT-GCGGGATTGAGGAT--TGCAGCGGGT---GCCCTTCG---------GGGCTAAGT-GC-CT-GRCCCTTGTWC--GAGATCGT-CTCGGT-AGCAGCA-T-GCTGGTGACGAGCACGAT-TCG-CGG-ACACGG-GGTT-TAGCGT-C--AC-GGTA-AACT-CGYTAA---------GGATGCTGA--CGT-AATGGCTTY-AAACGACCCGTCTTGAAACACGGACCAAGGAGTCTAACATATGTGCGAGTGTTT-------------------------------------------------------------------------------------------------------------------------------------------------------------------------------------------------------------------------------------------------------------------------------------------------------------------------------------------------------------------------------------------------------------------------------------------------------------------------------------------------------------------------------------------------------------------------------------------------------------------------------------------------------------------------------------------------------------------------------------------------------------------------------------------------------------------------------------------------------------------------------------------------------------------------------------------------------------------------------------------------------------------------------------------------------------------------------------------------------------------------------------------------------------------------------------------------------------------------------------------------------------------------------------------------------------------------------------------------------------------------------------------------------------------------------------------------------------------------------------------------------------------------------------------------------------------------------------------------------------------------------------------------------------------------------------------------------------------------------------------------------------------------------------------------------------------------------------------------------------------------------------------------------------------------------------------------------------------------------------------------------------------------------------------------------------------------------------------------------------------------------------------------------------------------------------------------------------------------------------------------------------------------------------------------------------------------------------------------------------------------------------------------------------------------------------------------------------------------------------------------------------------------------------------------------------------------------------------------------------------------------------------------------------------------------
>FN547535_R_org_Ambispora_fennica_acaulosporoid_W4752/Att200-23_single_spore_isolate
-----------CCAGTAGTCATATGCTTGTCTCAAAGATTAAGCCATGCATGTCTAAGTATAAGCAA-G-TATACT-GTGAAACTGCGAATGGCTCATTAAATCAGTTATAGTTTATTTGATAGTGCC-TTACTACTTGGATAACCGTGGTAATTCTAGAGCTAATACATGCAAAAAATCCCGACTTCTGG-AAGGGA-TGTATTTATTAGATACAAAACCAAT-CTCGTCTTC-GGGCGAGTC--CCTTGGTGATTCATGGTAACTTTTCGAATCGCACGGCCTT-GCGCCGGCGATGGTTCATTCAAATTTCTGCCCTATCAACTTTCGATGGTAGGATAGAGGCCTACCATGGTTTTAACGGGTAACGGGGAATTAGGGTTCGATTCCGGAGAGGGAGCCTGAGAAACGGCTACCACATCCAAGGAAGGCAGCAGGCGCGCAAATTACCCAATCCCGACAC-GGGGAGGTAGTGACAATAAATAACAATACAGGGCCCTTACGGGTCTTGTAATTGGAATGAGTACAATTTAAATCTCTTAACGAGGAACAATTGGAGGGCAAGTCTGGTGCCAGCAGCCGCGGTAATTCCAGCTCCAATAGCGTATATTAAAGTTGTTGCAGTTAAAAAGCTCGTAGTTGAATTTTGGGTCTGGCCGGGCGGTCCGCCCTCCG--GGTGAGTACTGT-TCCGA-CGCCGGGCCT-ATCCTTCTGGAGAGTCGGCATGTCCTTTGTTGGGTGTGCCGGGGAACCAGGACCATTACCTTGAAAAAATTAGAGTGTTCAAA-------GCAGGC-GTAT-GCTCGGATACATTAGCATGGAATAATGAAATANNNNNN-NNNNNNNNNNNNNNNNNNNNNNNNNNNNNNNNNNNNNNNNNNNNNNNNNNNNNNNNNNNNNNNNNNNNNNNNNNNNNNNNNNNNNNNNNNNNNNNNNNNNNNNNNNNNNNNNNNNNNNNNNNNNNNNNNNNNNNNNNNNNNNNNNNNNNNNNNNNNNNNNNNNNNNNNNNNNNNNNNNNCAGATACCGTCGTAGTCTTAACCATAAACTATGCCGACTAGGAATCGGGCGATGTTA-TTCT--CATGACTCGCCCGGCGCCTTATGGGAAACCAAAGTTTTTGGGTTCCGGGGGG-AGTATGGTCGCAAGGCTGAAACTTAAAGGAATTGACGGAAGGGCACCACCAGGGGTGGAGCCTGCGGCTTAATTTGACTCAACACGGGGAAACTCACCAGGTCCAG-ACATAGTAAGGATTGACAGATTGAGAGCTCTTTCTTGATTCTATGGGTGGTGGTGCATGGCCGTTCTTAGTTGGTGGAGTGATTTGTCTGGTTAATTCCGATAACGAACGAGACCTTAACCTGCTAACTAGCTAGGCTGTTCTTT--GAGCGGTCGTCAGCTTCTTAGAGGGACTGTTGCGCGATTAGCCAACGGAAGTTTGAGGCAATAACAGGTCTGTGATGCCCTTAGATGTTCTGG-GCCGCACGCGCGCTACACTGATGAAGTCAGCGAGTT-CAT-ATCCTTGGCCG-AAAGGTTTGGGTAATCTTGTGAAACTTCATCGTGCTGGGGATAGAG-CATTGTAATTATTGCTCTTCAACGAGGAATCCCTAGTAAGCGTGAGTCATCAGCTCGCG-TTGATTACGTCCCTGCCCTTTGTACACACC-GCCCGTCGCTACTACCGATTGAATGGCTTAGTGAGACCCTCGGATTGGCTTACGGTGGTTGGCAACAGCTTGCCGTTCGTTGAGAA-GTTGGTCAAACTT-GGTCATTTAGAGGAA-GTAAAAGTCGTAACAAGGTTTCCGTAGGTGAACCT-GCGGAAGGATCATT~~~~~~~~~~--AAAA-GAACGGGGGGG--AGGCG---TGCT-CTCG-TTCCTCAC--GGA-AC-CG-GGACGCGTTTTCCTCCTTG----------------AA-TCCAAA-TTCATGATTTTT--TCG--TTC-CGGAATCGAGCGATTAC-------AC-GCA-CGATT--CTAAAA--------------------TGTAATATAA-CA~~~~~~~~~~~AAACTTT-CAACAATGGATCTCTT-GGCTCTTGCATCGATGAAGAACGCAGTGAAGTG-----CG-ATATGTAGTGTGAATTGCAGAATT-CCGTGAATCATCGAATCTTT-GAACGCATA-TTGCACTCT-CTGGTATT-CCGGAGAGTAT--GCCTA-TTT-GA-GGGTCATGT~~~~~~~~~~~GA---AAC-ATA-AT--TCTA--GATTTCT-----------------------------------------TAGAA--A-AAAATGGGTCAT-----CCAGATT----TC----ATGGTT-A------------CCTAAAA-TACAAGACAT-GCTC--ATTT---TTTGGGTTAC--GTGATA-CTTTT----GTT--AA---TCGTGA--CA--TT---CCGA-------GA-A-A----TATGCGGG--------CGTG-TT-GT--AAT----------------------TTT---T-------GCAA-A---A-AC-GGATG-GGA----ATT--------------------------------------CG-TCTC-T-GC---AAAT-AG---GAT--AAAT--TGA--AT-CTT-------~~~~~~~~~~GACCT-CA-AA-TTAG-GTA-AGGG-TACCC-GC-TGAACTT-AAGCATATCAA-TAAGC-GGAGG-AAAA-GAAAC-TAA-CC-AGG-ATT-CCCT-TAG-T-AAC-GGCGAGTGAA-GC-GGG-AATGGCTCAAA-TTTTAAA-TCTGATC-GGTCC---TCC--GATCCGAATTGTAAT-CTAAA-GA--AGC-GTTTA--C-AGC-GTC-CT--CTCG--GGTATAG-G-TCCCTT--GGAAT-AGGGCATCAT-AG-AGGGTGA-GAATCCC--GTCTGTGA-C-ACGAG-T-TCGGGA-TGCGA-TACGTTA-CGC-TTTCGACGAGTCGAGTTGTTT-GGGAT-TGCAGCTCAAAATGGG-TGGT-AAATTC-CATCTAAG-GCTAAATAATTGCAAGAGACCGATAGCGAACAAGTACCGTGAGGG-AAAGA-TGAAAAGAACTTTGAAAAGAGAGTTAAACAGTAC-GTGAAATTGTTGAAA-GGGAAACGATTGAAGCCAGTCATGCCGGTGG-GAAAT-CAGCTCC-CG-GG-GT-------------------------------------------------------------AACCAGGG-AAGTGC-ACTTT--CTCGC-AAGGCAGGTTAGCGTCAGTTTCGCCAG-TCGTAAAAAGTCCGTCGG-AA-GG-TGGCT-CC-ATTC-------GGAGTGTT-ATAGCCAGCGGTCA-ATGCGACGT-GCGGGATTGAGGAT--TGCAGCGGGT---GCCCTTCG---------GGGCTAAGT-GC-CT-GGCCCTTGTAC--GAGATCGT-CTCGGT-AGCAGCA-T-GCTGGTGACGAGCACGAT-TCG-CGG-ACACGG-GGTT-TAGCGT-C--AC-GGTA-AACT-CGTTAA---------GGATGCTGA--CGT-AATGGCTTC-AAACGACCCGTCTTGAAACACGGACCAAGGAGTCTAACAT---------------------------------------------------------------------------------------------------------------------------------------------------------------------------------------------------------------------------------------------------------------------------------------------------------------------------------------------------------------------------------------------------------------------------------------------------------------------------------------------------------------------------------------------------------------------------------------------------------------------------------------------------------------------------------------------------------------------------------------------------------------------------------------------------------------------------------------------------------------------------------------------------------------------------------------------------------------------------------------------------------------------------------------------------------------------------------------------------------------------------------------------------------------------------------------------------------------------------------------------------------------------------------------------------------------------------------------------------------------------------------------------------------------------------------------------------------------------------------------------------------------------------------------------------------------------------------------------------------------------------------------------------------------------------------------------------------------------------------------------------------------------------------------------------------------------------------------------------------------------------------------------------------------------------------------------------------------------------------------------------------------------------------------------------------------------------------------------------------------------------------------------------------------------------------------------------------------------------------------------------------------------------------------------------------------------------------------------------------------------------------------------------------------------------------------------------------------------------------------------------------------------------------------------------------------------------------------------------------------------------------------------------------------------------------------------
>FN547536_R_org_Ambispora_fennica_acaulosporoid_W4752/Att200-23_single_spore_isolate
-----------CCAGTAGTCATATGCTTGTCTCAAAGATTAAGCCATGCATGTCTAAGTATAAGCAA-G-TATACT-GTGAAACTGCGAATGGCTCATTAAATCAGTTATAGTTTATTTGATAGTGCC-TTACTACTTGGATAACCGTGGTAATTCTAGAGCTAATACATGCAAAAAATCCCGACTTCTGG-AAGGGA-TGTATTTATTAGATACAAAACCAAT-CTCGTCTTC-GGGCGAGTC--CCTTGGTGATTCATGGTAACTTTTCGAATCGCACGGCCTT-GCGCCGGCGATGGTTCATTCAAATTTCTGCCCTATCAACTTTCGATGGTAGGATAGAGGCCTACCATGGTTTTAACGGGTAACGGGGAATTAGGGTTCGATTCCGGAGAGGGAGCCTGAGAAACGGCTACCACATCCAAGGAAGGCAGCAGGCGCGCAAATTACCCAATCCCGACAC-GGGGAGGTAGTGACAATAAATAACAATACAGGGCCCTTACGGGTCTTGTAATTGGAATGAGTACAATTTAAATCTCTTAACGAGGAACAATTGGAGGGCAAGTCTGGTGCCAGCAGCCGCGGTAATTCCAGCTCCAATAGCGTATATTAAAGTTGTTGCAGTTAAAAAGCTCGTAGTTGAATTTTGGGTCTGGCCGGGCGGTCCGCCCTCCG--GGTGAGTACTGT-TCCGA-CGCCGGGCCT-ATCCTTCTGGAGAGTCGGCATGTCCTTTGTTGGGTGTGCCGGGGAACCAGGACCATTACCTTGAAAAAATTAGAGTGTTCAAA-------GCAGGC-GTAT-GCTCGGATACATTAGCATGGAATAATGAAATANNNNNN-NNNNNNNNNNNNNNNNNNNNNNNNNNNNNNNNNNNNNNNNNNNNNNNNNNNNNNNNNNNNNNNNNNNNNNNNNNNNNNNNNNNNNNNNNNNNNNNNNNNNNNNNNNNNNNNNNNNNNNNNNNNNNNNNNNNNNNNNNNNNNNNNNNNNNNNNNNNNNNNNNNNNNNNNNNNNNNNNNNNCAGATACCGTCGTAGTCTTAACCATAAACTATGCCGACTAGGAATCGGGCGATGTTA-TTCT--CATGACTCGCCCGGCGCCTTATGGGAAACCAAAGTTTTTGGGTTCCGGGGGG-AGTATGGTCGCAAGGCTGAAACTTAAAGGAATTGACGGAAGGGCACCACCAGGGGTGGAGCCTGCGGCTTAATTTGACTCAACACGGGGAAACTCACCAGGTCCAG-ACATAGTAAGGATTGACAGATTGAGAGCTCTTTCTTGATTCTATGGGTGGTGGTGCATGGCCGTTCTTAGTTGGTGGAGTGATTTGTCTGGTTAATTCCGATAACGAACGAGACCTTAACCTGCTAACTAGCTAGGCTGTTCTTT--GAGCGGTCGTCAGCTTCTTAGAGGGACTGTTGCGCGATTAGCCAACGGAAGTTTGAGGCAATAACAGGTCTGTGATGCCCTTAGATGTTCTGG-GCCGCACGCGCGCTACACTGATGAAGTCAGCGAGTT-CAT-ATCCTTGGCCG-AAAGGTTTGGGTAATCTTGTGAAACTTCATCGTGCTGGGGATAGAG-CATTGTAATTATTGCTCTTCAACGAGGAATCCCTAGTAAGCGTGAGTCATCAGCTCGCG-TTGATTACGTCCCTGCCCTTTGTACACACC-GCCCGTCGCTACTACCGATTGAATGGCTTAGTGAGACCCTCGGATTGGCTTACGGTGGTTGGCAACAGCTTGCCGTTCGTTGAGAA-GTTGGTCAAACTT-GGTCATTTAGAGGAA-GTAAAAGTCGTAACAAGGTTTCCGTAGGTGAACCT-GCGGAAGGATCATT~~~~~~~~~~--AAAA-GAAC-AGGGGG--AGGCG---TGCT-CTCG-TTCCTCAC--GGA-AC-CG-GGACGCGTTTTCCTCTTTG----------------AA-TCCAAA-TTCATGATTTTT--TCG--TTC-CGGAATCGAGCGATTAC-------AC-GCA-CGATT--CTAAAA--------------------TGTAATATAA-CA~~~~~~~~~~~AAACTTT-CAACAATGGATCTCTT-GGCTCTTGCATCGATGAAGAACGCAGTGAAGTG-----CG-ATATGTAGTGTGAATTGCAGAATT-CCGTGAATCATCGAATCTTT-GAACGCATA-TTGCACTCT-CTGGTATT-CCGGAGAGTAT--GCCTA-TTT-GA-GGGTCATGT~~~~~~~~~~~GA---AAC-ATA-AT--TCTA--GATTTCT-----------------------------------------TAGAA--A-AAAATGGGTCAT-----CCAGATT----TC----ATGGTT-A------------CCTAAAA-TACAAGACAT-GCTC--ATTT---TTTGGGTTAC--GTGATA-CTTTT----GTT--AA---TCGTGA--CA--TT---CCGA-------GA-A-A----TATGCGGG--------CGTG-TT-GT--AAT----------------------TTT---T-------GCAA-----A-AC-GGATG-GGA----ATT--------------------------------------CG-TCTC-T-GC---AAAT-AG---GAT--AAAT--TGA--AT-CTT-------~~~~~~~~~~GACCT-CA-AA-TTAG-GTA-AG-G-TACCC-GC-TGAACTT-AAGCATATC-A-TAAGC-GGAGG-AA-A-GAAAC-TAA-CC-AGG-ATT-CCCT-TAG-T-AAC-GGCGAGTGAA-GC-GGG-AATGGCTCAAW-TT-TAAA-TCTGATC-GGTCC---TCC--GATCCGAATTGTAAT-CTAAA-GA--AGC-GTTTA--C-AGC-GTC-CT--CTCG--GGTATAG-G-TCCCTT--GGAAT-AGGGCATCAT-AG-AGGGTGA-GAATCCC--GTCTGTGA-C-ACGAG-T-TCGGGA-TGCGA-TACGTTA-CGC-TTTCGACGAGTCGAGTTGTTT-GGGAT-TGCAGCTCAAAATGGG-TGGT-AAATTC-CATCTAAG-GCTAAATAATTGCAAGAGACCGATAGCGAACAAGTACCGTGAGGG-AAAGA-TGAAAAGAACTTTGAAAAGAGAGTTAAACAGTAC-GTGAAATTGTTGAAA-GGGAAACGATTGAAGCCAGTCATGCCGGTGG-GAAAT-CAGCTCC-CG-GG-GT-------------------------------------------------------------AACCAGGG-AAGTGC-ACTTT--CTCGC-AAGGCAGGTTAGCGTCAGTTTCGCCAG-TCGTAAAAAGTCCGTCGG-AA-GG-TGGCT-CC-ATTC-------GGAGTGTT-ATAGCCAGCGGTCA-ATGCGACGT-GCGGGATTGAGGAT--TGCAGCGGGT---GCCCTTCG---------GGGCTAAGT-GC-CT-GGCCCTTGTAC--GAGATCGT-CTCGGT-AGCAGCA-T-GCTGGTGACGAGCACGAT-TCG-CGG-ACACGG-GGTT-TAGCGT-C--AC-GGTA-AACT-CGCTAA---------GGATGCTGA--CGT-AATGGCTTT-AAACGACCCGTCTTGAAACACGGACCAAGGAGTCTAACAT---------------------------------------------------------------------------------------------------------------------------------------------------------------------------------------------------------------------------------------------------------------------------------------------------------------------------------------------------------------------------------------------------------------------------------------------------------------------------------------------------------------------------------------------------------------------------------------------------------------------------------------------------------------------------------------------------------------------------------------------------------------------------------------------------------------------------------------------------------------------------------------------------------------------------------------------------------------------------------------------------------------------------------------------------------------------------------------------------------------------------------------------------------------------------------------------------------------------------------------------------------------------------------------------------------------------------------------------------------------------------------------------------------------------------------------------------------------------------------------------------------------------------------------------------------------------------------------------------------------------------------------------------------------------------------------------------------------------------------------------------------------------------------------------------------------------------------------------------------------------------------------------------------------------------------------------------------------------------------------------------------------------------------------------------------------------------------------------------------------------------------------------------------------------------------------------------------------------------------------------------------------------------------------------------------------------------------------------------------------------------------------------------------------------------------------------------------------------------------------------------------------------------------------------------------------------------------------------------------------------------------------------------------------------------------------------
>FN547537_R_org_Ambispora_fennica_acaulosporoid_W4752/Att200-23_single_spore_isolate
-----------CCAGTAGTCATATGCTTGTCTCAAAGATTAAGCCATGCATGTCTAAGTATAAGCAA-G-TATACT-GTGAAACTGCGAATGGCTCATTAAATCAGTTATAGTTTATTTGATAGTGCC-TTACTACTTGGATAACCGTGGTAATTCTAGAGCTAATACATGCAAAAAATCCCGACTTCTGG-AAGGGA-TGTATTTATTAGATACAAAACCAAT-CTCGTCTTC-GGGCGAGTC--CCTTGGTGATTCATGGTAACTTTTCGAATCGCACGGCCTT-GCGCCGGCGATGGTTCATTCAAATTTCTGCCCTATCAACTTTCGATGGTAGGATAGAGGCCTACCATGGTTTTAACGGGTAACGGGGAATTAGGGTTCGATTCCGGAGAGGGAGCCTGAGAAACGGCTACCACATCCAAGGAAGGCAGCAGGCGCGCAAATTACCCAATCCCGACAC-GGGGAGGTAGTGACAATAAATAACAATACAGGGCCCTTACGGGTCTTGTAATTGGAATGAGTACAATTTAAATCTCTTAACGAGGAACAATTGGAGGGCAAGTCTGGTGCCAGCAGCCGCGGTAATTCCAGCTCCAATAGCGTATATTAAAGTTGTTGCAGTTAAAAAGCTCGTAGTTGAATTTTGGGTCTGGCCGGGCGGTCCGCCCTCCG--GGTGAGTACTGT-TCCGA-CGCCGGGCCT-ATCCTTCTGGAGAGTCGGCATGTCCTTTGTTGGGTGTGCCGGGGAACCAGGACCATTACCTTGAAAAAATTAGAGTGTTCAAA-------GCAGGC-GTAT-GCTCGGATACATTAGCATGGAATAATGAAATANNNNNN-NNNNNNNNNNNNNNNNNNNNNNNNNNNNNNNNNNNNNNNNNNNNNNNNNNNNNNNNNNNNNNNNNNNNNNNNNNNNNNNNNNNNNNNNNNNNNNNNNNNNNNNNNNNNNNNNNNNNNNNNNNNNNNNNNNNNNNNNNNNNNNNNNNNNNNNNNNNNNNNNNNNNNNNNNNNNNNNNNNNCAGATACCGTCGTAGTCTTAACCATAAACTATGCCGACTAGGAATCGGGCGATGTTA-TTCT--CATGACTCGCCCGGCGCCTTATGGGAAACCAAAGTTTTTGGGTTCCGGGGGG-AGTATGGTCGCAAGGCTGAAACTTAAAGGAATTGACGGAAGGGCACCACCAGGGGTGGAGCCTGCGGCTTAATTTGACTCAACACGGGGAAACTCACCAGGTCCAG-ACATAGTAAGGATTGACAGATTGAGAGCTCTTTCTTGATTCTATGGGTGGTGGTGCATGGCCGTTCTTAGTTGGTGGAGTGATTTGTCTGGTTAATTCCGATAACGAACGAGACCTTAACCTGCTAACTAGCTAGGCTGTTCTTT--GAGCGGTCGTCAGCTTCTTAGAGGGACTGTTGCGCGATTAGCCAACGGAAGTTTGAGGCAATAACAGGTCTGTGATGCCCTTAGATGTTCTGG-GCCGCACGCGCGCTACACTGATGAAGTCAGCGAGTT-CAT-ATCCTTGGCCG-AAAGGTTTGGGTAATCTTGTGAAACTTCATCGTGCTGGGGATAGAG-CATTGTAATTATTGCTCTTCAACGAGGAATCCCTAGTAAGCGTGAGTCATCAGCTCGCG-TTGATTACGTCCCTGCCCTTTGTACACACC-GCCCGTCGCTACTACCGATTGAATGGCTTAGTGAGACCCTCGGATTGGCTTACGGTGGTTGGCAACAGCTTGCCGTTCGTTGAGAA-GTTGGTCAAACTT-GGTCATTTAGAGGAA-GTAAAAGTCGTAACAAGGTTTCCGTAGGTGAACCT-GCGGAAGGATCATT~~~~~~~~~~--AAAA-GAACGGGGGGG--AGGCG---TGCT-CTCG-TTCCTCAC--GGA-AC-CG-GGACGCGTTTTCCTCTTTG----------------AA-TCCAAA-TTCATGATTTTT--TCG--TTC-CGGAATCGAGCGATTAC-------AC-GCA-CGATT--CTAAAA--------------------TGTAATATAA-CA~~~~~~~~~~~AAACTTT-CAACAATGGATCTCTT-GGCTCTTGCATCGATGAAGAACGCAGTGAAGTG-----CG-ATATGTAGTGTGAATTGCAGAATT-CCGTGAATCATCGAATCTTT-GAACGCATA-TTGCACTCT-CTGGTATT-CCGGAGAGTAT--GCCTA-TTT-GA-GGGTCATGT~~~~~~~~~~~GA---AAC-ATA-AT--TCTA--GATTTCT-----------------------------------------TAGAA----AAAATGGGTCAT-----CCAGATT----TC----ATGGTT-A------------CCTAAAA-TACAAGACAT-GCTC--ATTT---TTTGGGTTAC--GTGATA-CTTTT----GTT--AA---TCGTGA--CA--TT---CCGA-------GA-A-A----TATGCGGG--------CGTG-TT-GT--AAT----------------------TTT---T-------GCAA-----A-AC-GGATG-GGA----ATT--------------------------------------CA-TCTT-T-GCG--AA-T-AG---GAT--AAAT--TGA--AT-CTT-------~~~~~~~~~~GACCT-CA-AA-TTAG-GTA-AGAG-TACCC-GC-TGAACTT-AAGCATATCAA-TAAGC-GGAGG-AAAA-GAAAC-TAA-CC-AGG-ATT-CCCT-TAG-T-AAC-GGCGAGTGAA-GC-GGG-AATGGCTCAAA-TTTTAAA-TCTGATC-GGTTC---TCC--GATCCGAATTGTAAT-CTAAA-GA--AGC-GTTTA--C-AGC-GTC-CT--CTCG--GGTATAG-G-TCCCTT--GGAAT-AGGGCATCAT-AG-AGGGTGA-GAATCCC--GTCTGTGA-C-ACGAG-T-TCGGGG-TGCGA-TACGTTA-CGC-TTTCGACGAGTCGAGTTGTTT-GGGAT-TGCAGCTCAAAATGGG-TGGT-AAATTC-CATCTAAG-GCTAAATAATTGCAAGAGACCGATAGCGAACAAGTACCGTGAGGG-AAAGA-TGAAAAGAACTTTGAAAAGAGAGTTAAACAGTAC-GTGAAATTGTTGAAA-GGGAAACGATTGAAGCCAGTCATGCCGGTGG-GAAAT-CAGCTCC-CG-GG-GT-------------------------------------------------------------AACCCGGG-AAGTGC-ACTTT--CTCGC-AAGGCAGGTTAGCGTCAGTTTCGCCAG-TCGTAAAAAGTCCGTCGG-AA-GG-TGGCT-CC-ATTC-------GGAGTGTT-ATAGCCAGCGGTCA-ATGCGACGT-GCGGGATTGAGGAT--TGCAGCGGGT---GCCCTTCG---------GGGCTAAGT-GC-CT-GGCCCTTGTAC--GAGATCGT-CTCGGT-AGCAGCA-T-GCTGGTGACGAGCACGAT-TCG-CGG-ACACGG-GGTT-TAGCGT-C--AC-GGTA-AACT-CGTTAA---------GGATGCTGA--CGT-AATGGCTTC-AAACGACCCGTCTTGAAACACGGACCAAGGAGTCTAACAT---------------------------------------------------------------------------------------------------------------------------------------------------------------------------------------------------------------------------------------------------------------------------------------------------------------------------------------------------------------------------------------------------------------------------------------------------------------------------------------------------------------------------------------------------------------------------------------------------------------------------------------------------------------------------------------------------------------------------------------------------------------------------------------------------------------------------------------------------------------------------------------------------------------------------------------------------------------------------------------------------------------------------------------------------------------------------------------------------------------------------------------------------------------------------------------------------------------------------------------------------------------------------------------------------------------------------------------------------------------------------------------------------------------------------------------------------------------------------------------------------------------------------------------------------------------------------------------------------------------------------------------------------------------------------------------------------------------------------------------------------------------------------------------------------------------------------------------------------------------------------------------------------------------------------------------------------------------------------------------------------------------------------------------------------------------------------------------------------------------------------------------------------------------------------------------------------------------------------------------------------------------------------------------------------------------------------------------------------------------------------------------------------------------------------------------------------------------------------------------------------------------------------------------------------------------------------------------------------------------------------------------------------------------------------------------------
>FN547538_R_org_Ambispora_fennica_acaulosporoid_W4752/Att200-23_single_spore_isolate
-----------CCAGTAGTCATATGCTTGTCTCAAAGATTAAGCCATGCATGTCTAAGTATAAGCAA-G-TATACT-GTGAAACTGCGAATGGCTCATTAAATCAGTTATAGTTTATTTGATAGTGCC-TTACTACTTGGATAACCGTGGTAATTCTAGAGCTAATACATGCAAAAAATCCCGACTTCTGG-AAGGGA-TGTATTTATTAGATACAAAACCAAT-CTCGTCTTC-GGGCGAGTC--CCTTGGTGATTCATGGTAACTTTTCGAATCGCACGGCCTT-GCGCCGGCGATGGTTCATTCAAATTTCTGCCCTATCAACTTTCGATGGTAGGATAGAGGCCTACCATGGTTTTAACGGGTAACGGGGAATTAGGGTTCGATTCCGGAGAGGGAGCCTGAGAAACGGCTACCACATCCAAGGAAGGCAGCAGGCGCGCAAATTACCCAATCCCGACAC-GGGGAGGTAGTGACAATAAATAACAATACAGGGCCCTTACGGGTCTTGTAATTGGAATGAGTACAATTTAAATCTCTTAACGAGGAACAATTGGAGGGCAAGTCTGGTGCCAGCAGCCGCGGTAATTCCAGCTCCAATAGCGTATATTAAAGTTGTTGCAGTTAAAAAGCTCGTAGTTGAATTTTGGGTCTGGCCGGGCGGTCCGCCCTCCG--GGTGAGTACTGT-TCCGA-CGCCGGGCCT-ATCCTTCTGGAGAGTCGGCATGTCCTTTGTTGGGTGTGCCGGGGAACCAGGACCATTACCTTGAAAAAATTAGAGTGTTCAAA-------GCAGGC-GTAT-GCTCGGATACATTAGCATGGAATAATGAAATANNNNNN-NNNNNNNNNNNNNNNNNNNNNNNNNNNNNNNNNNNNNNNNNNNNNNNNNNNNNNNNNNNNNNNNNNNNNNNNNNNNNNNNNNNNNNNNNNNNNNNNNNNNNNNNNNNNNNNNNNNNNNNNNNNNNNNNNNNNNNNNNNNNNNNNNNNNNNNNNNNNNNNNNNNNNNNNNNNNNNNNNNNCAGATACCGTCGTAGTCTTAACCATAAACTATGCCGACTAGGAATCGGGCGATGTTA-TTCT--CATGACTCGCCCGGCGCCTTATGGGAAACCAAAGTTTTTGGGTTCCGGGGGG-AGTATGGTCGCAAGGCTGAAACTTAAAGGAATTGACGGAAGGGCACCACCAGGGGTGGAGCCTGCGGCTTAATTTGACTCAACACGGGGAAACTCACCAGGTCCAG-ACATAGTAAGGATTGACAGATTGAGAGCTCTTTCTTGATTCTATGGGTGGTGGTGCATGGCCGTTCTTAGTTGGTGGAGTGATTTGTCTGGTTAATTCCGATAACGAACGAGACCTTAACCTGCTAACTAGCTAGGCTGTTCTTT--GAGCGGTCGTCAGCTTCTTAGAGGGACTGTTGCGCGATTAGCCAACGGAAGTTTGAGGCAATAACAGGTCTGTGATGCCCTTAGATGTTCTGG-GCCGCACGCGCGCTACACTGATGAAGTCAGCGAGTT-CAT-ATCCTTGGCCG-AAAGGTTTGGGTAATCTTGTGAAACTTCATCGTGCTGGGGATAGAG-CATTGTAATTATTGCTCTTCAACGAGGAATCCCTAGTAAGCGTGAGTCATCAGCTCGCG-TTGATTACGTCCCTGCCCTTTGTACACACC-GCCCGTCGCTACTACCGATTGAATGGCTTAGTGAGACCCTCGGATTGGCTTACGGTGGTTGGCAACAGCTTGCCGTTCGTTGAGAA-GTTGGTCAAACTT-GGTCATTTAGAGGAA-GTAAAAGTCGTAACAAGGTTTCCGTAGGTGAACCT-GCGGAAGGATCATT~~~~~~~~~~--AAAA-GAACGGGGGGG--AGGCG---TGCT-CTCG-TTCCTCAC--GGA-AC-CG-GGACGCGTTTTCCTCCTTG----------------AA-TCCAAA-TTCATGATTTTT--TCG--TTC-CGGAATCGAGCGATTAC-------AC-GCA-CGATT--CTAAAA--------------------TGTAATATAA-CA~~~~~~~~~~~AAACTTT-CAACAATGGATCTCTT-GGCTCTTGCATCGATGAAGAACGCAGTGAAGTG-----CG-ATATGTAGTGTGAATTGCAGAATT-CCGTGAATCATCGAATCTTT-GAACGCATA-TTGCACTCT-CTGGTATT-CCGGAGAGTAT--GCCTA-TTT-GA-GGGTCATGT~~~~~~~~~~~GA---AAC-ATA-AT--TCTA--GATTTCT-----------------------------------------TAGAA--A-AAAATGGGTCAT-----CCAGATT----TC----ATGGTT-A------------CCTAAAA-TACAAGACAT-GCTC--ATTT---TTTGGGTTAC--GTGATA-CTTTT----GTT--AA---TCGTGA--CA--TT---CCGA-------GA-A-A----TATGCGGG--------CGTG-TT-GT--AAT----------------------TTT---T-------GCAA-A---A-AC-GGATG-GGA----ATT--------------------------------------CG-TCTC-T-GCG--AAAT-AG---GAT--AAAT--TGA--AA-CTT-------~~~~~~~~~~GACCT-CA-AA-TTAG-GTA-AGGG-TACCC-GC-TGAACTT-AAGCATATCAA-TAAGC-GGAGG-AAAA-GAAAC-TAA-CC-AGG-ATT-CCCT-TAG-T-AAC-GGCGARTGAA-GC-GGG-AATGGCTCAAA-TTTTAAA-TCTGATC-GGTCC---TCC--GATCCGAATTGTAAT-CTAAA-GA--AGC-GTTTA--C-AGC-GTC-CT--CTCG--GGTATAG-G-TCCCTT--GGAAT-AGGGCATCAT-AG-AGGGTGA-GAATCCC--GTCTGTGA-C-ACGAG-T-TCGGGA-TGCGA-TACGTTA-CGC-TTTCGACGAGTCGAGTTGTTT-GGGAT-TGCAGCTCAAAATGGG-TGGT-AAATTC-CATCTAAG-GCTAAATAATTGCAAGAGACCGATAGCGAACAAGTACCGTGAGGG-AAAGA-TGAAAAGAACTTTGAAAAGAGAGTTAAACAGTAC-GTGAAATTGTTGAAA-GGGAAACGATTGAAGCCAGTCATGCCGGTGG-GAAAT-CAGCTCC-CG-GG-GT-------------------------------------------------------------AACCAGGG-AAGTGC-ACTTT--CTCGC-AAGGCAGGTTAGCGTCAGTTTCGCCAG-TCGTAAAAAGTCCGTCGG-AA-GG-TGGCT-CC-ATTC-------GGAGTGTT-ATAGCCAGCGGTCA-ATGCGACGT-GCGGGATTGAGGAT--TGCAGCGGGT---GCCCTTCG---------GGGCTAAGT-GC-CT-GGCCCTTGTAC--GAGATCGT-CTCGGT-AGCAGCA-T-GCTGGTGACGAGCACGAT-TCG-CGG-ACACGG-GGTT-TAGCGT-C--AC-GGTA-AACT-CGCTAA---------GGATGCTGA--CGT-AATGGCTTT-AAACGACCCGTCTTGAAACACGGACCAAGGAGTCTAACAT---------------------------------------------------------------------------------------------------------------------------------------------------------------------------------------------------------------------------------------------------------------------------------------------------------------------------------------------------------------------------------------------------------------------------------------------------------------------------------------------------------------------------------------------------------------------------------------------------------------------------------------------------------------------------------------------------------------------------------------------------------------------------------------------------------------------------------------------------------------------------------------------------------------------------------------------------------------------------------------------------------------------------------------------------------------------------------------------------------------------------------------------------------------------------------------------------------------------------------------------------------------------------------------------------------------------------------------------------------------------------------------------------------------------------------------------------------------------------------------------------------------------------------------------------------------------------------------------------------------------------------------------------------------------------------------------------------------------------------------------------------------------------------------------------------------------------------------------------------------------------------------------------------------------------------------------------------------------------------------------------------------------------------------------------------------------------------------------------------------------------------------------------------------------------------------------------------------------------------------------------------------------------------------------------------------------------------------------------------------------------------------------------------------------------------------------------------------------------------------------------------------------------------------------------------------------------------------------------------------------------------------------------------------------------------------------
>FN547539_R_org_Ambispora_fennica_acaulosporoid_W4752/Att200-23_single_spore_isolate
-----------CCAGTAGTCATATGCTTGTCTCAAAGATTAAGCCATGCATGTCTAAGTATAAGCAA-G-TATACT-GTGAAACTGCGAATGGCTCATTAAATCAGTTATAGTTTATTTGATAGTGCC-TTACTACTTGGATAACCGTGGTAATTCTAGAGCTAATACATGCAAAAAATCCCGACTTCTGG-AAGGGA-TGTATTTATTAGATACAAAACCAAT-CTCGTCTTC-GGGCGAGTC--CCTTGGTGATTCATGGTAACTTTTCGAATCGCACGGCCTT-GCGCCGGCGATGGTTCATTCAAATTTCTGCCCTATCAACTTTCGATGGTAGGATAGAGGCCTACCATGGTTTTAACGGGTAACGGGGAATTAGGGTTCGATTCCGGAGAGGGAGCCTGAGAAACGGCTACCACATCCAAGGAAGGCAGCAGGCGCGCAAATTACCCAATCCCGACAC-GGGGAGGTAGTGACAATAAATAACAATACAGGGCCCTTACGGGTCTTGTAATTGGAATGAGTACAATTTAAATCTCTTAACGAGGAACAATTGGAGGGCAAGTCTGGTGCCAGCAGCCGCGGTAATTCCAGCTCCAATAGCGTATATTAAAGTTGTTGCAGTTAAAAAGCTCGTAGTTGAATTTTGGGTCTGGCCGGGCGGTCCGCCCTCCG--GGTGAGTACTGT-TCCGA-CGCCGGGCCT-ATCCTTCTGGAGAGTCGGCATGTCCTTTGTTGGGTGTGCCGGGGAACCAGGACCATTACCTTGAAAAAATTAGAGTGTTCAAA-------GCAGGC-GTAT-GCTCGGATACATTAGCATGGAATAATGAAATANNNNNN-NNNNNNNNNNNNNNNNNNNNNNNNNNNNNNNNNNNNNNNNNNNNNNNNNNNNNNNNNNNNNNNNNNNNNNNNNNNNNNNNNNNNNNNNNNNNNNNNNNNNNNNNNNNNNNNNNNNNNNNNNNNNNNNNNNNNNNNNNNNNNNNNNNNNNNNNNNNNNNNNNNNNNNNNNNNNNNNNNNNCAGATACCGTCGTAGTCTTAACCATAAACTATGCCGACTAGGAATCGGGCGATGTTA-TTCT--CATGACTCGCCCGGCGCCTTATGGGAAACCAAAGTTTTTGGGTTCCGGGGGG-AGTATGGTCGCAAGGCTGAAACTTAAAGGAATTGACGGAAGGGCACCACCAGGGGTGGAGCCTGCGGCTTAATTTGACTCAACACGGGGAAACTCACCAGGTCCAG-ACATAGTAAGGATTGACAGATTGAGAGCTCTTTCTTGATTCTATGGGTGGTGGTGCATGGCCGTTCTTAGTTGGTGGAGTGATTTGTCTGGTTAATTCCGATAACGAACGAGACCTTAACCTGCTAACTAGCTAGGCTGTTCTTT--GAGCGGTCGTCAGCTTCTTAGAGGGACTGTTGCGCGATTAGCCAACGGAAGTTTGAGGCAATAACAGGTCTGTGATGCCCTTAGATGTTCTGG-GCCGCACGCGCGCTACACTGATGAAGTCAGCGAGTT-CAT-ATCCTTGGCCG-AAAGGTTTGGGTAATCTTGTGAAACTTCATCGTGCTGGGGATAGAG-CATTGTAATTATTGCTCTTCAACGAGGAATCCCTAGTAAGCGTGAGTCATCAGCTCGCG-TTGATTACGTCCCTGCCCTTTGTACACACC-GCCCGTCGCTACTACCGATTGAATGGCTTAGTGAGACCCTCGGATTGGCTTACGGTGGTTGGCAACAGCTTGCCGTTCGTTGAGAA-GTTGGTCAAACTT-GGTCATTTAGAGGAA-GTAAAAGTCGTAACAAGGTTTCCGTAGGTGAACCT-GCGGAAGGATCATT~~~~~~~~~~--AAAA-GAACGGGGGGG--AGGCG---TGCT-CTCG-TTCCTCAC--GGA-AC-CG-GGACGCGTTTTCCTCCTTG----------------AA-TCCAAA-TTCATGATTTTT--TCG--TTC-CGGAATCGAGCGATTAC-------AC-GCA-CGATT--CTAAAA--------------------TGTAATATAA-CA~~~~~~~~~~~AAACTTT-CAACAATGGATCTCTT-GGCTCTTGCATCGATGAAGAACGCAGTGAAGTG-----CG-ATATGTAGTGTGAATTGCAGAATT-CCGTGAATCATCGAATCTTT-GAACGCATA-TTGCACTCT-CTGGTATT-CCGGAGAGTAT--GCCTA-TTT-GA-GGGTCATGT~~~~~~~~~~~GA---AAC-ATA-AT--TCTA--GATTTCT-----------------------------------------TAGAA--A-AAAATGGGTCAT-----CCAGATT----TC----ATGGTT-A------------CCTAAAA-TACAAGACAT-GCTC--ATTT---TTTGGGTTAC--GTGATA-CTTTT----GTT--AA---TCGTGA--CA--TT---CCGA-------GA-A-A----TATGCGGG--------CGTG-TT-GT--AAT----------------------TTT---T-------GCAA-----A-AC-GGATG-GGA----ATT--------------------------------------CG-TCTC-T-GC---AAAT-AG---GAT--AAAT--TGA--AT-CTT-------~~~~~~~~~~GACCT-CA-AA-TTAG-GTA-AGGG-TACCC-GC-TGAACTT-AAGCATATCAA-TAAGC-GGAGG-AAAA-GAAAC-TAA-CC-AGG-ATT-CCCT-TAG-T-AAC-GGCGAGTGAA-GC-GGG-AATGGCTCAAA-TT-TA-A-TCTGATC-GGTCC---TCC--GATCCGAATTGTAAT-CTAAA-GA--AGC-GTTTA--C-AGC-GTC-CT--CTCG--GGTATAG-G-TCCCTT--GGAAT-AGGGCATCAT-AG-AGGGTGA-GAATCCC--GTCTGTGA-C-ACGAG-T-TCGGGA-TGCGA-TACGTTA-CGC-TTTCGACGAGTCGAGTTGTTT-GGGAT-TGCAGCTCAAAATGGG-TGGT-AAATTC-CATCTAAG-GCTAAATAATTGCAAGAGACCGATAGCGAACAAGTACCGTGAGGG-AAAGA-TGAAAAGAACTTTGAAAAGAGAGTTAAACAGTAC-GTGAAATTGTTGAAA-GGGAAACGATTGAAGCCAGTCATGCCGGTGG-GAAAT-CAGCTCC-CG-GG-GT-------------------------------------------------------------AACCAGGG-AAGTGC-ACTTT--CTCGC-AAGGCAGGTTAGCGTCAGTTTCGCCAG-TCGTAAAAAGTCCGTCGG-AA-GG-TGGCT-CC-ATTC-------GGAGTGTT-ATAGCCAGCGGTCA-ATGCGACGT-GCGGGATTGAGGAT--TGCAGCGGGT---GCCCTTCG---------GGGCTAAGT-GC-CT-GGCCCTTGTAC--GAGATCGT-CTCGGT-AGCAGCA-T-GCTGGTGACGAGCACGAT-TCG-CGG-ACACGG-GGTT-TAGCGT-C--AC-GGTA-AACT-CGTTAA---------GGATGCTGA--CGT-AATGGCTTC-AAACGACCCGTCTTGAAACACGGACCAAGGAGTCTAACAT---------------------------------------------------------------------------------------------------------------------------------------------------------------------------------------------------------------------------------------------------------------------------------------------------------------------------------------------------------------------------------------------------------------------------------------------------------------------------------------------------------------------------------------------------------------------------------------------------------------------------------------------------------------------------------------------------------------------------------------------------------------------------------------------------------------------------------------------------------------------------------------------------------------------------------------------------------------------------------------------------------------------------------------------------------------------------------------------------------------------------------------------------------------------------------------------------------------------------------------------------------------------------------------------------------------------------------------------------------------------------------------------------------------------------------------------------------------------------------------------------------------------------------------------------------------------------------------------------------------------------------------------------------------------------------------------------------------------------------------------------------------------------------------------------------------------------------------------------------------------------------------------------------------------------------------------------------------------------------------------------------------------------------------------------------------------------------------------------------------------------------------------------------------------------------------------------------------------------------------------------------------------------------------------------------------------------------------------------------------------------------------------------------------------------------------------------------------------------------------------------------------------------------------------------------------------------------------------------------------------------------------------------------------------------------------------
>FN547540_R_org_Ambispora_fennica_acaulosporoid_W4752/Att200-23_single_spore_isolate
-----------CCAGTAGTCATATGCTTGTCTCAAAGATTAAGCCATGCATGTCTAAGTATAAGCAA-G-TATACT-GTGAAACTGCGAATGGCTCATTAAATCAGTTATAGTTTATTTGATAGTGCC-TTACTACTTGGATAACCGTGGTAATTCTAGAGCTAATACATGCAAAAAATCCCGACTTCTGG-AAGGGA-TGTATTTATTAGATACAAAACCAAT-CTCGTCTTC-GGGCGAGTC--CCTTGGTGATTCATGGTAACTTTTCGAATCGCACGGCCTT-GCGCCGGCGATGGTTCATTCAAATTTCTGCCCTATCAACTTTCGATGGTAGGATAGAGGCCTACCATGGTTTTAACGGGTAACGGGGAATTAGGGTTCGATTCCGGAGAGGGAGCCTGAGAAACGGCTACCACATCCAAGGAAGGCAGCAGGCGCGCAAATTACCCAATCCCGACAC-GGGGAGGTAGTGACAATAAATAACAATACAGGGCCCTTACGGGTCTTGTAATTGGAATGAGTACAATTTAAATCTCTTAACGAGGAACAATTGGAGGGCAAGTCTGGTGCCAGCAGCCGCGGTAATTCCAGCTCCAATAGCGTATATTAAAGTTGTTGCAGTTAAAAAGCTCGTAGTTGAATTTTGGGTCTGGCCGGGCGGTCCGCCCTCCG--GGTGAGTACTGT-TCCGA-CGCCGGGCCT-ATCCTTCTGGAGAGTCGGCATGTCCTTTGTTGGGTGTGCCGGGGAACCAGGACCATTACCTTGAAAAAATTAGAGTGTTCAAA-------GCAGGC-GTAT-GCTCGGATACATTAGCATGGAATAATGAAATANNNNNN-NNNNNNNNNNNNNNNNNNNNNNNNNNNNNNNNNNNNNNNNNNNNNNNNNNNNNNNNNNNNNNNNNNNNNNNNNNNNNNNNNNNNNNNNNNNNNNNNNNNNNNNNNNNNNNNNNNNNNNNNNNNNNNNNNNNNNNNNNNNNNNNNNNNNNNNNNNNNNNNNNNNNNNNNNNNNNNNNNNNCAGATACCGTCGTAGTCTTAACCATAAACTATGCCGACTAGGAATCGGGCGATGTTA-TTCT--CATGACTCGCCCGGCGCCTTATGGGAAACCAAAGTTTTTGGGTTCCGGGGGG-AGTATGGTCGCAAGGCTGAAACTTAAAGGAATTGACGGAAGGGCACCACCAGGGGTGGAGCCTGCGGCTTAATTTGACTCAACACGGGGAAACTCACCAGGTCCAG-ACATAGTAAGGATTGACAGATTGAGAGCTCTTTCTTGATTCTATGGGTGGTGGTGCATGGCCGTTCTTAGTTGGTGGAGTGATTTGTCTGGTTAATTCCGATAACGAACGAGACCTTAACCTGCTAACTAGCTAGGCTGTTCTTT--GAGCGGTCGTCAGCTTCTTAGAGGGACTGTTGCGCGATTAGCCAACGGAAGTTTGAGGCAATAACAGGTCTGTGATGCCCTTAGATGTTCTGG-GCCGCACGCGCGCTACACTGATGAAGTCAGCGAGTT-CAT-ATCCTTGGCCG-AAAGGTTTGGGTAATCTTGTGAAACTTCATCGTGCTGGGGATAGAG-CATTGTAATTATTGCTCTTCAACGAGGAATCCCTAGTAAGCGTGAGTCATCAGCTCGCG-TTGATTACGTCCCTGCCCTTTGTACACACC-GCCCGTCGCTACTACCGATTGAATGGCTTAGTGAGACCCTCGGATTGGCTTACGGTGGTTGGCAACAGCTTGCCGTTCGTTGAGAA-GTTGGTCAAACTT-GGTCATTTAGAGGAA-GTAAAAGTCGTAACAAGGTTTCCGTAGGTGAACCT-GCGGAAGGATCATT~~~~~~~~~~--AAAA-GAACGGGGGGG--AGGCG---TGCT-CTCG-TTCCTCAC--GGA-AC-CG-GGACGCGTTTTCCTCCTTG----------------AA-TCCAAA-TTCATGATTTTT--TCG--TTC-CGGAATCGAGCGATTAC-------AC-GCA-CGATT--CTAAAA--------------------TGTAATATAA-CA~~~~~~~~~~~AAACTTT-CAACAATGGATCTCTT-GGCTCTTGCATCGATGAAGAACGCAGTGAAGTG-----CG-ATATGTAGTGTGAATTGCAGAATT-CCGTGAATCATCGAATCTTT-GAACGCATA-TTGCACTCT-CTGGTATT-CCGGAGAGTAT--GCCTA-TTT-GA-GGGTCATGT~~~~~~~~~~~GA---AAC-ATA-AT--TCTA--GATTTCT-----------------------------------------TAGAA--A-AAAATGGGTCAT-----CCAGATT----TC----ATGGTT-A------------CCTAAAA-TACAAGACAT-GCTC--ATTT---TTTGGGTTAC--GTGATA-CTTTT----GTT--AA---TCGTGA--CA--TT---CCGA-------GA-A-A----TATGCGGG--------CGTG-TT-GT--AAT----------------------TTT-----------GCAA-----A-AC-GGATG-GGA----ATT--------------------------------------CG-TCTC-T-GCA--AAAT-AG---GAT--AAAT--TGA--AT-CTT-------~~~~~~~~~~GACCT-CA-AA-TTAG-GTA-AGGG-TACCC-GC-TGAACTT-AAGCATATCAA-TAAGC-GGAGG-AAAA-GAAAC-TAA-CC-AGG-ATT-C-CT-TAG-T-AAC-GGCGAGTGAA-GC-GGG-AATGGCTCAAA-TTTTAAA-TCTGATC-GGTCC---TCC--GATCCGAATTGTAAT-CTAAA-GA--AGC-GTTTA--C-AGC-GTC-CT--CTCG--GGTATAG-G-TCCCTT--GGAAT-AGGGCATCAT-AG-AGGGTGA-GAATCCC--GTCTGTGA-C-ACGAG-T-TCGGGG-TGCGA-TACGTTA-CGC-TTTCGACGAGTCGAGTTGTTT-GGGAT-TGCAGCTCAAAATGGG-TGGT-AAATTC-CATCTAAG-GCTAAATAATTGCAAGAGACCGATAGCGAACAAGTACCGTGAGGG-AAAGA-TGAAAAGAACTTTGAAAAGAGAGTTAAACAGTAC-GTGAAATTGTTGAAA-GGGAAACGATTGAAGCCAGTCATGCCGGTGG-GAAAT-CAGCTCC-CG-GG-GT-------------------------------------------------------------AACCAGGG-AAGTGC-ACTTT--CTCGC-AAGGCAGGTTAGCGTCAGTTTCGCCAG-TCGTAAAAAGTCCGTCGG-AA-GG-TGGCT-CC-ATTC-------GGAGTGTT-ATAGCCAGCGGTCA-ATGCGACGT-GCGGGATTGAGGAT--TGCAGCGGGT---GCCCTTCG---------GGGCTAAGT-GC-CT-GGCCCTTGTAC--GAGATCGT-CTCGGT-AGCAGCA-T-GCTGGTGACGAGCACGAT-TCG-CGG-ACACGG-GGTT-TAGCGT-C--AC-GGTA-AACT-CGTTAA---------GGATGCTGA--CGT-AATGGCTTC-AAACGACCCGTCTTGAAACACGGACCAAGGAGTCTAACAT---------------------------------------------------------------------------------------------------------------------------------------------------------------------------------------------------------------------------------------------------------------------------------------------------------------------------------------------------------------------------------------------------------------------------------------------------------------------------------------------------------------------------------------------------------------------------------------------------------------------------------------------------------------------------------------------------------------------------------------------------------------------------------------------------------------------------------------------------------------------------------------------------------------------------------------------------------------------------------------------------------------------------------------------------------------------------------------------------------------------------------------------------------------------------------------------------------------------------------------------------------------------------------------------------------------------------------------------------------------------------------------------------------------------------------------------------------------------------------------------------------------------------------------------------------------------------------------------------------------------------------------------------------------------------------------------------------------------------------------------------------------------------------------------------------------------------------------------------------------------------------------------------------------------------------------------------------------------------------------------------------------------------------------------------------------------------------------------------------------------------------------------------------------------------------------------------------------------------------------------------------------------------------------------------------------------------------------------------------------------------------------------------------------------------------------------------------------------------------------------------------------------------------------------------------------------------------------------------------------------------------------------------------------------------------------------
>FN547541_R_org_Ambispora_fennica_acaulosporoid_W4752/Att200-23_single_spore_isolate
-----------CCAGTAGTCATATGCTTGTCTCAAAGATTAAGCCATGCATGTCTAAGTATAAGCAA-G-TATACT-GTGAAACTGCGAATGGCTCATTAAATCAGTTATAGTTTATTTGATAGTGCC-TTACTACTTGGATAACCGTGGTAATTCTAGAGCTAATACATGCAAAAAATCCCGACTTCTGG-AAGGGA-TGTATTTATTAGATACAAAACCAAT-CTCGTCTTC-GGGCGAGTC--CCTTGGTGATTCATGGTAACTTTTCGAATCGCACGGCCTT-GCGCCGGCGATGGTTCATTCAAATTTCTGCCCTATCAACTTTCGATGGTAGGATAGAGGCCTACCATGGTTTTAACGGGTAACGGGGAATTAGGGTTCGATTCCGGAGAGGGAGCCTGAGAAACGGCTACCACATCCAAGGAAGGCAGCAGGCGCGCAAATTACCCAATCCCGACAC-GGGGAGGTAGTGACAATAAATAACAATACAGGGCCCTTACGGGTCTTGTAATTGGAATGAGTACAATTTAAATCTCTTAACGAGGAACAATTGGAGGGCAAGTCTGGTGCCAGCAGCCGCGGTAATTCCAGCTCCAATAGCGTATATTAAAGTTGTTGCAGTTAAAAAGCTCGTAGTTGAATTTTGGGTCTGGCCGGGCGGTCCGCCCTCCG--GGTGAGTACTGT-TCCGA-CGCCGGGCCT-ATCCTTCTGGAGAGTCGGCATGTCCTTTGTTGGGTGTGCCGGGGAACCAGGACCATTACCTTGAAAAAATTAGAGTGTTCAAA-------GCAGGC-GTAT-GCTCGGATACATTAGCATGGAATAATGAAATANNNNNN-NNNNNNNNNNNNNNNNNNNNNNNNNNNNNNNNNNNNNNNNNNNNNNNNNNNNNNNNNNNNNNNNNNNNNNNNNNNNNNNNNNNNNNNNNNNNNNNNNNNNNNNNNNNNNNNNNNNNNNNNNNNNNNNNNNNNNNNNNNNNNNNNNNNNNNNNNNNNNNNNNNNNNNNNNNNNNNNNNNNCAGATACCGTCGTAGTCTTAACCATAAACTATGCCGACTAGGAATCGGGCGATGTTA-TTCT--CATGACTCGCCCGGCGCCTTATGGGAAACCAAAGTTTTTGGGTTCCGGGGGG-AGTATGGTCGCAAGGCTGAAACTTAAAGGAATTGACGGAAGGGCACCACCAGGGGTGGAGCCTGCGGCTTAATTTGACTCAACACGGGGAAACTCACCAGGTCCAG-ACATAGTAAGGATTGACAGATTGAGAGCTCTTTCTTGATTCTATGGGTGGTGGTGCATGGCCGTTCTTAGTTGGTGGAGTGATTTGTCTGGTTAATTCCGATAACGAACGAGACCTTAACCTGCTAACTAGCTAGGCTGTTCTTT--GAGCGGTCGTCAGCTTCTTAGAGGGACTGTTGCGCGATTAGCCAACGGAAGTTTGAGGCAATAACAGGTCTGTGATGCCCTTAGATGTTCTGG-GCCGCACGCGCGCTACACTGATGAAGTCAGCGAGTT-CAT-ATCCTTGGCCG-AAAGGTTTGGGTAATCTTGTGAAACTTCATCGTGCTGGGGATAGAG-CATTGTAATTATTGCTCTTCAACGAGGAATCCCTAGTAAGCGTGAGTCATCAGCTCGCG-TTGATTACGTCCCTGCCCTTTGTACACACC-GCCCGTCGCTACTACCGATTGAATGGCTTAGTGAGACCCTCGGATTGGCTTACGGTGGTTGGCAACAGCTTGCCGTTCGTTGAGAA-GTTGGTCAAACTT-GGTCATTTAGAGGAA-GTAAAAGTCGTAACAAGGTTTCCGTAGGTGAACCT-GCGGAAGGATCATT~~~~~~~~~~--AAAA-GAACGGGGGGG--AGGCG---TGCT-CTCG-TTCCTCAC--GGA-AC-CG-GGACGCGTTTTCCTCCTTG----------------AA-TCCAAA-TTCATGATTTTT--TCG--TTC-CGGAATCGAGCGATTAC-------AC-GCA-CGATT--CTAAAA--------------------TGTAATATAA-CA~~~~~~~~~~~AAACTTT-CAACAATGGATCTCTT-GGCTCTTGCATCGATGAAGAACGCAGTGAAGTG-----CG-ATATGTAGTGTGAATTGCAGAATT-CCGTGAATCATCGAATCTTT-GAACGCATA-TTGCACTCT-CTGGTATT-CCGGAGAGTAT--GCCTA-TTT-GA-GGGTCATGT~~~~~~~~~~~GA---AAC-ATA-AT--TCTA--GATTTCT-----------------------------------------TAGAA--A-AAAATGGGTCAT-----CCAGATT----TC----ATGGTT-A------------CCTAAAA-TACAAGACAT-GCTC--ATTT---TTTGGGTTAC--GTGATA-CTTTT----GTT--AA---TCGTGA--CA--TT---CCGA-------GA-A-A----TATGCGGG--------CGTG-TT-GT--AAT----------------------TTT---T-------GCAA-----A-AC-GGATG-GGA----ATT--------------------------------------CG-TCTC-T-GCA--AAAT-AG---GAT--AAAT--TGA--AT-CTT-------~~~~~~~~~~GACCT-CA-AA-TTAG-GTA-AGGG-TACCC-GC-TGAACTT-AAGCATATCAA-TAAGC-GGAGG-AAAA-GAAAC-TAA-CC-AGG-ATT-CCCT-TAG-T-AAC-GGCGAGTGAA-GC-GGG-AATGGCTCAAA-TTTTAAA-TCTGATC-GGTCC---TCC--GATCCGAATTGTAAT-CTAAA-GA--AGC-GTTTA--C-AGC-GTC-CT--CTCG--GGTATAG-G-TCCCTT--GGAAT-AGGGCATCAT-AG-AGGGTGA-GAATCCC--GTCTGTGA-C-ACGAG-T-TCGGGA-TGCGA-TACGTTA-CGC-TTTCGACGAGTCGAGTTGTTT-GGGAT-TGCAGCTCAAAATGGG-TGGT-AAATTC-CATCTAAG-GCTAAATAATTGCAAGAGACCGATAGCGAACAAGTACCGTGAGGG-AAAGA-TGAAAAGAACTTTGAAAAGAGAGTTAAACAGTAC-GTGAAATTGTTGAAA-GGGAAACGATTGAAGCCAGTCATGCCGGTGG-GAAAT-CAGCTCC-CG-GG-GT-------------------------------------------------------------AACCAGGG-AAGTGC-ACTTT--CTCGC-AAGGCAGGTTAGCGTCAGTTTCGCCAG-TCGTAAAAAGTCCGTCGG-AA-GG-TGGCT-CC-ATTC-------GGAGTGTT-ATAGCCAGCGGTCA-ATGCGACGT-GCGGGATTGAGGAT--TGCAGCGGGT---GCCCTTCG---------GGGCTAAGT-GC-CT-GGCCCTTGTAC--GAGATCGT-CTCGGT-AGCAGCA-T-GCTGGTGACGAGCACGAT-TCG-CGG-ACACGG-GGTT-TAGCGT-C--AC-GGTA-AACT-CGTTAA---------GGATGCTGA--CGT-AATGGCTTC-AAACGACCCGTCTTGAAACACGGACCAAGGAGTCTAACAT---------------------------------------------------------------------------------------------------------------------------------------------------------------------------------------------------------------------------------------------------------------------------------------------------------------------------------------------------------------------------------------------------------------------------------------------------------------------------------------------------------------------------------------------------------------------------------------------------------------------------------------------------------------------------------------------------------------------------------------------------------------------------------------------------------------------------------------------------------------------------------------------------------------------------------------------------------------------------------------------------------------------------------------------------------------------------------------------------------------------------------------------------------------------------------------------------------------------------------------------------------------------------------------------------------------------------------------------------------------------------------------------------------------------------------------------------------------------------------------------------------------------------------------------------------------------------------------------------------------------------------------------------------------------------------------------------------------------------------------------------------------------------------------------------------------------------------------------------------------------------------------------------------------------------------------------------------------------------------------------------------------------------------------------------------------------------------------------------------------------------------------------------------------------------------------------------------------------------------------------------------------------------------------------------------------------------------------------------------------------------------------------------------------------------------------------------------------------------------------------------------------------------------------------------------------------------------------------------------------------------------------------------------------------------------------------
>FN547542_R_org_Ambispora_fennica_acaulosporoid_W4752/Att200-23_single_spore_isolate
-----------CCAGTAGTCATATGCTTGTCTCAAAGATTAAGCCATGCATGTCTAAGTATAAGCAA-G-TATACT-GTGAAACTGCGAATGGCTCATTAAATCAGTTATAGTTTATTTGATAGTGCC-TTACTACTTGGATAACCGTGGTAATTCTAGAGCTAATACATGCAAAAAATCCCGACTTCTGG-AAGGGA-TGTATTTATTAGATACAAAACCAAT-CTCGTCTTC-GGGCGAGTC--CCTTGGTGATTCATGGTAACTTTTCGAATCGCACGGCCTT-GCGCCGGCGATGGTTCATTCAAATTTCTGCCCTATCAACTTTCGATGGTAGGATAGAGGCCTACCATGGTTTTAACGGGTAACGGGGAATTAGGGTTCGATTCCGGAGAGGGAGCCTGAGAAACGGCTACCACATCCAAGGAAGGCAGCAGGCGCGCAAATTACCCAATCCCGACAC-GGGGAGGTAGTGACAATAAATAACAATACAGGGCCCTTACGGGTCTTGTAATTGGAATGAGTACAATTTAAATCTCTTAACGAGGAACAATTGGAGGGCAAGTCTGGTGCCAGCAGCCGCGGTAATTCCAGCTCCAATAGCGTATATTAAAGTTGTTGCAGTTAAAAAGCTCGTAGTTGAATTTTGGGTCTGGCCGGGCGGTCCGCCCTCCG--GGTGAGTACTGT-TCCGA-CGCCGGGCCT-ATCCTTCTGGAGAGTCGGCATGTCCTTTGTTGGGTGTGCCGGGGAACCAGGACCATTACCTTGAAAAAATTAGAGTGTTCAAA-------GCAGGC-GTAT-GCTCGGATACATTAGCATGGAATAATGAAATANNNNNN-NNNNNNNNNNNNNNNNNNNNNNNNNNNNNNNNNNNNNNNNNNNNNNNNNNNNNNNNNNNNNNNNNNNNNNNNNNNNNNNNNNNNNNNNNNNNNNNNNNNNNNNNNNNNNNNNNNNNNNNNNNNNNNNNNNNNNNNNNNNNNNNNNNNNNNNNNNNNNNNNNNNNNNNNNNNNNNNNNNNCAGATACCGTCGTAGTCTTAACCATAAACTATGCCGACTAGGAATCGGGCGATGTTA-TTCT--CATGACTCGCCCGGCGCCTTATGGGAAACCAAAGTTTTTGGGTTCCGGGGGG-AGTATGGTCGCAAGGCTGAAACTTAAAGGAATTGACGGAAGGGCACCACCAGGGGTGGAGCCTGCGGCTTAATTTGACTCAACACGGGGAAACTCACCAGGTCCAG-ACATAGTAAGGATTGACAGATTGAGAGCTCTTTCTTGATTCTATGGGTGGTGGTGCATGGCCGTTCTTAGTTGGTGGAGTGATTTGTCTGGTTAATTCCGATAACGAACGAGACCTTAACCTGCTAACTAGCTAGGCTGTTCTTT--GAGCGGTCGTCAGCTTCTTAGAGGGACTGTTGCGCGATTAGCCAACGGAAGTTTGAGGCAATAACAGGTCTGTGATGCCCTTAGATGTTCTGG-GCCGCACGCGCGCTACACTGATGAAGTCAGCGAGTT-CAT-ATCCTTGGCCG-AAAGGTTTGGGTAATCTTGTGAAACTTCATCGTGCTGGGGATAGAG-CATTGTAATTATTGCTCTTCAACGAGGAATCCCTAGTAAGCGTGAGTCATCAGCTCGCG-TTGATTACGTCCCTGCCCTTTGTACACACC-GCCCGTCGCTACTACCGATTGAATGGCTTAGTGAGACCCTCGGATTGGCTTACGGTGGTTGGCAACAGCTTGCCGTTCGTTGAGAA-GTTGGTCAAACTT-GGTCATTTAGAGGAA-GTAAAAGTCGTAACAAGGTTTCCGTAGGTGAACCT-GCGGAAGGATCATT~~~~~~~~~~--AAAA-GAACGGGGGGG--AGGCG---TGCT-CTCG-TTCCTCAC--GGA-AC-CG-GGACGCGTTTTCCTCTTTG----------------AA-TCCAAA-TTCATGATTTTT--TCG--TTC-CGGAATCGAGCGATTAC-------AC-GCA-CGATT--CTAAAA--------------------CGTAATATAA-CA~~~~~~~~~~~AAACTTT-CAACAATGGATCTCTT-GGCTCTTGCATCGATGAAGAACGCAGTGAAGTG-----CG-ATATGTAGTGTGAATTGCAGAATT-CCGTGAATCATCGAATCTTT-GAACGCATA-TTGCACTCT-CTGGTATT-CCGGAGAGTAT--GCCTA-TTT-GA-GGGTCATGT~~~~~~~~~~~GA---AAC-ATA-AT--TCTA--GATTTCT-----------------------------------------TAGAA--A-AAAATGGGTCAT-----CCAGATT----TC----ATGGTT-A------------CCTAAAA-TACAAGACAT-GCTC--ATTT---TTTGGGTTAC--GTGATA-CTTTT----GTT--AA---TCGTGA--CA--TT---CCGA-------GA-A-A----TATGCGGG--------CGTG-TT-GT--AAT----------------------TTT---T-------GCAA-A---A-AC-GGATG-GGA----ATT--------------------------------------CG-TCTC-T-GCG--AAAT-AG---GAT--AAAT--TGA--AA-CTT-------~~~~~~~~~~GACCT-CA-AA-TTAG-GTA-AGGG-TACCC-GC-TGAACTT-AAGCATATCAA-TAAGC-GGAGG-AAAA-GAAAC-TAA-CC-AGG-ATT-CCCT-TAG-T-AAC-GGCGAGTGAA-GC-GGG-AATGGCTCAAA-TTTTAAA-TCTGATC-GGTTC---TCC--GATCCGAATTGTAAT-CTAAA-GA--AGC-GTTTA--C-AGC-GTC-CT--CTCG--GGTATAG-G-TCCCTT--GGAAT-AGGGCATCAT-AG-AGGGTGA-GAATCCC--GTCTGTGA-C-ACGAG-T-TCGGGG-TGCGA-TACGTTA-CGC-TTTCGACGAGTCGAGTTGTTT-GGGAT-TGCAGCTCAAAATGGG-TGGT-AAATTC-CATCTAAG-GCTAAATAATTGCAAGAGACCGATAGCGAACAAGTACCGTGAGGG-AAAGA-TGAAAAGAACTTTGAAAAGAGAGTTAAACAGTAC-GTGAAATTGTTGAAA-GGGAAACGATTGAAGCCAGTCATGCCGGTGG-GAAAT-CAGCTCC-CG-GG-GT-------------------------------------------------------------AACCAGGG-AAGTGC-ACTTT--CTCGC-AAGGCAGGTTAGCGTCAGTTTCGCCAG-TCGTAAAAAGTCCGTCGG-AA-GG-TGGCT-CC-ATTC-------GGAGTGTT-ATAGCCAGCGGTCA-ATGCGACGT-GCGGGATTGAGGAT--TGCAGCGGGT---GCCCTTCG---------GGGCTAAGT-GC-CT-GGCCCTTGTAC--GAGATCGT-CTCGGT-AGCAGCA-T-GCTGGTGACGAGCACGAT-TCG-CGG-ACACGG-GGTT-TAGCGT-C--AC-GGTA-AACT-CGTTAA---------GGATGCTGA--CGT-AATGGCTTC-AAACGACCCGTCTTGAAACACGGACCAAGGAGTCTAACAT---------------------------------------------------------------------------------------------------------------------------------------------------------------------------------------------------------------------------------------------------------------------------------------------------------------------------------------------------------------------------------------------------------------------------------------------------------------------------------------------------------------------------------------------------------------------------------------------------------------------------------------------------------------------------------------------------------------------------------------------------------------------------------------------------------------------------------------------------------------------------------------------------------------------------------------------------------------------------------------------------------------------------------------------------------------------------------------------------------------------------------------------------------------------------------------------------------------------------------------------------------------------------------------------------------------------------------------------------------------------------------------------------------------------------------------------------------------------------------------------------------------------------------------------------------------------------------------------------------------------------------------------------------------------------------------------------------------------------------------------------------------------------------------------------------------------------------------------------------------------------------------------------------------------------------------------------------------------------------------------------------------------------------------------------------------------------------------------------------------------------------------------------------------------------------------------------------------------------------------------------------------------------------------------------------------------------------------------------------------------------------------------------------------------------------------------------------------------------------------------------------------------------------------------------------------------------------------------------------------------------------------------------------------------------------------------
>FN547543_R_org_Ambispora_fennica_acaulosporoid_W4752/Att200-23_single_spore_isolate
-----------CCAGTAGTCATATGCTTGTCTCAAAGATTAAGCCATGCATGTCTAAGTATAAGCAA-G-TATACT-GTGAAACTGCGAATGGCTCATTAAATCAGTTATAGTTTATTTGATAGTGCC-TTACTACTTGGATAACCGTGGTAATTCTAGAGCTAATACATGCAAAAAATCCCGACTTCTGG-AAGGGA-TGTATTTATTAGATACAAAACCAAT-CTCGTCTTC-GGGCGAGTC--CCTTGGTGATTCATGGTAACTTTTCGAATCGCACGGCCTT-GCGCCGGCGATGGTTCATTCAAATTTCTGCCCTATCAACTTTCGATGGTAGGATAGAGGCCTACCATGGTTTTAACGGGTAACGGGGAATTAGGGTTCGATTCCGGAGAGGGAGCCTGAGAAACGGCTACCACATCCAAGGAAGGCAGCAGGCGCGCAAATTACCCAATCCCGACAC-GGGGAGGTAGTGACAATAAATAACAATACAGGGCCCTTACGGGTCTTGTAATTGGAATGAGTACAATTTAAATCTCTTAACGAGGAACAATTGGAGGGCAAGTCTGGTGCCAGCAGCCGCGGTAATTCCAGCTCCAATAGCGTATATTAAAGTTGTTGCAGTTAAAAAGCTCGTAGTTGAATTTTGGGTCTGGCCGGGCGGTCCGCCCTCCG--GGTGAGTACTGT-TCCGA-CGCCGGGCCT-ATCCTTCTGGAGAGTCGGCATGTCCTTTGTTGGGTGTGCCGGGGAACCAGGACCATTACCTTGAAAAAATTAGAGTGTTCAAA-------GCAGGC-GTAT-GCTCGGATACATTAGCATGGAATAATGAAATANNNNNN-NNNNNNNNNNNNNNNNNNNNNNNNNNNNNNNNNNNNNNNNNNNNNNNNNNNNNNNNNNNNNNNNNNNNNNNNNNNNNNNNNNNNNNNNNNNNNNNNNNNNNNNNNNNNNNNNNNNNNNNNNNNNNNNNNNNNNNNNNNNNNNNNNNNNNNNNNNNNNNNNNNNNNNNNNNNNNNNNNNNCAGATACCGTCGTAGTCTTAACCATAAACTATGCCGACTAGGAATCGGGCGATGTTA-TTCT--CATGACTCGCCCGGCGCCTTATGGGAAACCAAAGTTTTTGGGTTCCGGGGGG-AGTATGGTCGCAAGGCTGAAACTTAAAGGAATTGACGGAAGGGCACCACCAGGGGTGGAGCCTGCGGCTTAATTTGACTCAACACGGGGAAACTCACCAGGTCCAG-ACATAGTAAGGATTGACAGATTGAGAGCTCTTTCTTGATTCTATGGGTGGTGGTGCATGGCCGTTCTTAGTTGGTGGAGTGATTTGTCTGGTTAATTCCGATAACGAACGAGACCTTAACCTGCTAACTAGCTAGGCTGTTCTTT--GAGCGGTCGTCAGCTTCTTAGAGGGACTGTTGCGCGATTAGCCAACGGAAGTTTGAGGCAATAACAGGTCTGTGATGCCCTTAGATGTTCTGG-GCCGCACGCGCGCTACACTGATGAAGTCAGCGAGTT-CAT-ATCCTTGGCCG-AAAGGTTTGGGTAATCTTGTGAAACTTCATCGTGCTGGGGATAGAG-CATTGTAATTATTGCTCTTCAACGAGGAATCCCTAGTAAGCGTGAGTCATCAGCTCGCG-TTGATTACGTCCCTGCCCTTTGTACACACC-GCCCGTCGCTACTACCGATTGAATGGCTTAGTGAGACCCTCGGATTGGCTTACGGTGGTTGGCAACAGCTTGCCGTTCGTTGAGAA-GTTGGTCAAACTT-GGTCATTTAGAGGAA-GTAAAAGTCGTAACAAGGTTTCCGTAGGTGAACCT-GCGGAAGGATCATT~~~~~~~~~~--AAAA-GAACGGGGGGG--AGGCG---TGCT-CTCG-TTCCTCAC--GGA-AT-CG-GGACGCTTTTTCCTCCTTG----------------AA-TCCAAA-TTCATAATTTTT--TCG--TTC-CGGAATCGAGCGATTAC-------AT-GCA-CGATT--CTAAAA--------------------TGTAATATAA-CA~~~~~~~~~~~AAACTTT-CAACAATGGATCTCTT-GGCTCTTGCATCGATGAAGAACGCAGTGAAGTG-----CG-ATATGTAGTGTGAATTGCAGAATT-CCGTGAATCATCGAATCTTT-GAACGCATA-TTGCACTCT-CTGGTATT-CCGGAGAGTAT--GCCTA-TTT-GA-GGGTCATGT~~~~~~~~~~~GA---AAC-ATA-AT--TCTA--GATTTCT-----------------------------------------TAGAA--A-AAAATGGGTCAT-----CCAGATT----TC----ATGGTT-A------------CCTAAAA-TACAAGACAT-GCTC--ATTT---TTTGGGTTAC--GTGATA-CTTTT----GTT--AA---TCGTGA--CA--TT---CCGA-------GA-A-A----TATGCGGG--------CGTG-TT-GT--AAT----------------------TTT---T-------GCAA-----A-AC-GGATG-GGA----ATT--------------------------------------CG-TCTC-T-GC---AAAT-AG---GAT--AAAT--TGA--AT-CTT-------~~~~~~~~~~GACCT-CA-AA-TTAG-GTA-AG-G-TACCC-GC-TGAACTT-AAGCATATCAA-TAAGC-GGAGG-AAAA-G-AAC-TAA-CC-AGG-ATT-CCCT-TAG-T-AAC-GGCGAGTGAA-GC-GGG-AATGGCTCAAA-TT-TAAA-TCTGATC-GGTCC---TCC--GATCCGAATTGTAAT-CTAAA-GA--AGC-GT-TA--C-AGC-GTC-CT--CTCG--GGTATAG-G-TCCCTT--GGAAT-AGGGCATCAT-AG-AGGGTGA-GAATCCC--GTCTGTGA-C-ACGAG-T-TCGGGA-TGCGA-TACGTTA-CGC-TTTCGACGAGTCGAGTTGTTT-GGGAT-TGCAGCTCAAAATGGG-TGGT-AAATTC-CATCTAAG-GCTAAATAATTGCAAGAGACCGATAGCGAACAAGTACCGTGAGGG-AAAGA-TGAAAAGAACTTTGAAAAGAGAGTTAAACAGTAC-GTGAAATTGTTGAAA-GGGAAACGATTGAAGCCAGTCATGCCGGTGG-GAAAT-CAGCTCC-CG-GG-GT-------------------------------------------------------------AACCCGGG-AAGTGC-ACTTT--CTCGC-AAGGCAGGTTAGCGTCAGTTTCGCCAG-TCGTAAAAAGTCCGTCGG-AA-GG-TAGCT-CC-ATTC-------GGAGTGTT-ATAGCCAGCGGTCA-ATGCGACGT-GCGGGATTGAGGAT--TGCAGCGGGT---GCCCTTCG---------GGGCTAAGT-GC-CT-GACCCTTGTTC--GAGATCGT-CTCGGT-AGCAGCA-T-GCTGGTGACGAGCACGAT-TCG-CGG-ACACGG-GGTT-TAGCGT-C--AC-GGTA-AACT-CGTTAA---------GGATGCTGA--CGT-AATGGCTTT-AAACGACCCGTCTTGAAACACGGACCAAGGAGTCTAACAT---------------------------------------------------------------------------------------------------------------------------------------------------------------------------------------------------------------------------------------------------------------------------------------------------------------------------------------------------------------------------------------------------------------------------------------------------------------------------------------------------------------------------------------------------------------------------------------------------------------------------------------------------------------------------------------------------------------------------------------------------------------------------------------------------------------------------------------------------------------------------------------------------------------------------------------------------------------------------------------------------------------------------------------------------------------------------------------------------------------------------------------------------------------------------------------------------------------------------------------------------------------------------------------------------------------------------------------------------------------------------------------------------------------------------------------------------------------------------------------------------------------------------------------------------------------------------------------------------------------------------------------------------------------------------------------------------------------------------------------------------------------------------------------------------------------------------------------------------------------------------------------------------------------------------------------------------------------------------------------------------------------------------------------------------------------------------------------------------------------------------------------------------------------------------------------------------------------------------------------------------------------------------------------------------------------------------------------------------------------------------------------------------------------------------------------------------------------------------------------------------------------------------------------------------------------------------------------------------------------------------------------------------------------------------------------------
>FN547544_R_org_Ambispora_fennica_acaulosporoid_W4752/Att200-23_single_spore_isolate
[truncated: 6,481,596 more chars]
