# Supplementary material for: Strong succession in arbuscular mycorrhizal fungal communities
Source: ISME J. 2018 Aug 31;13(1):214–26. doi: 10.1038/s41396-018-0264-0 (PMC6298956; doi:10.1038/s41396-018-0264-0)
Supplement: Supplementary file 3 — Database S2 [file 41396_2018_264_MOESM3_ESM.txt]

>ITS4Fun
---------------------------------------------------------------------------------------------------------------------------------------------------------------------------------------------------------------------------------------------------------------------------------------------------------------------------------------------------------------------------------------------------------------------------------------------------------------------------------------------------------------------------------------------------------------------------------------------------------------------------------------------------------------------------------------------------------------------------------------------------------------------------------------------------------------------------------------------------------------------------------------------------------------------------------------------------------------------------------------------------------------------------------------------------------------------------------------------------------------------------------------------------------------------------------------------------------------------------------------------------------------------------------------------------------------------------------------------------------------------------------------------------------------------------------------------------------------------------------------------------------------------------------------------------------------------------------------------------------------------------------------------------------------------------------------------------------------------------------------------------------------------------------------------------------------------------------------------------------------------------------------------------------------------------------------------------------------------------------------------------------------------------------------------------------------------------------------------------------------------------------------------------------------------------------------------------------------------------------------------------------------------------------------------------------------------------------------------------------------------------------------------------------------------------------------------------------------------------------------------------------------------------------------------------------------------------------------------------------------------------------------------------------------------------------------------------------------------------------------------------------------------------------------------------------------------------------------------------------------------------------------------------------------------------------------------------------------------------------------------------------------------------------------------------------------------------------------------------------------------------------------------------------------------------------------------------------------------------------------------------------------------------------------------------------------------------------------------------------------------------------------------------------------------------------------------------------------------------------------------------------------------------------------------------------------------------------------------------------------------------------------------------AGCCTCC-GCTTA-TTGATATGCTT-AART------------------------------------------------------------------------------------------------------------------------------------------------------------------------------------------------------------------------------------------------------------------------------------------------------------------------------------------------------------------------------------------------------------------------------------------------------------------------------------------------------------------------------------------------------------------------------------------------------------------------------------------------------------------------------------------------------------------------------------------------------------------------------------------------------------------------------------------------------------------------------------------------------------------------------------------------------------------------------------------------------------------------------------------------------------------------------------------------------------------------------------------------------------------------------------------------------------------------------------------------------------------------------------------------------------------------------------------------------------------------------------------------------------------------------------------------------------------------------------------------------------------------------------------------------------------------------------------------------------------------------------------------------------------------------------------------------------------------------------------------------------------------------------------------------------------------------------------------------------------------------------------------------------------------------------------------------------------------------------------------------------------------------------------------------------------------------------------------------------------------------------------------------------------------------------------------------------------------------------------------------------------------------------------------------------------------------------------------------------------------------------------------------------------------------------------------------------------------------------------------------------------------------------------------------------------------------------------------------------------------------------------------------------------------------------------------------------------------------------------------------------------------------------------------------------------------------------------------------
>AJ271712_org_Ambispora_appendicula_NC169-3
------------------------------------------------------------------------------------------------------------------------------------------------------------------------------------------------------------------------------------------------------------------------------------------------------------------------------------------------------------------------------------------------------------------------------------------------------------------------------------------------------------------------------------------------------------------------------------------------------------------------------------------------------------------------------------------------------------------------------------------------------------------------------------------------------------------------------------------------------------------------------------------------------------------------------------------------------------------------------------------------------------------------------------------------------------------------------------------------------------------------------------------------------------------------------------------------------------------------------------------------------------------------------------------------------------------------------------------------------------------------------------------------------------------------------------------------------------------------------------------------------------------------------------------------------------------------------------------------------------------------------------------------------------------------------------------------------------------------------------------------------------------------------------------------------------------------------------------------------------------------------------------------------------------------------------------------------------------------------------------------------------------------------------------------------------------------------------------------------------------------------------------------------------------------------------------------------------------------------------------------------------------------------------------------------------------------------------------------------------------------------------------------------------------------------------------------------------------------------------------------------------------------------------------------------------------------------------------------------------------------------------------------------------------------------------------------------------------------------------------------------CAGCATCC---------TTAGCG-AGTT-TACC-GT--G-ACGCTA-CACC-CCGTGT-CCA-CGA-ATCGTTCCCGACACCAGC-A-CGCTGTT-GCCAAG-ATGATCAC--GAACAAGGGCC-AG-GC-ACTTAGCCT---------AAAAGGC----ACCCGCTGCA--ATCCTCAATCCCGC-GCGTCGCAT-TGACCGCTGGCTAT-AACACTCC-------GAAA-GG-AGTCA-CA-TT-CCGACGGACTTTTTACAA-CGTGCGAAATTGATGCTAACCTGCTTT-GCGAG--AAAGT-GCACCC--CCAGTA--------------------------------------------------------------AT-CC-CG-GAAGCTG-ATTTC-CCGCCAGCACGACTGGCTTCAATCGTTTCCC-TTTCAACAATTTCAC-GTACTGTTTAACTCTCTTTTCAAAGTTCTTTTCA-TCTTT-CCCTCACGGTACTTGTTCGCTATCGGTCTCTTGCCATTATTTAGC-CTTAGATG-GAATTT-ACCA-CCCATTTCGAGCTGCA-ATCCC-AAACAACTCGACTCGTCGAAA-GCG-TATCATA-TCACC-CC-CAA-A-CTCGT-G-TCACAGAC--GGGATTC-TCACCCT-CT-CTGATGCCCT-ATTCC--AAGGGA-C-CTATACT--CGAG-CTG-GAC-GCG-G--AAAAC-ACT--TC-TTTAG-ATTACAATTCGGACC--AGA----AACT-GGCCAGA-TTTTAAA-TTTGTGCCATT-CCC-GC-TTCACTCGCC-GTT-A-CTA-AGGG-AAT-CCT-TG-TTA-GTTTC-TTT--------------------------------------------------------------------??????????-----------------------------------------------------------------------------------------------------------------------------------------------------------------------------------------------------------------------------------------------------------------------------------------------------------------------------------------------------------------------------------------------------------------------------------------------???????????--------------------------------------------------------------------------------------------------------------------------------------------------------------------------------???????????-----------------------------------------------------------------------------------------------------------------------------------------------------------------------------------------------------------??????????----------------------------------------------------------------------------------------------------------------------------------------------------------------------------------------------------------------------------------------------------------------------------------------------------------------------------------------------------------------------------------------------------------------------------------------------------------------------------------------------------------------------------------------------------------------------------------------------------------------------------------------------------------------------------------------------------------------------------------------------------------------------------------------------------------------------------------------------------------------------------------------------------------------------------------------------------------------------------------------------------------------------------------------------------------------------------------------------------------------------------------------------------------------------------------------------------------------------------------------------------------------------------------------------------------------------------------------------------------------------------------------------------------------------------------------------------------------------------------------------------------------------------------------------------------------------------------------------------------------------------------------------------------------------------------------------------------------------------------------------------------------------------------------------------------------------------------------------------------------------------------------------------------------------------
>AJ510234_org_Ambispora_appendicula_NC169-3
------------------------------------------------------------------------------------------------------------------------------------------------------------------------------------------------------------------------------------------------------------------------------------------------------------------------------------------------------------------------------------------------------------------------------------------------------------------------------------------------------------------------------------------------------------------------------------------------------------------------------------------------------------------------------------------------------------------------------------------------------------------------------------------------------------------------------------------------------------------------------------------------------------------------------------------------------------------------------------------------------------------------------------------------------------------------------------------------------------------------------------------------------------------------------------------------------------------------------------------------------------------------------------------------------------------------------------------------------------------------------------------------------------------------------------------------------------------------------------------------------------------------------------------------------------------------------------------------------------------------------------------------------------------------------------------------------------------------------------------------------------------------------------------------------------------------------------------------------------------------------------------------------------------------------------------------------------------------------------------------------------------------------------------------------------------------------------------------------------------------------------------------------------------------------------------------------------------------------------------------------------------------------------------------------------------------------------------------------------------------------------------------------------------------------------------------------------------------------------------------------------------------------------------------------------------------------------------------------------------------------------------------------------------------------------------------------------------------------GTCGTTT-AAAGCCATT-ACG--TCAGCATCC---------TTAGCG-AGTT-TACC-GT--G-ACGCTA-CACC-CCGTGT-CCA-CGA-ATCGTTCCCGACACCAGC-A-CGCTGTC-GCCAAG-ACGATCAC--AAACAAGGGCC-AG-GC-GCTTAGCCT---------GAAAGGC----ACCCGCTGCA--ATCCTCAATCCCGC-GCGTCGCAT-TGACCGCTGGCTAT-AACACTCC-------GAAA-GG-AGTCA-CA-TT-CCGACGGACTTTTTACAA-CGTGCGAAATTGATGCTAACCTGCTTT-GCGAG--AAAGT-GCACCC--CCAGTA--------------------------------------------------------------AT-CC-CG-GAAGCTG-ATTTC-CCGCCAGCACGACTGGCTTCAATCGTTTCCC-TTTCAACAATTTCAC-GTACTGTTTAACTCTCTTTTCAAAGTTCTTTTCA-TCTTT-CCCCCACGGTACTTGTTCGCTATCGGTCTCTTACCATTATTTAGC-CTTAGATG-GAATTT-ACCA-CCCATTTTGAGCTGCA-ATCCC-AAACAACTCGACTCGTCGAAA-GCG-TATCATA-TCACC-CC-CAA-A-CTCGT-G-TCACAGAC--GGGATTC-TCACCCT-CT-CTGATGCCCT-ATTCC--AAGGGA-C-CTATACT--CGAG-CTG-GAC-GCG-G--AAAAC-ACT--TC-TTTAG-ATTACAATTCGGACC--AGA----AACT-GGCCAGA-TTTTAAA-TTTGTGCCATT-CCC-GC-TTCACTCGCC-GTT-A-CTA-AGGG-AAT-CCT-TG-TTA-GTTTC-TTTT-CCTCC-GCTTA-TTGATATGC---------------------------------------------??????????-----------------------------------------------------------------------------------------------------------------------------------------------------------------------------------------------------------------------------------------------------------------------------------------------------------------------------------------------------------------------------------------------------------------------------------------------???????????--------------------------------------------------------------------------------------------------------------------------------------------------------------------------------???????????-----------------------------------------------------------------------------------------------------------------------------------------------------------------------------------------------------------??????????----------------------------------------------------------------------------------------------------------------------------------------------------------------------------------------------------------------------------------------------------------------------------------------------------------------------------------------------------------------------------------------------------------------------------------------------------------------------------------------------------------------------------------------------------------------------------------------------------------------------------------------------------------------------------------------------------------------------------------------------------------------------------------------------------------------------------------------------------------------------------------------------------------------------------------------------------------------------------------------------------------------------------------------------------------------------------------------------------------------------------------------------------------------------------------------------------------------------------------------------------------------------------------------------------------------------------------------------------------------------------------------------------------------------------------------------------------------------------------------------------------------------------------------------------------------------------------------------------------------------------------------------------------------------------------------------------------------------------------------------------------------------------------------------------------------------------------------------------------------------------------------------------------------------------
>FN547524_org_Ambispora_appendicula_none/Att1235-2
----------------------------------------------------------------------------------------------------------------------------------------------------------------------------------------------------------------------------------------------------------------------------------------------------------------------------------------------------------------------------------------------------------------------------------------------------------------------------------------------------------------------------------------------------------------------------------------------------------------------------------------------------------------------------------------------------------------------------------------------------------------------------------------------------------------------------------------------------------------------------------------------------------------------------------------------------------------------------------------------------------------------------------------------------------------------------------------------------------------------------------------------------------------------------------------------------------------------------------------------------------------------------------------------------------------------------------------------------------------------------------------------------------------------------------------------------------------------------------------------------------------------------------------------------------------------------------------------------------------------------------------------------------------------------------------------------------------------------------------------------------------------------------------------------------------------------------------------------------------------------------------------------------------------------------------------------------------------------------------------------------------------------------------------------------------------------------------------------------------------------------------------------------------------------------------------------------------------------------------------------------------------------------------------------------------------------------------------------------------------------------------------------------------------------------------------------------------------------------------------------------------------------------------------------GCTCTTACTCAAATCTATC--AAA-GAATATCCAGATCGGTCGATGGTGCGTCCCCCGCG------AAGA-GGACTCCCACCT-ACGTTCACTTTCATTACGCG-TTTGGG-TTTTCC-GCCCAAACACTCGCACGTATGTTAGACTCCTTGGTCCGTGTTTCAAGACGGGTCGTTT-AAAGCCATT-ACG--TCAGCATCC---------TTAGCG-AGTT-TACC-GT--G-ACGCTA-CACC-CCATGG-CCA-CGA-ATCGTTCTCGACACCAGC-A-CGCTGTT-GCCAAG-ACGATCAC--GAACAAGGGCC-AG-GC-ACTTAGCCT---------AAAAGGC----ACCCGCTGCA--ATCCTCAATCCCAC-GCGTCGCAT-TGACCGCTGGCTAT-AACACTCC-------GAAA-GG-AGTCA-CA-TT-CCGACGGACTTTTTACAA-CGTGCGAAATTGATGCTAACCTGCCTT-GCGAG--AAAGT-GCACTT--CCAGTA--------------------------------------------------------------AT-CC-CG-AAAGCTG-ATTTC-CCGCCAGCACGACTGGCTTCAATCGTTTCCC-TTTCAACAATTTCAC-GTACTGTTTAACTCTCTTTTCAAAGTTCTTTTCA-TCTTT-CCCTCACGGTACTTGTTCGCTATCGGTCTCTTGCCATTATTTAGC-CTTAGATG-GAATTT-ACCA-CCCATTTTGAGCTGCA-ATCCC-AAACAACTCGACTCGTCGAAA-GCG-TATCATA-TCACC-TC-CAA-A-CTCGT-G-TCACAGAC--GGGATTC-TCACCCT-CT-CTGATGCCCT-ATTCC--AAGGGA-C-CTATACT--CGAG-CTG-GAC-GCG-G--AAAAC-GCT--TC-TTTAG-ATTACAATTCGGACC--AGA----AACC-GGTCAGA-TTTTAAA-TTTGAGCCATT-CCC-AC-TTCACTCGCC-GTT-A-CTA-AGGG-AAT-CCT-TG-TTA-GTTTC-TTTT-CCTCC-GCTTA-TTGATATGCTT-AAGTTCA-GC-GGGTA-CTCC-TAC-CTAA-TT-TG-AGGTC??????????-------ATG-AT--TCA--ATTTT-------AT-ATTT--CGC-ACGAGA-TA--------------------------------------AATTGAATTT-ATTTA-TC-T---C-TTGC-------A---AAA----------------------TTC--AT-AA-CACG--------CCCGATGA----T-T-CC-------TTGGT--AA-GTG--TCACGA--GGT--AAC---TGAAAG-TATCAC--GCAACCCAAG---AAAT--GAGC-TTGTCTTGCA-TTTTAGG------------C-GACCACC---GA----AAAATGG-----ACAACCCATTTT-AAACTCCA-----------------------------------------AGAAATC-TTGAA--ATTTAT-ATTATTTC???????????AAATGACCC-TC-AAA-CAGGC--ATACTCTCCGG-AATACCAG-AGAGTGCAA-TATGCGTTC-AAAGATTCGATGATTCACGG-AATTCTGCAATTCACACTACATAT-CG-----CACTTCACTGCGTTCTTCATCGATGCAAGAGCC-AAGAGATCCATTGTTG-AAAGTTT???????????TGTTTTCATTTTT---------TTTA--TTT--TTGTTG--AATCCAAGC-AT-----ACATATGTATGTCAGACTC-GAA-------AAATCTTTAGAA-TTTGGA-TA----------------CTAAAAGGAAACGCCGTCC-CG-AT-TCC---AAAGAAA-TGAG-AGCG--ACGTCT--CCCCC--GTAC-TTTTTT??????????AATGATCCTTCCGC-AGGTTCACCTACGGAAACCTTGTTACGACTTTTAC-TTCCTCTAAACGACC-AAGTTTGACTAAC-TTCTCAGCCAACGGCAAGCTGTTGCCAGCTACCATAAACCAATCCGAGAGTCTCACTAAGCCGTTCAATCGGTAGTAGCGACGGGC-GGTGTGTACAAAGGGCAGGGACGTAATCAA-CGCGAGCTGATGACTCACGCTTACTAGGGATTCCTCGTTGAAGAGCAATAATTGCAATG-CTCTATCCCC-----------------------------------------------------------------------------------------------------------------------------------------------------------------------------------------------------------------------------------------------------------------------------------------------------------------------------------------------------------------------------------------------------------------------------------------------------------------------------------------------------------------------------------------------------------------------------------------------------------------------------------------------------------------------------------------------------------------------------------------------------------------------------------------------------------------------------------------------------------------------------------------------------------------------------------------------------------------------------------------------------------------------------------------------------------------------------------------------------------------------------------------------------------------------------------------------------------------------------------------------------------------------------------------------------------------------------------------------------------------------------------------------------------------------------------------------------------------------------------------------------------------------------------------------------------------------------------------------------------------------------------------------
>FN547525_org_Ambispora_appendicula_none/Att1235-2
----------------------------------------------------------------------------------------------------------------------------------------------------------------------------------------------------------------------------------------------------------------------------------------------------------------------------------------------------------------------------------------------------------------------------------------------------------------------------------------------------------------------------------------------------------------------------------------------------------------------------------------------------------------------------------------------------------------------------------------------------------------------------------------------------------------------------------------------------------------------------------------------------------------------------------------------------------------------------------------------------------------------------------------------------------------------------------------------------------------------------------------------------------------------------------------------------------------------------------------------------------------------------------------------------------------------------------------------------------------------------------------------------------------------------------------------------------------------------------------------------------------------------------------------------------------------------------------------------------------------------------------------------------------------------------------------------------------------------------------------------------------------------------------------------------------------------------------------------------------------------------------------------------------------------------------------------------------------------------------------------------------------------------------------------------------------------------------------------------------------------------------------------------------------------------------------------------------------------------------------------------------------------------------------------------------------------------------------------------------------------------------------------------------------------------------------------------------------------------------------------------------------------------------------------GCTCTTACTCAAATCTATC--AAA-GAATATCCAGATCGGTCGATGGTGCGTCCCCCGCG------AAGA-GGACTCCCACCT-ACGTTCACTTTCATTACGCG-TTTGGG-TTTTCC-GCCCAAACACTCGCACGTATGTTAGACTCCTTGGTCCGTGTTTCAAGACGGGTCGTTT-AAAGCCATT-ACG--TCAGCATCC---------TTAGCG-AGTT-TACC-GT--G-ACGCTA-CACC-CCGTGG-CCA-CGA-ATCGTTCTCGACACCAGC-A-CGCTGTT-GCCAAG-ACGATCAC--GAACAAGGGCC-AG-GC-ACTTAGCCT---------AAAAGGC----TCCCGCTGCA--ATCCTCAATCCCAC-TCGTCGCAT-TGACCGCTGGCTAT-AACACTCC-------GAAA-GG-AGTCA-CA-TT-CCGACGGACTTTTTACAA-CGTGCGAAATTGATGCTAACCTGCCTT-GCGAG--AAAGT-GCACTT--CCAGTA--------------------------------------------------------------AT-CC-CG-AAAGCTG-ATTTC-CCGCCAGCACGACTGGCTTCAATCGTTTCCC-TTTCAACAATTTCAC-GTACTGTTTAACTCTCTTTTCAAAGTTCTTTTCA-TCTTT-CCCTCACGGTACTTGTTCGCTATCGGTCTCTTGCCATTATTTAGC-CTTGGATG-GAATTT-ACCA-CCCATTTTGAGCTGCA-ATCCC-AAACAACTCGACTCGTCGAAA-GCG-TATCATA-TCACC-TC-TAA-A-CTCGT-G-TCACAGAC--GGGATTC-TCACCCT-CT-CTGATGCCCT-ATTCC--AAGGGA-C-CTATACT--CGAG-CTG-GAC-GTG-G--AAAAC-ACT--TC-TTTAG-ATTACAATTCGGACC--AGA----AACT-GGTCAGA-TTTTAAA-TTTGAGCCATT-CCC-AC-TTCACTCGCC-GTT-A-CTA-AGGG-AAT-CCT-TG-TTA-GTTTC-TTTT-CCTCC-GCTTA-TTGATATGCTT-AAGTTCA-GC-GGGTA-CTCC-TAC-CTAA-TT-TG-AGGTC??????????-------ATG-AT--TCA--ATTT--------AT-ATTT--CGC-ACGAGG-TA--------------------------------------AATCGAATTT-ATTTC-TC-T---C-TTGC-------A---AAA----------------------TTC--AC-AA-CACG--------CCCGATGA----T-T-CC-------TTGGT--AA-GTG--TCACGA--GGT--AAC---TGAAAG-TATCAC--GCAACCCAAG---AAAT--GAGC-TTGTCTTGCA-TTTTAGG------------C-GACCACC---GA----AAAATGG-----ACAACCCATTTT-AAATTCCA-----------------------------------------AGAAATC-TTGAA--ATTTAT-ATTATTTC???????????AAATGACCC-TC-AAA-CAGGC--ATACTCTCCGG-AATACCAG-AGAGTGCAA-TATGCGTTC-AAAGATTCGATGATTCACGG-AATTCTGCAATTCACACTACATAT-CG-----CACTTCACTGCGTTCTTCATCGATGCAAGAACC-AAGAGATCCATTGTTG-AAAGTTT???????????TGTTTTCAATTAT---------------TTT--TTTTTG--AATCTAAGC-AT-----ACATATGCATGTCAGACTC-GGA-------AAATTTTTAGAA-TTTGGA-TA----------------CTAAAAGGAAACGCCGTCC-CG-AT-TCC---AAAGAAA-CAAG-AGCG--ACATCT--CCCCC--GTAC-TTTTTT??????????AATGATCCTTCCGC-AGGTTCACCTACGGAAACCTTGTTACGACTTTTAC-TTCCTCTAAACGACC-AAGTTTGACTAAC-TTCTCAGCCAACGGCAAGCTGTTGCCAGCTACCATAAGCCAATCCGAGAGTCTCACTAAGCCGTTCAATCGGTAGTAGCGACGGGC-GGTGTGTACAAAGGTCAGGGACGTAATCAA-CGCGAGCTGATGACTCACGCTTACTAGGGATTCCTCGTTGAAGAGCAATAATTGCAATG-CTCTATCCCC-----------------------------------------------------------------------------------------------------------------------------------------------------------------------------------------------------------------------------------------------------------------------------------------------------------------------------------------------------------------------------------------------------------------------------------------------------------------------------------------------------------------------------------------------------------------------------------------------------------------------------------------------------------------------------------------------------------------------------------------------------------------------------------------------------------------------------------------------------------------------------------------------------------------------------------------------------------------------------------------------------------------------------------------------------------------------------------------------------------------------------------------------------------------------------------------------------------------------------------------------------------------------------------------------------------------------------------------------------------------------------------------------------------------------------------------------------------------------------------------------------------------------------------------------------------------------------------------------------------------------------------------------
>FN547526_org_Ambispora_appendicula_none/Att1235-2
----------------------------------------------------------------------------------------------------------------------------------------------------------------------------------------------------------------------------------------------------------------------------------------------------------------------------------------------------------------------------------------------------------------------------------------------------------------------------------------------------------------------------------------------------------------------------------------------------------------------------------------------------------------------------------------------------------------------------------------------------------------------------------------------------------------------------------------------------------------------------------------------------------------------------------------------------------------------------------------------------------------------------------------------------------------------------------------------------------------------------------------------------------------------------------------------------------------------------------------------------------------------------------------------------------------------------------------------------------------------------------------------------------------------------------------------------------------------------------------------------------------------------------------------------------------------------------------------------------------------------------------------------------------------------------------------------------------------------------------------------------------------------------------------------------------------------------------------------------------------------------------------------------------------------------------------------------------------------------------------------------------------------------------------------------------------------------------------------------------------------------------------------------------------------------------------------------------------------------------------------------------------------------------------------------------------------------------------------------------------------------------------------------------------------------------------------------------------------------------------------------------------------------------------------GCTCTTACTCAAATCTATC--AAA-GAATATCCAGATCGGTCGATGGTGCGTCCCCCGCG------AAGA-GGACTCCCACCT-ACGTTCACTTTCATTACGCG-TTTGGG-TTTTCC-GCCCAAACACTCGCACGTATGTTAGACTCCTTGGTCCGTGTTTCAAGACGGGTCGTTT-AAAGCCATT-ACG--TCAGCATCC---------TTAGCG-AGTT-TACC-GT--G-ACGCTA-CACC-CCATGG-CCA-CGA-ATCGTTCTCGACACCAGC-A-CGCTGTT-GCCAAG-ACGATCAC--GAACAAGGGCC-AG-GC-ACTTAGCCT---------AAAAGGC----ACCCGCTGCA--ATCCTCAATCCCAC-GCGTCGCAT-TGACCGCTGGCTAT-AACACTCC-------GAAA-GG-AGTCA-CA-TT-CCGACGGACTTTTTACAA-CGTGCGAAATTGATGCTAACCTGCCTT-GCGAG--AAAGT-GCACTT--CCAGTA--------------------------------------------------------------AT-CC-CG-AAAGCTG-ATTTC-CCGCCAGCACGACTGGCTTCAATCGTTTCCC-TTTCAACAATTTCAC-GTACTGTTTAACTCTCTTTTCAAAGTTCTTTTCA-TCTTT-CCCTCACGGTACTTGTTCGCTATCGGTCTCTTGCCATTATTTAGC-CTTAGATG-GAATTT-ACCA-CCCATTTTGAGCTGCA-ATCCC-AAACAACTCGACTCGTCGAAA-GCG-TATCATA-TCACC-TC-CAA-A-CTCGT-G-TCACAGAC--GGGATTC-TCACCCT-CT-CTGATGCCCT-ATTCC--AAGGGA-C-CTATACT--CGAG-CTG-GAC-GCG-G--AAAAC-GCT--TC-TTTAG-ATTACAATTCGGACC--AGA----AACC-GGTCAGA-TTTTAAA-TTTGAGCCATT-CCC-AC-TTCACTCGCC-GTT-A-CTA-AGGG-AAT-CCT-TG-TTA-GTTTC-TTTT-CCTCC-GCTTA-TTGATATGCTT-AAGTTCA-GC-GGGTA-CTCC-TAC-CTAA-TT-TG-AGGTC??????????-------ATG-AT--TCA--ATTTT-------AT-ATTT--CGC-ACGAGA-TA--------------------------------------AATTGAATTT-ATTTA-TC-T---C-TTGC-------A---AAA----------------------TTC--AT-AA-CACG--------CCCGATGA----T-T-CC-------TTGGT--AA-GTG--TCACGA--GGT--AAC---TGAAAG-TATCAC--GCAACCCAAG---AAAT--GAGC-TTGTCTTGCA-TTTTAGG------------C-GACCACC---GA----AAAATGG-----ACAACCCATTTT-AAACTCCA-----------------------------------------AGAAATC-TTGAA--ATTTAT-ATTATTTC???????????AAATGACCC-TC-AAA-CAGGC--ATACTCTCCGG-AATACCAG-AGAGTGCAA-TATGCGTTC-AAAGATTCGATGATTCACGG-AATTCTGCAATTCACACTACATAT-CG-----CACTTCACTGCGTTCTTCATCGATGCAAGAGCC-AAGAGATCCATTGTTG-AAAGTTT???????????TGTTTTCATTTTT---------TTTA--TTT--TTGTTG--AATCCAAGC-AT-----ACATATGTATGTCAGACTC-GAA-------AAATCTTTAGAA-TTTGGA-TA----------------CTAAAAGGAAACGCCGTCC-CG-AT-TCC---AAAGAAA-TGAG-AGCG--ACGTCT--CCCCC--GTAC-TTTTTT??????????AATGATCCTTCCGC-AGGTTCACCTACGGAAACCTTGTTACGACTTTTAC-TTCCTCTAAACGACC-AAGTTTGACTAAC-TTCTCAGCCAACGGCAAGCTGTTGCCAGCTACCATAAACCAATCCGAGAGTCTCACTAAGCCGTTCAATCGGTAGTAGCGACGGGC-GGTGTGTACAAAGGGCAGGGACGTAATCAA-CGCGAGCTGATGACTCACGCTTACTAGGGATTCCTCGTTGAAGAGCAATAATTGCAATG-CTCTATCCCC-----------------------------------------------------------------------------------------------------------------------------------------------------------------------------------------------------------------------------------------------------------------------------------------------------------------------------------------------------------------------------------------------------------------------------------------------------------------------------------------------------------------------------------------------------------------------------------------------------------------------------------------------------------------------------------------------------------------------------------------------------------------------------------------------------------------------------------------------------------------------------------------------------------------------------------------------------------------------------------------------------------------------------------------------------------------------------------------------------------------------------------------------------------------------------------------------------------------------------------------------------------------------------------------------------------------------------------------------------------------------------------------------------------------------------------------------------------------------------------------------------------------------------------------------------------------------------------------------------------------------------------------------
>FN547527_org_Ambispora_appendicula_none/Att1235-2
----------------------------------------------------------------------------------------------------------------------------------------------------------------------------------------------------------------------------------------------------------------------------------------------------------------------------------------------------------------------------------------------------------------------------------------------------------------------------------------------------------------------------------------------------------------------------------------------------------------------------------------------------------------------------------------------------------------------------------------------------------------------------------------------------------------------------------------------------------------------------------------------------------------------------------------------------------------------------------------------------------------------------------------------------------------------------------------------------------------------------------------------------------------------------------------------------------------------------------------------------------------------------------------------------------------------------------------------------------------------------------------------------------------------------------------------------------------------------------------------------------------------------------------------------------------------------------------------------------------------------------------------------------------------------------------------------------------------------------------------------------------------------------------------------------------------------------------------------------------------------------------------------------------------------------------------------------------------------------------------------------------------------------------------------------------------------------------------------------------------------------------------------------------------------------------------------------------------------------------------------------------------------------------------------------------------------------------------------------------------------------------------------------------------------------------------------------------------------------------------------------------------------------------------------GCTCTTACTCAAATCTATC--AAA-GAATATCCAGATCGGTCGATGGTGCGTCCCCCGCG------AAGA-GGACTCCCACCT-ACGTTCACTTTCATTACGCG-TTTGGG-TTTTCC-GCCCAAACACTCGCACGTATGTTAGACTCCTTGGTCCGTGTTTCAAGACGGGTCGTTT-AAAGCCATT-ACG--TCAGCATCC---------TTAGCG-AGTT-TACC-GT--G-ACGCTA-CACC-CCATGG-CCA-CGA-ATCGTTCTCGACACCAGC-A-CGCTGTT-GCCAAG-ACGATCAC--GAACAAGGGCC-AG-GC-ACTTAGCCT---------AAAAGGC----ACCCGCTGCA--ATCCTCAATCCCAC-GCGTCGCAT-TGACCGCTGGCTAT-AACACTCC-------GAAA-GG-AGTCA-CA-TT-CCGACGGACTTTTTACAA-CGTGCGAAATTGATGCTAACCTGCCTT-GCGAG--AAAGT-GCACTT--CCAGTA--------------------------------------------------------------AT-CC-CG-AAAGCTG-ATTTC-CCGCCAGCACGACTGGCTTCAATCGTTTCCC-TTTCAACAATTTCAC-GTACTGTTTAACTCTCTTTTCAAAGTTCTTTTCA-TCTTT-CCCTCACGGTACTTGTTCGCTATCGGTCTCTTGCCATTATTTAGC-CTTAGATG-GAATTT-ACCA-CCCATTTTGAGCTGCA-ATCCC-AAACAACTCGACTCGTCGAAA-GCG-TATCATA-TCACC-TC-CAA-A-CTCGT-G-TCACAGAC--GGGATTC-TCACCCT-CT-CTGATGCCCT-ATTCC--AAGGGA-C-CTATACT--CGAG-CTG-GAC-GCG-G--AAAAC-GCT--TC-TTTAG-ATTACAATTCGGACC--AGA----AACC-GGTCAGA-TTTTAAA-TTTGAGCCATT-CCC-AC-TTCACTCGCC-GTT-A-CTA-AGGG-AAT-CCT-TG-TTA-GTTTC-TTTT-CCTCC-GCTTA-TTGATATGCTT-AAGTTCA-GC-GGGTA-CTCC-TAC-CTAA-TT-TG-AGGTC??????????-------ATG-AT--TCA--ATTTT-------AT-ATTT--CGC-ACGAGA-TA--------------------------------------AATTGAATTT-ATTTA-TC-T---C-TTGC-------A---AAA----------------------TTC--AT-AA-CACG--------CCCGATGA----T-T-CC-------TTGGT--AA-GTG--TCACGA--GGT--AAC---TGAAAG-TATCAC--GCAACCCAAG---AAAT--GAGC-TTGTCTTGCA-TTTTAGG------------C-GACCACC---GA----AAAATGG-----ACAACCCATTTT-AAACTCCA-----------------------------------------AGAAATC-TTGAA--ATTTAT-ATTATTTC???????????AAATGACCC-TC-AAA-CAGGC--ATACTCTCCGG-AATACCAG-AGAGTGCAA-TATGCGTTC-AAAGATTCGATGATTCACGG-AATTCTGCAATTCACACTACATAT-CG-----CACTTCACTGCGTTCTTCATCGATGCAAGAGCC-AAGAGATCCATTGTTG-AAAGTTT???????????TGTTTTCATTTTT---------TTTA--TTT--TTGTTG--AATCTAAGC-AT-----ACATATGTATGTCAGACTC-GGA-------AAATCTTTAGAA-TTTGGA-TA----------------CTAAAAGGAAACGCCGTCC-CG-AT-TCC---AAAGAAA-CAAG-AGCG--ACGTCT--CCCCC--GTAC-TTTTTT??????????AATGATCCTTCCGC-AGGTTCACCTACGGAAACCTTGTTACGACTTTTAC-TTCCTCTAAACGACC-AAGTTTGACTAAC-TTCTCAGCCAACGGCAAGCTGTTGCCAGCTACCATAAGCCAATCCGAGAGTCTCACTAAGCCGTTCAATCGGTAGTAGCGACGGGC-GGTGTGTACAAAGGGCAGGGACGTAATCAA-CGCGAGCTGATGACTCACGCTTACTAGGGATTCCTCGTTGAAGAGCAATAATTGCAATG-CTCTATCCCC-----------------------------------------------------------------------------------------------------------------------------------------------------------------------------------------------------------------------------------------------------------------------------------------------------------------------------------------------------------------------------------------------------------------------------------------------------------------------------------------------------------------------------------------------------------------------------------------------------------------------------------------------------------------------------------------------------------------------------------------------------------------------------------------------------------------------------------------------------------------------------------------------------------------------------------------------------------------------------------------------------------------------------------------------------------------------------------------------------------------------------------------------------------------------------------------------------------------------------------------------------------------------------------------------------------------------------------------------------------------------------------------------------------------------------------------------------------------------------------------------------------------------------------------------------------------------------------------------------------------------------------------------
>FN547528_org_Ambispora_appendicula_none/Att1235-2
----------------------------------------------------------------------------------------------------------------------------------------------------------------------------------------------------------------------------------------------------------------------------------------------------------------------------------------------------------------------------------------------------------------------------------------------------------------------------------------------------------------------------------------------------------------------------------------------------------------------------------------------------------------------------------------------------------------------------------------------------------------------------------------------------------------------------------------------------------------------------------------------------------------------------------------------------------------------------------------------------------------------------------------------------------------------------------------------------------------------------------------------------------------------------------------------------------------------------------------------------------------------------------------------------------------------------------------------------------------------------------------------------------------------------------------------------------------------------------------------------------------------------------------------------------------------------------------------------------------------------------------------------------------------------------------------------------------------------------------------------------------------------------------------------------------------------------------------------------------------------------------------------------------------------------------------------------------------------------------------------------------------------------------------------------------------------------------------------------------------------------------------------------------------------------------------------------------------------------------------------------------------------------------------------------------------------------------------------------------------------------------------------------------------------------------------------------------------------------------------------------------------------------------------------GCTCTTACTCAAATCTATC--AAA-GAATATCCAGATCGGTCGATGGTGCGTCCCCCGCG------AAGA-GGACTCCCACCT-ACGTTCACTTTCATTACGCG-TTTGGG-TTTTCC-GCCCAAACACTCGCACGTATGTTAGACTCCTTGGTCCGTGTTTCAAGACGGGTCGTTT-AAAGCCATT-ACG--TCAGCATCC---------TTAGCG-AGTT-TACC-GT--G-ACGCTA-CACC-CCGTGG-CCA-CGA-ATCGTTCTCGACACCAGC-A-CGCTGTT-GCCAAG-ACGATCAC--GAACAAGGGCC-AG-GC-ACTTAGCCT---------AAAAGGC----TCCCGCTGCA--ATCCTCAATCCCAC-TCGTCGCAT-TGACCGCTGGCTAT-AACACTCC-------GAAA-GG-AGTCA-CA-TT-CCGACGGACTTTTTACAA-CGTGCGAAATTGATGCTAACCTGCCTT-GCGAG--AAAGT-GCACTT--CCAGTA--------------------------------------------------------------AT-CC-CG-AAAGCTG-ATTTC-CCGCCAGCACGACTGGCTTCAATCGTTTCCC-TTTCAACAATTTCAC-GTACTGTTTAACTCTCTTTTCAAAGTTCTTTTCA-TCTTT-CCCTCACGGTACTTGTTCGCTATCGGTCTCTTGCCATTATTTAGC-CTTGGATG-GAATTT-ACCA-CCCATTTTGAGCTGCA-ATCCC-AAACAACTCGACTCGTCGAAA-GCG-TATCATA-TCACC-TC-TAA-A-CTCGT-G-TCACAGAC--GGGATTC-TCACCCT-CT-CTGATGCCCT-ATTCC--AAGGGA-C-CTATACT--CGAG-CTG-GAC-GTG-G--AAAAC-ACT--TC-TTTAG-ATTACAATTCGGACC--AGA----AACT-GGTCAGA-TTTTAAA-TTTGAGCCATT-CCC-AC-TTCACTCGCC-GTT-A-CTA-AGGG-AAT-CCT-TG-TTA-GTTTC-TTTT-CCTCC-GCTTA-TTGATATGCTT-AAGTTCA-GC-GGGTA-CTCC-TAC-CTAA-TT-TG-AGGTC??????????-------ATG-AT--TCA--ATTT--------AT-ATTT--CGC-ACGAGG-TA--------------------------------------AATCGAATTT-ATTTC-TC-T---C-TTGC-------A---AAA----------------------TTC--AC-AA-CACG--------CCCGATGA----T-T-CC-------TTGGT--AA-GTG--TCACGA--GGT--AAC---TGAAAG-TATCAC--GCAACCCAAG---AAAT--GAGC-TTGTCTTGCA-TTTTAGG------------C-GACCACC---GA----AAAATGG-----ACAACCCATTTT-AAATTCCA-----------------------------------------AGAAATC-TTGAA--ATTTAT-ATTATTTC???????????AAATGACCC-TC-AAA-CAGGC--ATACTCTCCGG-AATACCAG-AGAGTGCAA-TATGCGTTC-AAAGATTCGATGATTCACGG-AATTCTGCAATTCACACTACATAT-CG-----CACTTCACTGCGTTCTTCATCGATGCAAGAGCC-AAGAGATCCATTGTTG-AAAGTTT???????????TGTTTTCAATTAT---------------TTT--TTTTTG--AATCTAAGC-AT-----ACATATGCATGTCAGACTC-GGA-------AAATTTTTAGAA-TTTGGA-TA----------------CTAAAAGGAAACGCCGTCC-CG-AT-TCC---AAAGAAA-CAAG-AGCG--ACATCT--CCCCC--GTAC-TTTTTT??????????AATGATCCTTCCGC-AGGTTCACCTACGGAAACCTTGTTACGACTTTTAC-TTCCTCTAAACGACC-AAGTTTGACTAAC-TTCTCAGCCAACGGCAAGCTGTTGCCAGCTACCATAAGCCAATCCGAGAGTCTCACTAAGCCGTTCAATCGGTAGTAGCGACGGGC-GGTGTGTACAAAGGTCAGGGATGTAATCAA-CGCGAGCTGATGACTCACGCTTACTAGGGATTCCTCGTTGAAGAGCAATAATTGCAATG-CTCTATCCCC-----------------------------------------------------------------------------------------------------------------------------------------------------------------------------------------------------------------------------------------------------------------------------------------------------------------------------------------------------------------------------------------------------------------------------------------------------------------------------------------------------------------------------------------------------------------------------------------------------------------------------------------------------------------------------------------------------------------------------------------------------------------------------------------------------------------------------------------------------------------------------------------------------------------------------------------------------------------------------------------------------------------------------------------------------------------------------------------------------------------------------------------------------------------------------------------------------------------------------------------------------------------------------------------------------------------------------------------------------------------------------------------------------------------------------------------------------------------------------------------------------------------------------------------------------------------------------------------------------------------------------------------------
>FN547529_org_Ambispora_appendicula_none/Att1235-2
----------------------------------------------------------------------------------------------------------------------------------------------------------------------------------------------------------------------------------------------------------------------------------------------------------------------------------------------------------------------------------------------------------------------------------------------------------------------------------------------------------------------------------------------------------------------------------------------------------------------------------------------------------------------------------------------------------------------------------------------------------------------------------------------------------------------------------------------------------------------------------------------------------------------------------------------------------------------------------------------------------------------------------------------------------------------------------------------------------------------------------------------------------------------------------------------------------------------------------------------------------------------------------------------------------------------------------------------------------------------------------------------------------------------------------------------------------------------------------------------------------------------------------------------------------------------------------------------------------------------------------------------------------------------------------------------------------------------------------------------------------------------------------------------------------------------------------------------------------------------------------------------------------------------------------------------------------------------------------------------------------------------------------------------------------------------------------------------------------------------------------------------------------------------------------------------------------------------------------------------------------------------------------------------------------------------------------------------------------------------------------------------------------------------------------------------------------------------------------------------------------------------------------------------------GCTCTTACTCAAATCTATC--AAA-GAATATCCAGATCGGTCGATGGTGCGTTCCTCGCG------CAGA-GGACTCCCACCT-ATATTCACTTTCATTACGCG-AATGGG-TTTTCC-GCCCAAACACTCGCACGTATGTTAGACTCCTTGGTCCGTGTTTCAAGACGGGTCGTTT-AAAGCCATT-ACG--TCAGCATCCTTAGCGAGTTTAGCG-AGTT-TACC-GT--G-ACACTC-CACC-CCGTGT-CCA-CGA-ATCATTCTCAACACCAGC-A-CGTTATT-GCCAAG-AAGATCAC--GAACAAGGGCC-AG-GC-ACTTAGCCT---------AAAAGGC----ACCCACTGCA--ATCCTCAATCCCAC-GCGTCGCAT-TGTCCGCTGGCTAT-AACACTTC-------GAAA-GG-AGTCA-CA-TT-TCAACAGACTTTTTACAA-CGTGCGAAATTGATGCTAACCTGCCTT-GCGAG--AAAGT-GCACCT--CCAGTA--------------------------------------------------------------AT-CC-CG-GAAGCTG-ATTTC-CCGCCAGCACGACTGGCTTCAATCGTTTTCC-TTTCAACAATTTCAC-GTACTGTTTAACTCTCTTTTCAAAGTTCTTTTCA-TCTTT-CCCTCACGGTACTTGTTCGCTATCGGTCTCTTGCCATTATTTAGC-CTTAGATG-GAATTT-ACCA-CCCATTTTGAGCTGCA-ATCCC-AAACAACTCGACTCGTCGAAA-GCG-TATCATA-TCACC-TC-CAA-A-CTCGT-G-TCACAGAC--GGGATTC-TCACCCT-CT-CTGATGCCCT-ATTCC--AAGGGA-C-CTATACT--CGAG-CTG-AAC-GCG-G--AAAAC-GCT--TC-TTTAG-ATTACAATTCGGACC--AGA----AACC-GGTCAGA-TTTTAAA-TTTGAGCCATT-CCC-AC-TTCACTCGCC-GTT-A-CTA-AGGG-AAT-CCT-TG-TTA-GTTTC-TTTT-CCTCC-GCTTA-TTGATATGCTT-AAGTTCA-GC-GGGTA-CTCC-TAC-CTAA-TT-TG-AGGTC??????????-------ATG-AT--TCA--ATTTT-------AT-ATTT--CGC-ACGAGA-TA--------------------------------------AATTGAATTT-ATTTA-TC-T---C-TTGC-------A---AAA----------------------TTC--AT-AA-CACG--------CCCGATGA----T-T-CC-------TTGAT--AA-GTG--TCACGA--GGT--AAC---TGAAAG-TATCAC--GCAACCCAAG---AAAT--GAGC-TTGTCTTGCA-TTTTAGG------------C-GACCACC---GA----AAAATGG-----ACAACCCATTTT-AAATTCCA-----------------------------------------AGAAATC-TTGAA--ATTTAT-ATTATTTC???????????AAATGACCC-TC-AAA-CAGGC--ATACTCTCCGG-AATACCAG-AGAGTGCAA-TATGCGTTC-AAAGATTCGATGATTCACGG-AATTCTGCAATTCACACTACATAT-CG-----CACTTCACTGCGTTCTTCATCGATGCAAGAGCC-AAGAGATCCATTGTTG-AAAGTTT???????????TGTTTTTAATTAT---------TTTT--TTT--TTTTTG--AATTTAAGC-AT-----ATATATGCATATCAGACTC-GGA-------AAATTTTTAGAA-TTTGGA-TA----------------CTAAAAGGAAACACCGTCC-CG-AT-TCC---AAAGAAA-CAAG-AGCG--ATGTCT--CCCCC--GTAC-TTTTTT??????????AATGATCCTTCCGC-AGGTTCACCTACGGAAAGCTTGTTACGACTTTTAC-TTCCTCTAAACGACC-AAGTTTGACTAAC-TTCTCAGCCAACGGCAAGCTGTTGCCAGCTACCATAAGCCAATCCGAGAGTCTCACTAAGCCGTTCAATCGGTAGTAGCGACGGGC-GGTGTGTACAAAGGGCAGGGACGTAATCAA-CGCGAGCTGATGACTCACGCTTACTAGGGATTCCTCGTTGAAGAGCAATAATTGCAATG-CTCTATCCCC-----------------------------------------------------------------------------------------------------------------------------------------------------------------------------------------------------------------------------------------------------------------------------------------------------------------------------------------------------------------------------------------------------------------------------------------------------------------------------------------------------------------------------------------------------------------------------------------------------------------------------------------------------------------------------------------------------------------------------------------------------------------------------------------------------------------------------------------------------------------------------------------------------------------------------------------------------------------------------------------------------------------------------------------------------------------------------------------------------------------------------------------------------------------------------------------------------------------------------------------------------------------------------------------------------------------------------------------------------------------------------------------------------------------------------------------------------------------------------------------------------------------------------------------------------------------------------------------------------------------------------------------------
>FN547530_org_Ambispora_appendicula_none/Att1235-2
----------------------------------------------------------------------------------------------------------------------------------------------------------------------------------------------------------------------------------------------------------------------------------------------------------------------------------------------------------------------------------------------------------------------------------------------------------------------------------------------------------------------------------------------------------------------------------------------------------------------------------------------------------------------------------------------------------------------------------------------------------------------------------------------------------------------------------------------------------------------------------------------------------------------------------------------------------------------------------------------------------------------------------------------------------------------------------------------------------------------------------------------------------------------------------------------------------------------------------------------------------------------------------------------------------------------------------------------------------------------------------------------------------------------------------------------------------------------------------------------------------------------------------------------------------------------------------------------------------------------------------------------------------------------------------------------------------------------------------------------------------------------------------------------------------------------------------------------------------------------------------------------------------------------------------------------------------------------------------------------------------------------------------------------------------------------------------------------------------------------------------------------------------------------------------------------------------------------------------------------------------------------------------------------------------------------------------------------------------------------------------------------------------------------------------------------------------------------------------------------------------------------------------------------------GCTCTTACTCAAATCTATC--AAA-GAATATCCAGATCGGTCGATGGTGCGTCCCCCGCG------AAGA-GGACTCCCACCT-ACGTTCACTTTCATTACGCG-TTTGGG-TTTTCC-GCCCAAACACTCGCACGTATGTTAGACTCCTTGGTCCGTGTTTCAAGACGGGTCGTTT-AAAGCCATT-ACG--TCAGCATCC---------TTAGCG-AGTT-TACC-GT--G-ACGCTA-CACC-CCGTGG-CCA-CGA-ATCGTTCTCGACACCAGC-A-CGCTGTT-GCCAAG-ACGATCAC--GAACAAGGGCC-AG-GC-ACTTAGCCT---------AAAAGGC----TCCCGCTGCA--ATCCTCAATCCCAC-TCGTCGCAT-TGACCGCTGGCTAT-AACACTCC-------GAAA-GG-AGTCA-CA-TT-CCGACGGACTTTTTACAA-CGTGCGAAATTGATGCTAACCTGCCTT-GCGAG--AAAGT-GCACTT--CCAGTA--------------------------------------------------------------AT-CC-CG-AAAGCTG-ATTTC-CCGCCAGCACGACTGGCTTCAATCGTTTCCC-TTTCAACAATTTCAC-GTACTGTTTAACTCTCTTTTCAAAGTTCTTTTCA-TCTTT-CCCTCACGGTACTTGTTCGCTATCGGTCTCTTGCCATTATTTAGC-CTTGGATG-GAATTT-ACCA-CCCATTTTGAGCTGCA-ATCCC-AAACAACTCGACTCGTCGAAA-GCG-TATCATA-TCACC-TC-TAA-A-CTCGT-G-TCACAGAC--GGGATTC-TCACCCT-CT-CTGATGCCCT-ATTCC--AAGGGA-C-CTATACT--CGAG-CTG-GAC-GTG-G--AAAAC-ACT--TC-TTTAG-ATTACAATTCGGACC--AGA----AACT-GGTCAGA-TTTTAAA-TTTGAGCCATT-CCC-AC-TTCACTCGCC-GTT-A-CTA-AGGG-AAT-CCT-TG-TTA-GTTTC-TTTT-CCTCC-GCTTA-TTGATATGCTT-AAGTTCA-GC-GGGTA-CTCC-TAC-CTAA-TT-TG-AGGTC??????????-------ATG-AT--TCA--ATTT--------AT-ATTT--CGC-ACGAGG-TA--------------------------------------AATCGAATTT-ATTTC-TC-T---C-TTGC-------A---AAA----------------------TTC--AC-AA-CACG--------CCCGATGA----T-T-CC-------TTGGT--AA-GTG--TCACGA--GGT--AAC---TGAAAG-TATCAC--GCAACCCAAG---AAAT--GAGC-TTGTCTTGCA-TTTTAGG------------C-GACCACC---GA----AAAATGG-----ACAACCCATTTT-AAATTCCA-----------------------------------------AGAAATC-TTGAA--ATTTAT-ATTATTTC???????????AAATGACCC-TC-AAA-CAGGC--ATACTCTCCGG-AATACCAG-AGAGTGCAA-TATGCGTTC-AAAGATTCGATGATTCACGG-AATTCTGCAATTCACACTACATAT-CG-----CACTTCACTGCGTTCTTCATCGATGCAAGAGCC-AAGAGATCCATTGTTG-AAAGTTT???????????TGTTTTCAATTAT---------------TTT--TTTTTG--AATCTAAGC-AT-----ACATATGCATGTCAGACTC-GGA-------AAATTTTTAGAA-TTTGGA-TA----------------CTAAAAGGAAACGCCGTCC-CG-AT-TCC---AAAGAAA-CAAG-AGCG--ACATCT--CCCCC--GTAC-TTTTTT??????????AATGATCCTTCCGC-AGGTTCACCTACGGAAACCTTGTTACGACTTTTAC-TTCCTCTAAACGACC-AAGTTTGACTAAC-TTCTCAGCCAACGGCAAGCTGTTGCCAGCTACCATAAGCCAATCCGAGAGTCTCACTAAGCCGTTCAATCGGTAGTAGCGACGGGC-GGTGTGTACAAAGGTCAGGGACGTAATCAA-CGCGAGCTGATGACTCACGCTTACTAGGGATTCCTCGTTGAAGAGCAATAATTGCAATG-CTCTATCCCC-----------------------------------------------------------------------------------------------------------------------------------------------------------------------------------------------------------------------------------------------------------------------------------------------------------------------------------------------------------------------------------------------------------------------------------------------------------------------------------------------------------------------------------------------------------------------------------------------------------------------------------------------------------------------------------------------------------------------------------------------------------------------------------------------------------------------------------------------------------------------------------------------------------------------------------------------------------------------------------------------------------------------------------------------------------------------------------------------------------------------------------------------------------------------------------------------------------------------------------------------------------------------------------------------------------------------------------------------------------------------------------------------------------------------------------------------------------------------------------------------------------------------------------------------------------------------------------------------------------------------------------------------
>FN547531_org_Ambispora_appendicula_none/Att1235-2
----------------------------------------------------------------------------------------------------------------------------------------------------------------------------------------------------------------------------------------------------------------------------------------------------------------------------------------------------------------------------------------------------------------------------------------------------------------------------------------------------------------------------------------------------------------------------------------------------------------------------------------------------------------------------------------------------------------------------------------------------------------------------------------------------------------------------------------------------------------------------------------------------------------------------------------------------------------------------------------------------------------------------------------------------------------------------------------------------------------------------------------------------------------------------------------------------------------------------------------------------------------------------------------------------------------------------------------------------------------------------------------------------------------------------------------------------------------------------------------------------------------------------------------------------------------------------------------------------------------------------------------------------------------------------------------------------------------------------------------------------------------------------------------------------------------------------------------------------------------------------------------------------------------------------------------------------------------------------------------------------------------------------------------------------------------------------------------------------------------------------------------------------------------------------------------------------------------------------------------------------------------------------------------------------------------------------------------------------------------------------------------------------------------------------------------------------------------------------------------------------------------------------------------------------GCTCTTACTCAAATCTATC--AAA-GAATATCCAGATCGGTCGATGGTGCGTTCCTCGCG------CAGA-GGACTCCCACCT-ATATTCACTTTCATTACGCG-AATGGG-TTTTCC-GCCCAAACACTCGCACGTATGTTAGACTCCTTGGTCCGTGTTTCAAGACGGGTCGTTT-AAAGCCATT-ACG--TCAGCATCCTTAGCGAGTTTAGCG-AGTT-TACC-GT--G-ACACTC-CACC-CCGTGT-CCA-CGA-ATCATTCTCAACACCAGC-A-CGTTATT-GCCAAG-AAGATCAC--GAACAAGGGCC-AG-GC-ACTTAGCCT---------AAAAGGC----ACCCACTGCA--ATCCTCAATCCCAC-GCGTCGCAT-TGTCCGCTGGCTAT-AACACTTC-------GAAA-GG-AGTCA-CA-TT-TCAACAGACTTTTTACAA-CGTGCGAAATTGATGCTAACCTGCCTT-GCGAG--AAAGT-GCACCT--CCAGTA--------------------------------------------------------------AT-CC-CG-GAAGCTG-ATTTC-CCGCCAGCACGACTGGCTTCAATCGTTTTCC-TTTCAACAATTTCAC-GTACTGTTTAACTCTCTTTTCAAAGTTCTTTTCA-TCTTT-CCCTCACGGTACTTGTTCGCTATCGGTCTCTTGCCATTATTTAGC-CTTAGATG-GAATTT-ACCA-CCCATTTTGAGCTGCA-ATCCC-AAACAACTCGACTCGTCGAAA-GCG-TATCATA-TCACC-TC-CAA-A-CTCGT-G-TCACAGAC--GGGATTC-TCACCCT-CT-CTGATGCCCT-ATTCC--AAGGGA-C-CTATACT--CGAG-CTG-AAC-GCG-G--AAAAC-GCT--TC-TTTAG-ATTACAATTCGGACC--AGA----AACC-GGTCAGA-TTTTAAA-TTTGAGCCATT-CCC-AC-TTCACTCGCC-GTT-A-CTA-AGGG-AAT-CCT-TG-TTA-GTTTC-TTTT-CCTCC-GCTTA-TTGATATGCTT-AAGTTCA-GC-GGGTA-CTCC-TAC-CTAA-TT-TG-AGGTC??????????-------ATG-AT--TCA--ATTTT-------AT-ATTT--CGC-ACGAGA-TA--------------------------------------AATTGAATTT-ATTTA-TC-T---C-TTGC-------A---AAA----------------------TTC--AT-AA-CACG--------CCCGATGA----T-T-CC-------TTGAT--AA-GTG--TCACGA--GGT--AAC---TGAAAG-TATCAC--GCAACCCAAG---AAAT--GAGC-TTGTCTTGCA-TTTTAGG------------C-GACCACC---GA----AAAATGG-----ACAACCCATTTT-AAATTCCA-----------------------------------------AGAAATC-TTGAA--ATTTAT-ATTATTTC???????????AAATGACCC-TC-AAA-CAGGC--ATACTCTCCGG-AATACCAG-AGAGTGCAA-TATGCGTTC-AAAGATTCGATGATTCACGG-AATTCTGCAATTCACACTACATAT-CG-----CACTTCACTGCGTTCTTCATCGATGCAAGAGCC-AAGAGATCCATTGTTG-AAAGTTT???????????TGTTTTTAATTAT----------TTT--TTT--TTTTTG--AATTTAAGC-AT-----ATATATGCATATCAGACTC-GGA-------AAATTTTTAGAA-TTTGGA-TA----------------CTAAAAGGAAACACCGTCC-CG-AT-TCC---AAAGAAA-CAAG-AGCG--ATGTCT--CCCCC--GTAC-TTTTTT??????????AATGATCCTTCCGC-AGGTTCACCTACGGAAAGCTTGTTACGACTTTTAC-TTCCTCTAAACGACC-AAGTTTGACTAAC-TTCTCAGCCAACGGCAAGCTGTTGCCAGCTACCATAAGCCAATCCGAGAGTCTCACTAAGCCGTTCAATCGGTAGTAGCGACGGGC-GGTGTGTACAAAGGGCAGGGACGTAATCAA-CGCGAGCTGATGACTCACGCTTACTAGGGATTCCTCGTTGAAGAGCAATAATTGCAATG-CTCTATCCCC-----------------------------------------------------------------------------------------------------------------------------------------------------------------------------------------------------------------------------------------------------------------------------------------------------------------------------------------------------------------------------------------------------------------------------------------------------------------------------------------------------------------------------------------------------------------------------------------------------------------------------------------------------------------------------------------------------------------------------------------------------------------------------------------------------------------------------------------------------------------------------------------------------------------------------------------------------------------------------------------------------------------------------------------------------------------------------------------------------------------------------------------------------------------------------------------------------------------------------------------------------------------------------------------------------------------------------------------------------------------------------------------------------------------------------------------------------------------------------------------------------------------------------------------------------------------------------------------------------------------------------------------------
>FN547532_org_Ambispora_appendicula_none/Att1235-2
----------------------------------------------------------------------------------------------------------------------------------------------------------------------------------------------------------------------------------------------------------------------------------------------------------------------------------------------------------------------------------------------------------------------------------------------------------------------------------------------------------------------------------------------------------------------------------------------------------------------------------------------------------------------------------------------------------------------------------------------------------------------------------------------------------------------------------------------------------------------------------------------------------------------------------------------------------------------------------------------------------------------------------------------------------------------------------------------------------------------------------------------------------------------------------------------------------------------------------------------------------------------------------------------------------------------------------------------------------------------------------------------------------------------------------------------------------------------------------------------------------------------------------------------------------------------------------------------------------------------------------------------------------------------------------------------------------------------------------------------------------------------------------------------------------------------------------------------------------------------------------------------------------------------------------------------------------------------------------------------------------------------------------------------------------------------------------------------------------------------------------------------------------------------------------------------------------------------------------------------------------------------------------------------------------------------------------------------------------------------------------------------------------------------------------------------------------------------------------------------------------------------------------------------------GCTCTTACTCAAATCTATC--AAA-GAATATCCAGATCGGTCGATGGTGCGTCCCCCGCG------AAGA-GGACTCCCACCT-ACGTTCACTTTCATTACGCG-TTTGGG-TTTTCC-GCCCAAACACTCGCACGTATGTTAGACTCCTTGGTCCGTGTTTCAAGACGGGTCGTTT-AAAGCCATT-ACG--TCAGCATCC---------TTAGCG-AGTT-TACC-GT--G-ACGCTA-CACC-CCGTGG-CCA-CGA-ATCGTTCTCGACACCAGC-A-CGCTGTT-GCCAAG-ACGATCAC--GAACAAGGGCC-AG-GC-ACTTAGCCT---------AAAAGGC----TCCCGCTGCA--ATCCTCAATCCCAC-TCGTCGCAT-TGACCGCTGGCTAT-AACACTCC-------GAAA-GG-AGTCA-CA-TT-CCGACGGACTTTTTACAA-CGTGCGAAATTGATGCTAACCTGCCTT-GCGAG--AAAGT-GCACTT--CCAGTA--------------------------------------------------------------AT-CC-CG-AAAGCTG-ATTTC-CCGCCAGCACGACTGGCTTCAATCGTTTCCC-TTTCAACAATTTCAC-GTACTGTTTAACTCTCTTTTCAAAGTTCTTTTCA-TCTTT-CCCTCACGGTACTTGTTCGCTATCGGTCTCTTGCCATTATTTAGC-CTTGGATG-GAATTT-ACCA-CCCATTTTGAGCTGCA-ATCCC-AAACAACTCGACTCGTCGAAA-GCG-TATCATA-TCACC-TC-TAA-A-CTCGT-G-TCACAGAC--GGGATTC-TCACCCT-CT-CTGATGCCCT-ATTCC--AAGGGA-C-CTATACT--CGAG-CTG-GAC-GTG-G--AAAAC-ACT--TC-TTTAG-ATTACAATTCGGACC--AGA----AACT-GGTCAGA-TTTTAAA-TTTGAGCCATT-CCC-AC-TTCACTCGCC-GTT-A-CTA-AGGG-AAT-CCT-TG-TTA-GTTTC-TTTT-CCTCC-GCTTA-TTGATATGCTT-AAGTTCA-GC-GGGTA-CTCC-TAC-CTAA-TT-TG-AGGTC??????????-------ATG-AT--TCA--ATTT--------AT-ATTT--CGC-ACGAGG-TA--------------------------------------AATCGAATTT-ATTTC-TC-T---C-TTGC-------A---AAA----------------------TTC--AC-AA-CACG--------CCCGATGA----T-T-CC-------TTGGT--AA-GTG--TCACGA--GGT--AAC---TGAAAG-TATCAC--GCAACCCAAG---AAAT--GAGC-TTGTCTTGCA-TTTTAGG------------C-GACCACC---GA----AAAATGG-----ACAACCCATTTT-AAATTCCA-----------------------------------------AGAAATC-TTGAA--ATTTAT-ATTATTTC???????????AAATGACCC-TC-AAA-CAGGC--ATACTCTCCGG-AATACCAG-AGAGTGCAA-TATGCGTTC-AAAGATTCGATGATTCACGG-AATTCTGCAATTCACACTACATAT-CG-----CACTTCACTGCGTTCTTCATCGATGCAAGAGCC-AAGAGATCCATTGTTG-AAAGTTT???????????TGTTTTCAATTAT---------------TTT--TTTTTG--AATCTAAGC-AT-----ACATATGCATGTCAGACTC-GGA-------AAATTTTTAGAA-TTTGGA-TA----------------CTAAAAGGAAACGCCGTCC-CG-AT-TCC---AAAGAAA-CAAG-AGCG--ACATCT--CCCCC--GTAC-TTTTTT??????????AATGATCCTTCCGC-AGGTTCACCTACGGAAACCTTGTTACGACTTTTAC-TTCCTCTAAACGACC-AAGTTTGACTAAC-TTCTCAGCCAACGGCAAGCTGTTGCCAGCTACCATAAGCCAATCCGAGAGTCTCACTAAGCCGTTCAATCGGTAGTAGCGACGGGC-GGTGTGTACAAAGGTCAGGGACGTAATCAA-CGCGAGCTGATGACTCACGCTTACTAGGGATTCCTCGTTGAAGAGCAATAATTGCAATG-CTCTATCCCC-----------------------------------------------------------------------------------------------------------------------------------------------------------------------------------------------------------------------------------------------------------------------------------------------------------------------------------------------------------------------------------------------------------------------------------------------------------------------------------------------------------------------------------------------------------------------------------------------------------------------------------------------------------------------------------------------------------------------------------------------------------------------------------------------------------------------------------------------------------------------------------------------------------------------------------------------------------------------------------------------------------------------------------------------------------------------------------------------------------------------------------------------------------------------------------------------------------------------------------------------------------------------------------------------------------------------------------------------------------------------------------------------------------------------------------------------------------------------------------------------------------------------------------------------------------------------------------------------------------------------------------------------
>FN547533_org_Ambispora_appendicula_none/Att1235-2
----------------------------------------------------------------------------------------------------------------------------------------------------------------------------------------------------------------------------------------------------------------------------------------------------------------------------------------------------------------------------------------------------------------------------------------------------------------------------------------------------------------------------------------------------------------------------------------------------------------------------------------------------------------------------------------------------------------------------------------------------------------------------------------------------------------------------------------------------------------------------------------------------------------------------------------------------------------------------------------------------------------------------------------------------------------------------------------------------------------------------------------------------------------------------------------------------------------------------------------------------------------------------------------------------------------------------------------------------------------------------------------------------------------------------------------------------------------------------------------------------------------------------------------------------------------------------------------------------------------------------------------------------------------------------------------------------------------------------------------------------------------------------------------------------------------------------------------------------------------------------------------------------------------------------------------------------------------------------------------------------------------------------------------------------------------------------------------------------------------------------------------------------------------------------------------------------------------------------------------------------------------------------------------------------------------------------------------------------------------------------------------------------------------------------------------------------------------------------------------------------------------------------------------------------GCTCTTACTCAAATCTATC--AAA-GAATATCCAGATCGGTCGATGGTGCGTCCCCCGCG------AAGA-GGACTCCCACCT-ACGTTCACTTTCATTACGCG-TTTGGG-TTTTCC-GCCCAAACACTCGCACGTATGTTAGACTCCTTGGTCCGTGTTTCAAGACGGGTCATTT-AAAGCCATT-ACG--TCAGCATCC---------TTAGCG-AGTT-TACC-GT--G-ACGCTA-CACC-CCGTGG-CCA-CGA-ATCGTTCTCGACACCAGC-A-CGCTGTT-GCCAAG-ACGATCAC--GAACAAGGGCC-AG-GC-ACTTAGCCT---------AAAAGGC----TCCCGCTGCA--ATCCTCAATCCCAC-TCGTCGCAT-TGACCGCTGGCTAT-AACACTCC-------GAAA-GG-AGTCA-CA-TT-CCGACGGACTTTTTACAA-CGTGCGAAATTGATGCTAACCTGCCTT-GCGAG--AAAGT-GCACTT--CCAGTA--------------------------------------------------------------AT-CC-CG-AAAGCTG-ATTTC-CCGCCAGCACGACTGGCTTCAATCGTTTCCC-TTTCAACAATTTCAC-GTACTGTTTAACTCTCTTTTCAAAGTTCTTTTCA-TCTTT-CCCTCACGGTACTTGTTCGCTATCGGTCTCTTGCCATTATTTAGC-CTTGGATG-GAATTT-ACCA-CCCATTTTGAGCTGCA-ATCCC-AAACAACTCGACTCGTCGAAA-GCG-TATCATA-TCACC-TC-TAA-A-CTCGT-G-TCACAGAC--GGGATTC-TCACCCT-CT-CTGATGCCCT-ATTCC--AAGGGA-C-CTATACT--CGAG-CTG-GAC-GTG-G--AAAAC-ACT--TC-TTTAG-ATTACAATTCGGACC--AGA----AACT-GGTCAGA-TTTTAAA-TTTGAGCCATT-CCC-AC-TTCACTCGCC-GTT-A-CTA-AGGG-AAT-CCT-TG-TTA-GTTTC-TTTT-CCTCC-GCTTA-TTGATATGCTT-AAGTTCA-GC-GGGTA-CTCC-TAC-CTAA-TT-TG-AGGTC??????????-------ATG-AT--TCA--ATTT--------AT-ATTT--CGC-ACGAGG-TA--------------------------------------AATCGAATTT-ATTTC-TC-T---C-TTGC-------A---AAA----------------------TTC--AC-AA-CACG--------CCCGATGA----T-T-CC-------TTGGT--AA-GTG--TCACGA--GGT--AAC---TGAAAG-TATCAC--GCAACCCAAG---AAAT--GAGC-TTGTCTTGCA-TTTTAGG------------C-GACCACC---GA----AAAATGG-----ACAACCCATTTT-AAATTCCA-----------------------------------------AGAAATC-TTGAA--ATTTAT-ATTATTTC???????????AAATGACCC-TC-AAA-CAGGC--ATACTCTCCGG-AATACCAG-AGAGTGCAA-TATGCGTTC-AAAGATTCGATGATTCACGG-AATTCTGCAATTCACACTACATAT-CG-----CACTTCACTGCGTTCTTCATCGATGCAAGAGCC-AAGAGATCCATTGTTG-AAAGTTT???????????TGTTTTCAATTAT---------------TTT--TTTTTG--AATCTAAGC-AT-----ACATATGCATGTCAGACTC-GGA-------AAATTTTTAGAA-TTTGGA-TA----------------CTAAAAGGAAACGCCGTCC-CG-AT-TCC---AAAGAAA-CAAG-AGCG--ACATCT--CCCCC--GTAC-TTTTTT??????????AATGATCCTTCCGC-AGGTTCACCTACGGAAACCTTGTTACGACTTTTAC-TTCCTCTAAACGACC-AAGTTTGACTAAC-TTCTCAGCCAACGGCAAGCTGTTGCCAGCTACCATAAGCCAATCCGAGAGTCTCACTAAGCCGTTCAATCGGTAGTAGCGACGGGC-GGTGTGTACAAAGGTCAGGGACGTAATCAA-CGCGAGCTGATGACTCACGCTTACTAGGGATTCCTCGTTGAAGAGCAATAATTGCAATG-CTCTATCCCC-----------------------------------------------------------------------------------------------------------------------------------------------------------------------------------------------------------------------------------------------------------------------------------------------------------------------------------------------------------------------------------------------------------------------------------------------------------------------------------------------------------------------------------------------------------------------------------------------------------------------------------------------------------------------------------------------------------------------------------------------------------------------------------------------------------------------------------------------------------------------------------------------------------------------------------------------------------------------------------------------------------------------------------------------------------------------------------------------------------------------------------------------------------------------------------------------------------------------------------------------------------------------------------------------------------------------------------------------------------------------------------------------------------------------------------------------------------------------------------------------------------------------------------------------------------------------------------------------------------------------------------------------
>FN547534_org_Ambispora_appendicula_none/Att1235-2
----------------------------------------------------------------------------------------------------------------------------------------------------------------------------------------------------------------------------------------------------------------------------------------------------------------------------------------------------------------------------------------------------------------------------------------------------------------------------------------------------------------------------------------------------------------------------------------------------------------------------------------------------------------------------------------------------------------------------------------------------------------------------------------------------------------------------------------------------------------------------------------------------------------------------------------------------------------------------------------------------------------------------------------------------------------------------------------------------------------------------------------------------------------------------------------------------------------------------------------------------------------------------------------------------------------------------------------------------------------------------------------------------------------------------------------------------------------------------------------------------------------------------------------------------------------------------------------------------------------------------------------------------------------------------------------------------------------------------------------------------------------------------------------------------------------------------------------------------------------------------------------------------------------------------------------------------------------------------------------------------------------------------------------------------------------------------------------------------------------------------------------------------------------------------------------------------------------------------------------------------------------------------------------------------------------------------------------------------------------------------------------------------------------------------------------------------------------------------------------------------------------------------------------------------GCTCTTACTCAAATCTATC--AAA-AAATATCCAGATCGGTCGATGGTGCGTCCCCCGCG------AAGA-GAACTCCCACCT-ACGTTCACTTTCATTACGCG-AATGGG-TTTTCC-GCCCAAACACTCGCACGTATGTTAGACTCCTTGGTCCGTGTTTCAAGACGGGTCGTTT-AAAGCCATT-ACG--TCAGCATCC---------TTAGCG-AGTT-TACC-GT--G-ACGCTA-CACC-CCGTGG-CCA-CGA-ATCGTTCTCGACACCAGC-A-TGCTGTT-GCCAAG-ACGATCAC--GAACAAGGGCC-AG-GC-ACTTAGCCT---------AAAAGGC----TCCCGCTGCA--ATCCTCAATCCCAC-GCGTCGCAT-TGACCGCTGGCTAT-AACACTCC-------GAAA-GG-AGTCA-CA-TT-CCGACGGACTTTTTACAA-CGTGCGAAATTGATGCTAACCTGCCTT-GCGAG--AAAGT-GCACTT--CCAGTA--------------------------------------------------------------AT-CC-CG-AAAGCTG-ATTTC-CCGCCAGCACGACTGGCTTCAATCGTTTCCC-TTTCAACAATTTCAC-GTACTGTTTAACTCTCTTTTCAAAGTTCTTTTCA-TCTTT-CCCTCACGGTACTTGTTCGCTATCGGTCTCTTGTCATTATTTAGC-CTTAGATG-GAATTT-ACCA-CCCATTTTGAGCTGCA-ATCCC-AAACAACTCGACTCGTCGAAA-GCG-TATCATA-TCACC-TC-CAA-A-CTCGT-G-TCACAGAC--GGGATTC-TCACCCT-CT-CTGATGCCCT-ATTCC--AAGGGA-C-CTATACT--CGAG-CTG-GAC-GCG-G--AAAAC-ACT--TC-TTTAG-ATTACAATTCGGACC--AGA----AACT-GGTCAGA-TTTTAAA-TTTGAGCCATT-CCC-AC-TTCACTCGCC-GTT-A-CTA-AGGG-AAT-CCT-TG-TTA-GTTTC-TTTT-CCTCC-GCTTA-TTGATATGCTT-AAGTTCA-GC-GGGTA-CTCC-TAC-CTAA-TT-TG-AGGTC??????????-------ATG-AT--TCA--ATTTT-------AT-ATTT--CGC-ACGAGA-TA--------------------------------------AACCGAATTT-ATCTA-NN-N---N-TTGC-------A---AAA----------------------TTC--AT-AA-CACG--------CCCGATGT----T-T-CC-------TTGGT--AA-GTG--TCACGA--GGT--AAC---TGAAAG-TATCAC--GCAACCCAAG---AAAT--GAGC-TTGTCTTGCA-TTTTAGG------------T-GACCACC---GA----AAAATGG-----ACAACCCATTTT-AAATTCCA-----------------------------------------AGAAATC-TTGAA--ATTTAT-ATTATTTC???????????AAATGACCC-TC-AAA-TAGGC--ATACTCTCCGG-AATACCAG-AGAGTGCAA-TATGCGTTC-AAAGATTCGATGATTCACGG-AATTCTGCAATTCACACTACATAT-CG-----CACTTCACTGCGTTCTTCATCGATGCAAGAGCC-AAGAGATCCATTGTTG-AAAGTTT???????????TGTTTTCATTTTT---------TTTA--TTT--TTGTTG--AATCTAAGC-AT-----ACATATGTATGTCAGACTC-GGA-------AAATCTTTAGAA-TTTGGA-TA----------------CTAAAAGGAAACGCCGTCC-CG-AT-TCC---AAAGAAA-CAAG-AGCG--ACGTCT--CCCCC--GTAC-TTTTTT??????????AATGATCCTTCCGC-AGGTTCACCTACGGAAACCTTGTTACGACTTTTAC-TTCCTCTAAACGACC-AAGTTTGACTAAC-TTCTCAGCCAACGGCAAGCTGTTGCCAGCTACCATAAGCCAATCCGAGAGTCTCACTAAGCCGTTCAATCGGTAGTAGCGACGGGC-GGTGTGTACAAAGGGCAGGGACGTAATCAA-CGCGAGCTGATGACTCACGCTTACTAGGGATTCCTCGTTGAAGAGCAATAATTGCAATG-CTCTATCCCC-----------------------------------------------------------------------------------------------------------------------------------------------------------------------------------------------------------------------------------------------------------------------------------------------------------------------------------------------------------------------------------------------------------------------------------------------------------------------------------------------------------------------------------------------------------------------------------------------------------------------------------------------------------------------------------------------------------------------------------------------------------------------------------------------------------------------------------------------------------------------------------------------------------------------------------------------------------------------------------------------------------------------------------------------------------------------------------------------------------------------------------------------------------------------------------------------------------------------------------------------------------------------------------------------------------------------------------------------------------------------------------------------------------------------------------------------------------------------------------------------------------------------------------------------------------------------------------------------------------------------------------------------
>HQ117874_org_Ambispora_appendicula_voucher_82274
-----------------------------------------------------------------------------------------------------------------------------------------------------------------------------------------------------------------------------------------------------------------------------------------------------------------------------------------------------------------------------------------------------------------------------------------------------------------------------------------------------------------------------------------------------------------------------------------------------------------------------------------------------------------------------------------------------------------------------------------------------------------------------------------------------------------------------------------------------------------------------------------------------------------------------------------------------------------------------------------------------------------------------------------------------------------------------------------------------------------------------------------------------------------------------------------------------------------------------------------------------------------------------------------------------------------------------------------------------------------------------------------------------------------------------------------------------------------------------------------------------------------------------------------------------------------------------------------------------------------------------------------------------------------------------------------------------------------------------------------------------------------------------------------------------------------------------------------------------------------------------------------------------------------------------------------------------------------------------------------------------------------------------------------------------------------------------------------------------------------------------------------------------------------------------------------------------------------------------------------------------------------------------------------------------------------------------------------------------------------------------------------------------------------------------------------------------------------------------------------------------------------------------------------------------------------------------------------------------------------------------------------------------------------------------------------------------------------------------------------------------------CAC---------TTAACG-AGTT-TACC-GT--G-ACGCTA-CACC-CCGTGT-CCA-CGA-ATCGTTCTCAACACCAGC-A-CGCTGTT-GCCAAG-ACGATCAC--GAACAAGGGCC-AG-GC-ACTTAGCCT---------AAAAGGC----TCTCGCTGCA--ATCCTCAATCCCAC-GCGTCGCAT-TGACCGCTGGCTAT-AACACTCC-------GAAA-GG-AGTCA-CA-TT-CCGACGGACTTTTTACAA-CATGCGAAATTGATGCTAACCTGCCTT-GCGAG--AAAGT-GCACCT--CCAGTA--------------------------------------------------------------AT-CC-CG-AAAGCTG-ATTTC-CCGCCAGCACGACTGGCTTCAATCGTTTCCC-TTTCAACAATTTCAC-GTACTGTTTAACTCTCTTTTCAAAGTTCTTTTCA-TCTTT-CCCTCACGGTACTTGTTCGCTATCGGTCTCTTGCCATTATTTAGC-CTTAGATG-GAATTT-ATCA-CCCATTTTGAGCTGCA-ATCCC-AAACAACTCGACTCGTCGAAA-ACG-TATCATA-TCACC-TC-CAA-A-CTCGT-G-TCACAGAC--GGGATTC-TCACCCT-CT-CTGATGCCCT-ATTCC--AAGGGA-C-CTATACT--CGAG-CTG-GAC-GCG-G--AAAAC-GCT--TC-TTTAG-ATTACAATTCGGACC--AGA----AACT-GGCCAGA-TTTTAAA-TTTGAGCCATT-CCC-AC-TTCACTCGCC-GTT-A-CTA-AGGG-AAT-CCT-TG-TTA-GTTTC-TTTT-CCTCC-GCTTA-TTGATATGCTT-AAGTTCA-GC-GGGTA-CTCC-TAC-CTAA-TT-TG-AGGTC??????????-------ATG-AT--TCA--ATTT-----------------------------------------------------------------------------------------------------------------------------------------------------------------------------------------------------------------------------------------------------------------------------------------------------------------------------------------------------------------------------------------------------------------------???????????--------------------------------------------------------------------------------------------------------------------------------------------------------------------------------???????????-----------------------------------------------------------------------------------------------------------------------------------------------------------------------------------------------------------??????????----------------------------------------------------------------------------------------------------------------------------------------------------------------------------------------------------------------------------------------------------------------------------------------------------------------------------------------------------------------------------------------------------------------------------------------------------------------------------------------------------------------------------------------------------------------------------------------------------------------------------------------------------------------------------------------------------------------------------------------------------------------------------------------------------------------------------------------------------------------------------------------------------------------------------------------------------------------------------------------------------------------------------------------------------------------------------------------------------------------------------------------------------------------------------------------------------------------------------------------------------------------------------------------------------------------------------------------------------------------------------------------------------------------------------------------------------------------------------------------------------------------------------------------------------------------------------------------------------------------------------------------------------------------------------------------------------------------------------------------------------------------------------------------------------------------------------------------------------------------------------------------------------------------------------
>AB048656_R_org_Ambispora_callosa_OK1_MAFF520057_W4769/Att1323-7_single_spore_isolate
------------------------------------------------------------------------------------------------------------------------------------------------------------------------------------------------------------------------------------------------------------------------------------------------------------------------------------------------------------------------------------------------------------------------------------------------------------------------------------------------------------------------------------------------------------------------------------------------------------------------------------------------------------------------------------------------------------------------------------------------------------------------------------------------------------------------------------------------------------------------------------------------------------------------------------------------------------------------------------------------------------------------------------------------------------------------------------------------------------------------------------------------------------------------------------------------------------------------------------------------------------------------------------------------------------------------------------------------------------------------------------------------------------------------------------------------------------------------------------------------------------------------------------------------------------------------------------------------------------------------------------------------------------------------------------------------------------------------------------------------------------------------------------------------------------------------------------------------------------------------------------------------------------------------------------------------------------------------------------------------------------------------------------------------------------------------------------------------------------------------------------------------------------------------------------------------------------------------------------------------------------------------------------------------------------------------------------------------------------------------------------------------------------------------------------------------------------------------------------------------------------------------------------------------------------------------------------------------------------------------------------------------------------------------------------------------------------------------------------------------------------------------------------------------------------------------------------------------------------------------------------------------------------------------------------------------------------------------------------------------------------------------------------------------------------------------------------------------------------------------------------------------------------------------------------------------------------------------------------------------------------------------------------------------------------------------------------------------------------------------------------------------------------------------------------------------------------------------------------------------------------------------------------------------------------------------------------------------------------------------------------------------------CTCC-GCTTA-TTGATATGCTT-AAGTTCA-GC-GGGTA-CTCC-TAC-CTAA-TT-TG-AGGTC??????????-------ATG-AT--TCA--ATTT--------CT-ATTT--CGC-ACGAGA-TA--------------------------------------AAT----AGA-ATTTA-TC-T---C-GTGC-------G---AAA----------------------TTC--TC-AA-CACG--------CTCGAAAA----T-T-CC-------TGGTT--CA---G--TCACGA--GGT--AAC-TGTGAAAG-TATCAC--GCAACCCAAG---AAAT--GAGC-TTGTCTTGCA-TTTTAGG------------C-GACCAG----AA----AAACTGG-----ACGACCCATTTT-TAATTCTA-----------------------------------------AGAAATC-TTAGA--ATTTAT-TTTATTTC???????????AAATGACCC-TC-AAA-TAGGC--ATACTCTCCGG-AATACCAG-AGAGTGCAA-TATGCGTTC-AAAGATTCGATGATTCACGG-AATTCTGCAATTCACACTACATAT-CG-----CACTTCACTGCGTTCTTCATCGATGCAAGAGCC-AAGAGATCCATTGTTG-AAAGTTT???????????---TTTCATTTTT-----------------T--TTTTTG--AATCT-AGC-AT-----ACAAATGTATGTCAGACTCTGAAA-CAAATAAATTTTTAGAG-TTTGGA-TA----------------CTAAAAGGAAACGTCGTCC-CG-CT-TCT---CAAGAAA-CGAG-AGCA--ACGTCT--CCCCCC-GTAC-TTTTCT??????????AATGATCCTTCCGC-AGGTTCACCTACGGAAACCTTGTTACGACTTTTAC-TTCCTCTAAACGACC-AAGTTTGACTAAC-TTTTCAGCAAACGGCAAGCTGTTGCCAGCCACCATAAGCCAATCCGAGAGTCTCACTAAGCCGTTCAATCGGTAGTAGCGACGGGC-GGTGTGTACAAAGGGCAGGGACGTAATCAA-CGCGAGCTGATGACTCACGCTTACTAGGGATTCCTCGTTGAAGAGCAATAATTGCAATG-CTCTATCCCCAGCACGATGAAGTTTCACAAGATTACCCAGACCTTC-CGGCCAAGGATGATG-AACTCGTTGACTTCATCAGTGTAGCGCGCGTGCGGC-CCAGAACATCTAAGGGCATCACAGACTTGTTATTGCCTCAAACTTCCGTTGGCTAATCGCGCAACAGTCCCTCTAAGAAGCTGACGACCGCTC--GAAGAGCRGCCTAGCTATTTAGCAGGTTAAGGTCTCGTTCGTTATCGGAATTAACCAGACAAATCACTCCACCAACTAAGAACGGCCATGCACCACCACCCATAGAATCAAGAAAGAGCTCTCAATCTGTCAATCCTTACTATGT-CTGGACCTGGTGAGTTTCCCCGTGTTGAGTCAAATTAAGCCGCAGGCTCCACCCCTGGTGGTGCCCTTCCGTCAATTCCTTTAAGTTTCAGCCTTGCGACCATACT-CCCCCCGGAACCCAAAAACTTTGGTTTCCCATAAGGCGCCGGGCGAGTCGTT--AGAA-TAACTTCGCCCGATTCCTAGTCGGCATAGTTTATGGTTAAGACTACGACGGTATCTGATCGTCTTCGATCCCCTAACTTTCGTTCTTGATTAATGAAAACATCCTTGGCAAATGCTTTCGCAGAAGTTAGTCTTCAATAAATCCAAGAATTTCACCTCTGACAATTGAATACTAATGCCCCCAACTATCCCTATTAATCATTACGGCGGTCCTAGAAACCAACAAAATAGTACCAC-GCGTCCTATTTCATTATTCCATGCTAATGTATTCGAGC-AAAC-GCCTGC-------TTTGAACACTCTAATTTTTTCAAGGTAATGGTCCTGGTTCCCCGACACACCCAGCGAAGGGCATGCCGTCTCACCAGAAGGAT-AGGCCCGGCG-TCGGA-ACAGTGCTCACC--CGGAAGGTGGACCGCCCGGCCAGACCCAAAATTCAACTACGAGCTTTTTAACTGCAACAACTTTAATATACGCTATTGGAGCTGGAATTACCGCGGCTGCTGGCACCAGACTTGCCCTCCAATTGTTCCTCGTTAAGAGATTTAAATTGTACTCATTCCAATTACAAGACCCGTGAGGGCCCTGTATTGTTATTTATTGTCACTACCTCCCC-GTGTCGGGATTGGGTAATTTGCGCGCCTGCTGCCTTCCTTGGATGTGGTAGCCGTTTCTCAGGCTCCCTCTCCGGAATCGAACCCTAATTCCCCGTTACCCGTTAAAACCATGGTAGGCCTCAATCCTACCATCGAAAGTTGATAGGGCAGAAATTTGAATGAACCATCGCCGGCGC-AAGGCCATGCGATTCGAAAAGTTACCATGAATCACCAAGG--GACTCGCCC-GAAGACGAG-ATTGGTTTTGTATCTAATAAATACA-TCCCTT-CCAGAAGTCGGGATTTTTTGCATGTATTAGCTCTAGAATTACCACGGTTATCCAAGTAGTAA-GGCACTATCAAATAAACTATAACTGATTTAATGAGCCATTCGCAGTTTCAC-AGTATA-C-TTGCTTATACTTAGACATGCATGGCCTAATCTTTGAGACAATCATATGACTAC--------------
>AB048657_R_org_Ambispora_callosa_OK1_MAFF520057_W4769/Att1323-7_single_spore_isolate
------------------------------------------------------------------------------------------------------------------------------------------------------------------------------------------------------------------------------------------------------------------------------------------------------------------------------------------------------------------------------------------------------------------------------------------------------------------------------------------------------------------------------------------------------------------------------------------------------------------------------------------------------------------------------------------------------------------------------------------------------------------------------------------------------------------------------------------------------------------------------------------------------------------------------------------------------------------------------------------------------------------------------------------------------------------------------------------------------------------------------------------------------------------------------------------------------------------------------------------------------------------------------------------------------------------------------------------------------------------------------------------------------------------------------------------------------------------------------------------------------------------------------------------------------------------------------------------------------------------------------------------------------------------------------------------------------------------------------------------------------------------------------------------------------------------------------------------------------------------------------------------------------------------------------------------------------------------------------------------------------------------------------------------------------------------------------------------------------------------------------------------------------------------------------------------------------------------------------------------------------------------------------------------------------------------------------------------------------------------------------------------------------------------------------------------------------------------------------------------------------------------------------------------------------------------------------------------------------------------------------------------------------------------------------------------------------------------------------------------------------------------------------------------------------------------------------------------------------------------------------------------------------------------------------------------------------------------------------------------------------------------------------------------------------------------------------------------------------------------------------------------------------------------------------------------------------------------------------------------------------------------------------------------------------------------------------------------------------------------------------------------------------------------------------------------------------------------------------------------------------------------------------------------------------------------------------------------------------------------------------------------------------CTCC-GCTTA-TTGATATGCTT-AAGTTCA-GC-GGGTA-CTCC-TAC-CTAA-TT-TG-AGGTC??????????-------ATG-AT--TCA--ATTT--------CT-ATTT--CGC-ACGAGA-TA--------------------------------------AAT----AGA-ATTTA-TC-T---C-GTGC-------G---AAA----------------------TTC--TC-AA-CACG--------CTCGAAAA----T-T-CC-------TGGTG--AA---G--TCACGA--GGT--AAC---TGAAAG-TATCAC--GCAACCCAAG---AAAT--GAGC-TTGTCTTGCA-TTTTAGG------------C-GACCAC----AA----AAACTGG-----ACGACCCATTTT-TAATTCCA-----------------------------------------AGAAATC-TTAGA--ATTTAT-ATTATTTC???????????AAATGACCC-TC-AAA-TAGGC--ATACTCTCCGG-AATACCAG-AGAGTGCAA-TATGCGTTC-AAAGATTCGATGATTCACGG-AATTCTGCAATTCACACTACATAT-CGCACTTCACTTCACTGCGTTCTTCATCGATGCAAGAGCC-AAGAGATCCATTGTTG-AAAGTTT???????????---TTTCATTTTT-----------TT--TTT--TTTTTG--AATCT-AGC-AT-----ACAAATGTATGTCAGACTCTGAAA-CAAATAAATTTTTAGAG-TTTGGA-TA----------------CTAAAAGGAAACGTCGTCC-CG-CT-TCC---CAAGAAA-CGAG-AGCA--ACGTCT--CCCCCC-GTAC-TTTTCT??????????AATGATCCTTCCGC-AGGTTCACCTACGGAAACCTTGTTACGACTTTTAC-TTCCTCTAAACGACC-AAGTTTGACTAAC-TTTTCAGCAAACGGCAAGCTGTTGCCAGCCACCATAAGCCAATCCGAGAGTCTCACTAAGCCGTTCAATCGGTAGTAGCGACGGGC-GGTGTGTACAAAGGGCAGGGACGTAATCAA-CGCGAGCTGATGACTCACGCTTACTAGGGATTCCTCGTTGAAGAGCAATAATTGCAATG-CTCTATCCCCAGCACGATGAAGTTTCACAAGATTACCCAGACCTTC-CGGCCAAGGATGATG-AACTCGTTGACTTCATCAGTGTAGCGCGCGTGCGGC-CCAGAACATCTAAGGGCATCACAGACTTGTTATTGCCTCAAACTTCCGTTGGCTAATCGCGCAACAGTCCCTCTAAGAAGCTGACGACCGCTC--GAAGAGCRGCCTAGCTATTTAGCAGGTTAAGGTCTCGTTCGTTATCGGAATTAACCAGACAAATCACTCCACCAACTAAGAACGGCCATGCACCACCACCCATAGAATCAAGAAAGAGCTCTCAATCTGTCAATCCTTACTATGT-CTGGACCTGGTGAGTTTCCCCGTGTTGAGTCAAATTAAGCCGCAGGCTCCACCCCTGGTGGTGCCCTTCCGTCAATTCCTTTAAGTTTCAGCCTTGCGACCATACT-CCCCCCGGAACCCAAAAACTTTGGTTTCCCATAAGGCGCCGGGCGAGTCGTT--AGAA-TAACTTCGCCCGATTCCTAGTCGGCATAGTTTATGGTTAAGACTACGACGGTATCTGATCGTCTTCGATCCCCTAACTTTCGTTCTTGATTAATGAAAACATCCTTGGCAAATGCTTTCGCAGAAGTTAGTCTTCAATAAATCCAAGAATTTCACCTCTGACAATTGAATACTAATGCCCCCAACTATCCCTATTAATCATTACGGCGGTCCTAGAAACCAACAAAATAGTACCAC-GCGTCCTATTTCATTATTCCATGCTAATGTATTCGAGC-AAAC-GCCTGC-------TTTGAACACTCTAATTTTTTCAAGGTAATGGTCCTGGTTCCCCGACACACCCAGCGAAGGGCATGCCGTCTCACCAGAAGGAT-AGGCCCGGCG-TCGGA-ACAGTGCTCACC--CGGAAGGTGGACCGCCCGGCCAGACCCAAAATTCAACTACGAGCTTTTTAACTGCAACAACTTTAATATACGCTATTGGAGCTGGAATTACCGCGGCTGCTGGCACCAGACTTGCCCTCCAATTGTTCCTCGTTAAGAGATTTAAATTGTACTCATTCCAATTACAAGACCCGTGAGGGCCCTGTATTGTTATTTATTGTCACTACCTCCCC-GTGTCGGGATTGGGTAATTTGCGCGCCTGCTGCCTTCCTTGGATGTGGTAGCCGTTTCTCAGGCTCCCTCTCCGGAATCGAACCCTAATTCCCCGTTACCCGTTAAAACCATGGTAGGCCTCAATCCTACCATCGAAAGTTGATAGGGCAGAAATTTGAATGAACCATCGCCGGCGC-AAGGCCATGCGATTCGAAAAGTTACCATGAATCACCAAGG--GACTCGCCC-GAAGACGAG-ATTGGTTTTGTATCTAATAAATACA-TCCCTT-CCAGAAGTCGGGATTTTTTGCATGTATTAGCTCTAGAATTACCACGGTTATCCAAGTAGTAA-GGCACTATCAAATAAACTATAACTGATTTAATGAGCCATTCGCAGTTTCAC-AGTATA-C-TTGCTTATACTTAGACATGCATGGCCTAATCTTTGAGACAATCATATGACTAC--------------
>AB048658_R_org_Ambispora_callosa_OK1_MAFF520057_W4769/Att1323-7_single_spore_isolate
------------------------------------------------------------------------------------------------------------------------------------------------------------------------------------------------------------------------------------------------------------------------------------------------------------------------------------------------------------------------------------------------------------------------------------------------------------------------------------------------------------------------------------------------------------------------------------------------------------------------------------------------------------------------------------------------------------------------------------------------------------------------------------------------------------------------------------------------------------------------------------------------------------------------------------------------------------------------------------------------------------------------------------------------------------------------------------------------------------------------------------------------------------------------------------------------------------------------------------------------------------------------------------------------------------------------------------------------------------------------------------------------------------------------------------------------------------------------------------------------------------------------------------------------------------------------------------------------------------------------------------------------------------------------------------------------------------------------------------------------------------------------------------------------------------------------------------------------------------------------------------------------------------------------------------------------------------------------------------------------------------------------------------------------------------------------------------------------------------------------------------------------------------------------------------------------------------------------------------------------------------------------------------------------------------------------------------------------------------------------------------------------------------------------------------------------------------------------------------------------------------------------------------------------------------------------------------------------------------------------------------------------------------------------------------------------------------------------------------------------------------------------------------------------------------------------------------------------------------------------------------------------------------------------------------------------------------------------------------------------------------------------------------------------------------------------------------------------------------------------------------------------------------------------------------------------------------------------------------------------------------------------------------------------------------------------------------------------------------------------------------------------------------------------------------------------------------------------------------------------------------------------------------------------------------------------------------------------------------------------------------------------------CTCC-GCTTA-TTGATATGCTT-AAGTTCA-GC-GGGTA-CTCC-TAC-CTAA-TT-TG-AGGTC??????????-------ATG-AT--TCA--ATTT--------CT-ATTT--CGC-ACGAGA-TA--------------------------------------AAT----AGA-ATTTA-TC-T---C-GTG------------AAA----------------------TTC--TC-AA-CACG--------CTTGAAAA----T-T-CC-------TGGTG--AA---G--TCACGA--GGT--AAC---TGAAAG-TATCAC--GCAACCCAAG---AAAT--GAGC-TTGTCTTGCA-TTTTAGG------------C-GACCAC----AA----AAACTGG-----ACGACCCATTTT-TAATTCTA-----------------------------------------AGAAATC-TTAGA--ATTTAT-TTTATTTC???????????AAATGACCC-TC-AAA-TAGGC--ATACTCTCCGG-AATACCAG-AGAGTGCAA-TATGCGTTC-AAAGATTCGATGATTCACGG-AATTCTGCAATTCACACTACATAT-CG-----CACTTCACTGCGTTCTTCATCGATGCAAGAGCC-AAGAGATCCATTGTTG-AAAATTT???????????TGTTTTCATTTTA-----------TT--TTT--TTTTTG--AATCT-AGC-AT-----ACAAATGTATGTCAGACTCTGAAA-CGAATAAATTTTTAGAG-TTTGGA-TA----------------CTAAAAGGAAACGTCGTCC-CG-CT-TCT---CAAGAAA-CGAG-AGCA--ACGTCT--CCCCCC-GTAC-TTTTCT??????????AATGATCCTTCCGC-AGGTTCACCTACGGAAACCTTGTTACGACTTTTAC-TTCCTCTAAACGACC-AAGTTTGACTAAC-TTTTCAGCAAACGGCAAGCTGTTGCCAGCCACCATAAGCCAATCCGAGAGTCTCACTAAGCCGTTCAATCGGTAGTAGCGACGGGC-GGTGTGTACAAAGGGCAGGGACGTAATCAA-CGCGAGCTGATGACTCACGCTTACTAGGGATTCCTCGTTGAAGAGCAATAATTGCAATG-CTCTATCCCCAGCACGATGAAGTTTCACAAGATTACCCAGACCTTC-CGGCCAAGGATGATG-AACTCGTTGACTTCATCAGTGTAGCGCGCGTGCGGC-CCAGAACATCTAAGGGCATCACAGACTTGTTATTGCCTCAAACTTCCGTTGGCTAATCGCGCAACAGTCCCTCTAAGAAGCTGACGACCGCTC--GAAGAGCRGCCTAGCTATTTAGCAGGTTAAGGTCTCGTTCGTTATCGGAATTAACCAGACAAATCACTCCACCAACTAAGAACGGCCATGCACCACCACCCATAGAATCAAGAAAGAGCTCTCAATCTGTCAATCCTTACTATGT-CTGGACCTGGTGAGTTTCCCCGTGTTGAGTCAAATTAAGCCGCAGGCTCCACCCCTGGTGGTGCCCTTCCGTCAATTCCTTTAAGTTTCAGCCTTGCGACCATACT-CCCCCCGGAACCCAAAAACTTTGGTTTCCCATAAGGCGCCGGGCGAGTCGTT--AGAA-TAACTTCGCCCGATTCCTAGTCGGCATAGTTTATGGTTAAGACTACGACGGTATCTGATCGTCTTCGATCCCCTAACTTTCGTTCTTGATTAATGAAAACATCCTTGGCAAATGCTTTCGCAGAAGTTAGTCTTCAATAAATCCAAGAATTTCACCTCTGACAATTGAATACTAATGCCCCCAACTATCCCTATTAATCATTACGGCGGTCCTAGAAACCAACAAAATAGTACCAC-GCGTCCTATTTCATTATTCCATGCTAATGTATTCGAGC-AAAC-GCCTGC-------TTTGAACACTCTAATTTTTTCAAGGTAATGGTCCTGGTTCCCCGACACACCCAGCGAAGGGCATGCCGTCTCACCAGAAGGAT-AGGCCCGGCG-TCGGA-ACAGTGCTCACC--CGGAAGGTGGACCGCCCGGCCAGACCCAAAATTCAACTACGAGCTTTTTAACTGCAACAACTTTAATATACGCTATTGGAGCTGGAATTACCGCGGCTGCTGGCACCAGACTTGCCCTCCAATTGTTCCTCGTTAAGAGATTTAAATTGTACTCATTCCAATTACAAGACCCGTGAGGGCCCTGTATTGTTATTTATTGTCACTACCTCCCC-GTGTCGGGATTGGGTAATTTGCGCGCCTGCTGCCTTCCTTGGATGTGGTAGCCGTTTCTCAGGCTCCCTCTCCGGAATCGAACCCTAATTCCCCGTTACCCGTTAAAACCATGGTAGGCCTCAATCCTACCATCGAAAGTTGATAGGGCAGAAATTTGAATGAACCATCGCCGGCGC-AAGGCCATGCGATTCGAAAAGTTACCATGAATCACCAAGG--GACTCGCCC-GAAGACGAG-ATTGGTTTTGTATCTAATAAATACA-TCCCTT-CCAGAAGTCGGGATTTTTTGCATGTATTAGCTCTAGAATTACCACGGTTATCCAAGTAGTAA-GGCACTATCAAATAAACTATAACTGATTTAATGAGCCATTCGCAGTTTCAC-AGTATA-C-TTGCTTATACTTAGACATGCATGGCCTAATCTTTGAGACAATCATATGACTAC--------------
>AB048659_R_org_Ambispora_callosa_OK1_MAFF520057_W4769/Att1323-7_single_spore_isolate
------------------------------------------------------------------------------------------------------------------------------------------------------------------------------------------------------------------------------------------------------------------------------------------------------------------------------------------------------------------------------------------------------------------------------------------------------------------------------------------------------------------------------------------------------------------------------------------------------------------------------------------------------------------------------------------------------------------------------------------------------------------------------------------------------------------------------------------------------------------------------------------------------------------------------------------------------------------------------------------------------------------------------------------------------------------------------------------------------------------------------------------------------------------------------------------------------------------------------------------------------------------------------------------------------------------------------------------------------------------------------------------------------------------------------------------------------------------------------------------------------------------------------------------------------------------------------------------------------------------------------------------------------------------------------------------------------------------------------------------------------------------------------------------------------------------------------------------------------------------------------------------------------------------------------------------------------------------------------------------------------------------------------------------------------------------------------------------------------------------------------------------------------------------------------------------------------------------------------------------------------------------------------------------------------------------------------------------------------------------------------------------------------------------------------------------------------------------------------------------------------------------------------------------------------------------------------------------------------------------------------------------------------------------------------------------------------------------------------------------------------------------------------------------------------------------------------------------------------------------------------------------------------------------------------------------------------------------------------------------------------------------------------------------------------------------------------------------------------------------------------------------------------------------------------------------------------------------------------------------------------------------------------------------------------------------------------------------------------------------------------------------------------------------------------------------------------------------------------------------------------------------------------------------------------------------------------------------------------------------------------------------------------CTCC-GCTTA-TTGATATGCTT-AAGTTCA-GC-GGGTA-CTCC-TAC-CTAA-TT-TG-AGGTC??????????-------ATG-AT--TCA--ATTT--------CT-ATTT--CGC-ACGAGA-TA--------------------------------------AAT----AGA-ATTTA-TC-T---C-GTGC-------G---AAA----------------------TTC--TC-AA-CACG--------CTCGAAAA----T-T-CC-------TGGTG--AA---G--TCACGA--GGT--AAC---TGAAAG-TATCAC--GCAACCCAAG---AAAT--GAGC-TTGTCTTGCA-TTTTAGG------------C-GACCAC----AA----AAACTGG-----ACGACCCATTTT-TAATTCCA-----------------------------------------AGAAATC-TTAGA--ATTTAT-ATTATTTC???????????AAATGACCC-TC-AAA-TAGGC--ATACTCTCCGG-AATACCAG-AGAGTGCAA-TATGCGTTC-AAAGATTCGATGATTCACGG-AATTCTGCAATTCACACTACATAT-CG-----CACTTCACTGCGTTCTTCATCGATGCAAGAGCC-AAGAGATCCATTGTTG-AAAGTTT???????????---TTTCATTTTT------------T--TTT--TTTTTG--AATCT-AGC-AT-----ACAAATGTATGTCAGACTCTGAAA-CAAATAAATTTTTAGAG-TTTGGA-TA----------------CTAAAAGGAAACGTCGTCC-CG-CT-TCC---CAAGAAA-CGAG-AGCA---CGTCT--CCCCCC-GTAC-TTTTCT??????????AATGATCCTTCCGC-AGGTTCACCTACGGAAACCTTGTTACGACTTTTAC-TTCCTCTAAACGACC-AAGTTTGACTAAC-TTTTCAGCAAACGGCAAGCTGTTGCCAGCCACCATAAGCCAATCCGAGAGTCTCACTAAGCCGTTCAATCGGTAGTAGCGACGGGC-GGTGTGTACAAAGGGCAGGGACGTAATCAA-CGCGAGCTGATGACTCACGCTTACTAGGGATTCCTCGTTGAAGAGCAATAATTGCAATG-CTCTATCCCCAGCACGATGAAGTTTCACAAGATTACCCAGACCTTC-CGGCCAAGGATGATG-AACTCGTTGACTTCATCAGTGTAGCGCGCGTGCGGC-CCAGAACATCTAAGGGCATCACAGACTTGTTATTGCCTCAAACTTCCGTTGGCTAATCGCGCAACAGTCCCTCTAAGAAGCTGACGACCGCTC--GAAGAGCRGCCTAGCTATTTAGCAGGTTAAGGTCTCGTTCGTTATCGGAATTAACCAGACAAATCACTCCACCAACTAAGAACGGCCATGCACCACCACCCATAGAATCAAGAAAGAGCTCTCAATCTGTCAATCCTTACTATGT-CTGGACCTGGTGAGTTTCCCCGTGTTGAGTCAAATTAAGCCGCAGGCTCCACCCCTGGTGGTGCCCTTCCGTCAATTCCTTTAAGTTTCAGCCTTGCGACCATACT-CCCCCCGGAACCCAAAAACTTTGGTTTCCCATAAGGCGCCGGGCGAGTCGTT--AGAA-TAACTTCGCCCGATTCCTAGTCGGCATAGTTTATGGTTAAGACTACGACGGTATCTGATCGTCTTCGATCCCCTAACTTTCGTTCTTGATTAATGAAAACATCCTTGGCAAATGCTTTCGCAGAAGTTAGTCTTCAATAAATCCAAGAATTTCACCTCTGACAATTGAATACTAATGCCCCCAACTATCCCTATTAATCATTACGGCGGTCCTAGAAACCAACAAAATAGTACCAC-GCGTCCTATTTCATTATTCCATGCTAATGTATTCGAGC-AAAC-GCCTGC-------TTTGAACACTCTAATTTTTTCAAGGTAATGGTCCTGGTTCCCCGACACACCCAGCGAAGGGCATGCCGTCTCACCAGAAGGAT-AGGCCCGGCG-TCGGA-ACAGTGCTCACC--CGGAAGGTGGACCGCCCGGCCAGACCCAAAATTCAACTACGAGCTTTTTAACTGCAACAACTTTAATATACGCTATTGGAGCTGGAATTACCGCGGCTGCTGGCACCAGACTTGCCCTCCAATTGTTCCTCGTTAAGAGATTTAAATTGTACTCATTCCAATTACAAGACCCGTGAGGGCCCTGTATTGTTATTTATTGTCACTACCTCCCC-GTGTCGGGATTGGGTAATTTGCGCGCCTGCTGCCTTCCTTGGATGTGGTAGCCGTTTCTCAGGCTCCCTCTCCGGAATCGAACCCTAATTCCCCGTTACCCGTTAAAACCATGGTAGGCCTCAATCCTACCATCGAAAGTTGATAGGGCAGAAATTTGAATGAACCATCGCCGGCGC-AAGGCCATGCGATTCGAAAAGTTACCATGAATCACCAAGG--GACTCGCCC-GAAGACGAG-ATTGGTTTTGTATCTAATAAATACA-TCCCTT-CCAGAAGTCGGGATTTTTTGCATGTATTAGCTCTAGAATTACCACGGTTATCCAAGTAGTAA-GGCACTATCAAATAAACTATAACTGATTTAATGAGCCATTCGCAGTTTCAC-AGTATA-C-TTGCTTATACTTAGACATGCATGGCCTAATCTTTGAGACAATCATATGACTAC--------------
>AB048662_R_org_Ambispora_callosa_OK1_MAFF520057_W4769/Att1323-7_single_spore_isolate
------------------------------------------------------------------------------------------------------------------------------------------------------------------------------------------------------------------------------------------------------------------------------------------------------------------------------------------------------------------------------------------------------------------------------------------------------------------------------------------------------------------------------------------------------------------------------------------------------------------------------------------------------------------------------------------------------------------------------------------------------------------------------------------------------------------------------------------------------------------------------------------------------------------------------------------------------------------------------------------------------------------------------------------------------------------------------------------------------------------------------------------------------------------------------------------------------------------------------------------------------------------------------------------------------------------------------------------------------------------------------------------------------------------------------------------------------------------------------------------------------------------------------------------------------------------------------------------------------------------------------------------------------------------------------------------------------------------------------------------------------------------------------------------------------------------------------------------------------------------------------------------------------------------------------------------------------------------------------------------------------------------------------------------------------------------------------------------------------------------------------------------------------------------------------------------------------------------------------------------------------------------------------------------------------------------------------------------------------------------------------------------------------------------------------------------------------------------------------------------------------------------------------------------------------------------------------------------------------------------------------------------------------------------------------------------------------------------------------------------------------------------------------------------------------------------------------------------------------------------------------------------------------------------------------------------------------------------------------------------------------------------------------------------------------------------------------------------------------------------------------------------------------------------------------------------------------------------------------------------------------------------------------------------------------------------------------------------------------------------------------------------------------------------------------------------------------------------------------------------------------------------------------------------------------------------------------------------------------------------------------------------------------CTCC-GCTTA-TTGATATGCTT-AAGTTCA-GC-GGGTA-CTCT-TAC-CTAA-TT-TG-AGGTC??????????ATGATC-ATG-AT--TCA--ATTT--------CT-ATTT--CGC-ACGAGA-TA--------------------------------------AAT----AGA-ATTTA-TC-T---C-GTGC-------G---AAA----------------------TTC--TC-CA-CACG--------CTCGAAAA----T-T-CC-------TGGTG--AA---G--TCACGA--GGT--AAC-TGTGAAAG-TATCAC--GCAACCCAAG---AAAT--GAGC-TTGTCTTGCA-TTTTAGG------------C-GACCAC----AA----AAACTGG-----ACAACCCATTTT-TAATTCCA-----------------------------------------AGAAATC-TTAGA--ATTTAT-ATTATTTC???????????AAATGACCC-TC-AAA-TAGGC--ATACTCTCCGG-AATACCAG-AGAGTGCAA-TATGCGTTC-AAAGATTCGATGATTCACGG-AATTCTGCAATTCACACTACATAT-CG-----CACTTCACTGCGTTCTTCATCGATGCAAGAGCC-AAGAGATCCATTGTTG-AAAGTTT???????????TGTTTTCATTTTA------------T--TTT--TTTTTG--AATCT-AGC-AT-----ACAAATGTATGTCAGACTCTGAAA-CGAATAAATTTTTAGAG-TTTGGA-TA----------------CTAAAAGAAAACGTCGTCC-CG-AT-TCT---AGAGAAA-CGAG-AGCA--ACGTCT--CCCCCC-GTAC-TTTTCT??????????AATGATCCTTCCGC-AGGTTCACCTACGGAAACCTTGTTACGACTTTTAC-TTCCTCTAAACGACC-AAGTTTGACTAAC-TTTTCAGCAAACGGCAAGCTGTTGCCAGCCACCATAAGCCAATCCGAGAGTCTCACTAAGCCGTTCAATCGGTAGTAGCGACGGGC-GGTGTGTACAAAGGGCAGGGACGTAATCAA-CGCGAGCTGATGACTCACGCTTACTAGGGATTCCTCGTTGAAGAGCAATAATTGCAATG-CTCTATCCCCAGCACGATGAAGTTTCACAAGATTACCCAGACCTTC-CGGCCAAGGATGATG-AACTCGTTGACTTCATCAGTGTAGCGCGCGTGCGGC-CCAGAACATCTAAGGGCATCACAGACTTGTTATTGCCTCAAACTTCCGTTGGCTAATCGCGCAACAGTCCCTCTAAGAAGCTGACGACCGCTC--GAAGAGCRGCCTAGCTATTTAGCAGGTTAAGGTCTCGTTCGTTATCGGAATTAACCAGACAAATCACTCCACCAACTAAGAACGGCCATGCACCACCACCCATAGAATCAAGAAAGAGCTCTCAATCTGTCAATCCTTACTATGT-CTGGACCTGGTGAGTTTCCCCGTGTTGAGTCAAATTAAGCCGCAGGCTCCACCCCTGGTGGTGCCCTTCCGTCAATTCCTTTAAGTTTCAGCCTTGCGACCATACT-CCCCCCGGAACCCAAAAACTTTGGTTTCCCATAAGGCGCCGGGCGAGTCGTT--AGAA-TAACTTCGCCCGATTCCTAGTCGGCATAGTTTATGGTTAAGACTACGACGGTATCTGATCGTCTTCGATCCCCTAACTTTCGTTCTTGATTAATGAAAACATCCTTGGCAAATGCTTTCGCAGAAGTTAGTCTTCAATAAATCCAAGAATTTCACCTCTGACAATTGAATACTAATGCCCCCAACTATCCCTATTAATCATTACGGCGGTCCTAGAAACCAACAAAATAGTACCAC-GCGTCCTATTTCATTATTCCATGCTAATGTATTCGAGC-AAAC-GCCTGC-------TTTGAACACTCTAATTTTTTCAAGGTAATGGTCCTGGTTCCCCGACACACCCAGCGAAGGGCATGCCGTCTCACCAGAAGGAT-AGGCCCGGCG-TCGGA-ACAGTGCTCACC--CGGAAGGTGGACCGCCCGGCCAGACCCAAAATTCAACTACGAGCTTTTTAACTGCAACAACTTTAATATACGCTATTGGAGCTGGAATTACCGCGGCTGCTGGCACCAGACTTGCCCTCCAATTGTTCCTCGTTAAGAGATTTAAATTGTACTCATTCCAATTACAAGACCCGTGAGGGCCCTGTATTGTTATTTATTGTCACTACCTCCCC-GTGTCGGGATTGGGTAATTTGCGCGCCTGCTGCCTTCCTTGGATGTGGTAGCCGTTTCTCAGGCTCCCTCTCCGGAATCGAACCCTAATTCCCCGTTACCCGTTAAAACCATGGTAGGCCTCAATCCTACCATCGAAAGTTGATAGGGCAGAAATTTGAATGAACCATCGCCGGCGC-AAGGCCATGCGATTCGAAAAGTTACCATGAATCACCAAGG--GACTCGCCC-GAAGACGAG-ATTGGTTTTGTATCTAATAAATACA-TCCCTT-CCAGAAGTCGGGATTTTTTGCATGTATTAGCTCTAGAATTACCACGGTTATCCAAGTAGTAA-GGCACTATCAAATAAACTATAACTGATTTAATGAGCCATTCGCAGTTTCAC-AGTATA-C-TTGCTTATACTTAGACATGCATGGCCTAATCTTTGAGACAATCATATGACTAC--------------
>AB048663_R_org_Ambispora_callosa_OK1_MAFF520057_W4769/Att1323-7_single_spore_isolate
------------------------------------------------------------------------------------------------------------------------------------------------------------------------------------------------------------------------------------------------------------------------------------------------------------------------------------------------------------------------------------------------------------------------------------------------------------------------------------------------------------------------------------------------------------------------------------------------------------------------------------------------------------------------------------------------------------------------------------------------------------------------------------------------------------------------------------------------------------------------------------------------------------------------------------------------------------------------------------------------------------------------------------------------------------------------------------------------------------------------------------------------------------------------------------------------------------------------------------------------------------------------------------------------------------------------------------------------------------------------------------------------------------------------------------------------------------------------------------------------------------------------------------------------------------------------------------------------------------------------------------------------------------------------------------------------------------------------------------------------------------------------------------------------------------------------------------------------------------------------------------------------------------------------------------------------------------------------------------------------------------------------------------------------------------------------------------------------------------------------------------------------------------------------------------------------------------------------------------------------------------------------------------------------------------------------------------------------------------------------------------------------------------------------------------------------------------------------------------------------------------------------------------------------------------------------------------------------------------------------------------------------------------------------------------------------------------------------------------------------------------------------------------------------------------------------------------------------------------------------------------------------------------------------------------------------------------------------------------------------------------------------------------------------------------------------------------------------------------------------------------------------------------------------------------------------------------------------------------------------------------------------------------------------------------------------------------------------------------------------------------------------------------------------------------------------------------------------------------------------------------------------------------------------------------------------------------------------------------------------------------------------------CTCC-GCTTA-TTGATATGCTT-AAGTTCA-GC-GGGTA-CTCC-TAC-CTAA-TT-TG-AGGTC??????????-------ATG-AT--TCA--ATTT--------CT-ATTT--CGC-ACGAGA-TA--------------------------------------AAT----AGA-ATTTA-TC-T---C-GTGC-------G---AAA----------------------TTC--TC-AA-CACG--------CTCGAAAA----T-T-CC-------TGGTG--AA---G--TCACGA--GGT--AAC---TGAAAG-TATCAC--GCAACCCAAG---AAAT--GAGC-TTGTCTTGCA-TTTTAGG------------C-GACCAC----AA----AAACTGG-----ACGACCCATTTT-TAATTCCA-----------------------------------------AGAAATC-TTAGA--ATTTAT-ATTATTTC???????????AAATGACCC-TC-AAA-TAGGC--ATACTCTCCGG-AATACCAG-AGAGTGCAA-TATGCGTTC-AAAGATTCGATGATTCACGG-AATTCTGCAATTCACACTACATAT-CG-----CACTTCACTGCGTTCTTCATCGATGCAAGAGCC-AAGAGATCCATTGTTG-AAAGTTT???????????---TTTCATTTTT------------T--TTT--TTTTTG--AATCT-AGC-AT-----ACAAATGTATGTCAGACTCTGAAA-CAAATAAATTTTTAGAG-TTTGGA-TA----------------CTAAAAGGAAACGTCGTCC-CG-CT-TCC---CAAGAAA-CGAG-AGCA--ACGTCT--CCCCCC-GTAC-TTTTCT??????????AATGATCCTTCCGC-AGGTTCACCTACGGAAACCTTGTTACGACTTTTAC-TTCCTCTAAACGACC-AAGTTTGACTAAC-TTTTCAGCAAACGGCAAGCTGTTGCCAGCCACCATAAGCCAATCCGAGAGTCTCACTAAGCCGTTCAATCGGTAGTAGCGACGGGC-GGTGTGTACAAAGGGCAGGGACGTAATCAA-CGCGAGCTGATGACTCACGCTTACTAGGGATTCCTCGTTGAAGAGCAATAATTGCAATG-CTCTATCCCCAGCACGATGAAGTTTCACAAGATTACCCAGACCTTC-CGGCCAAGGATGATG-AACTCGTTGACTTCATCAGTGTAGCGCGCGTGCGGC-CCAGAACATCTAAGGGCATCACAGACTTGTTATTGCCTCAAACTTCCGTTGGCTAATCGCGCAACAGTCCCTCTAAGAAGCTGACGACCGCTC--GAAGAGCRGCCTAGCTATTTAGCAGGTTAAGGTCTCGTTCGTTATCGGAATTAACCAGACAAATCACTCCACCAACTAAGAACGGCCATGCACCACCACCCATAGAATCAAGAAAGAGCTCTCAATCTGTCAATCCTTACTATGT-CTGGACCTGGTGAGTTTCCCCGTGTTGAGTCAAATTAAGCCGCAGGCTCCACCCCTGGTGGTGCCCTTCCGTCAATTCCTTTAAGTTTCAGCCTTGCGACCATACT-CCCCCCGGAACCCAAAAACTTTGGTTTCCCATAAGGCGCCGGGCGAGTCGTT--AGAA-TAACTTCGCCCGATTCCTAGTCGGCATAGTTTATGGTTAAGACTACGACGGTATCTGATCGTCTTCGATCCCCTAACTTTCGTTCTTGATTAATGAAAACATCCTTGGCAAATGCTTTCGCAGAAGTTAGTCTTCAATAAATCCAAGAATTTCACCTCTGACAATTGAATACTAATGCCCCCAACTATCCCTATTAATCATTACGGCGGTCCTAGAAACCAACAAAATAGTACCAC-GCGTCCTATTTCATTATTCCATGCTAATGTATTCGAGC-AAAC-GCCTGC-------TTTGAACACTCTAATTTTTTCAAGGTAATGGTCCTGGTTCCCCGACACACCCAGCGAAGGGCATGCCGTCTCACCAGAAGGAT-AGGCCCGGCG-TCGGA-ACAGTGCTCACC--CGGAAGGTGGACCGCCCGGCCAGACCCAAAATTCAACTACGAGCTTTTTAACTGCAACAACTTTAATATACGCTATTGGAGCTGGAATTACCGCGGCTGCTGGCACCAGACTTGCCCTCCAATTGTTCCTCGTTAAGAGATTTAAATTGTACTCATTCCAATTACAAGACCCGTGAGGGCCCTGTATTGTTATTTATTGTCACTACCTCCCC-GTGTCGGGATTGGGTAATTTGCGCGCCTGCTGCCTTCCTTGGATGTGGTAGCCGTTTCTCAGGCTCCCTCTCCGGAATCGAACCCTAATTCCCCGTTACCCGTTAAAACCATGGTAGGCCTCAATCCTACCATCGAAAGTTGATAGGGCAGAAATTTGAATGAACCATCGCCGGCGC-AAGGCCATGCGATTCGAAAAGTTACCATGAATCACCAAGG--GACTCGCCC-GAAGACGAG-ATTGGTTTTGTATCTAATAAATACA-TCCCTT-CCAGAAGTCGGGATTTTTTGCATGTATTAGCTCTAGAATTACCACGGTTATCCAAGTAGTAA-GGCACTATCAAATAAACTATAACTGATTTAATGAGCCATTCGCAGTTTCAC-AGTATA-C-TTGCTTATACTTAGACATGCATGGCCTAATCTTTGAGACAATCATATGACTAC--------------
>AB048664_R_org_Ambispora_callosa_OK1_MAFF520057_W4769/Att1323-7_single_spore_isolate
------------------------------------------------------------------------------------------------------------------------------------------------------------------------------------------------------------------------------------------------------------------------------------------------------------------------------------------------------------------------------------------------------------------------------------------------------------------------------------------------------------------------------------------------------------------------------------------------------------------------------------------------------------------------------------------------------------------------------------------------------------------------------------------------------------------------------------------------------------------------------------------------------------------------------------------------------------------------------------------------------------------------------------------------------------------------------------------------------------------------------------------------------------------------------------------------------------------------------------------------------------------------------------------------------------------------------------------------------------------------------------------------------------------------------------------------------------------------------------------------------------------------------------------------------------------------------------------------------------------------------------------------------------------------------------------------------------------------------------------------------------------------------------------------------------------------------------------------------------------------------------------------------------------------------------------------------------------------------------------------------------------------------------------------------------------------------------------------------------------------------------------------------------------------------------------------------------------------------------------------------------------------------------------------------------------------------------------------------------------------------------------------------------------------------------------------------------------------------------------------------------------------------------------------------------------------------------------------------------------------------------------------------------------------------------------------------------------------------------------------------------------------------------------------------------------------------------------------------------------------------------------------------------------------------------------------------------------------------------------------------------------------------------------------------------------------------------------------------------------------------------------------------------------------------------------------------------------------------------------------------------------------------------------------------------------------------------------------------------------------------------------------------------------------------------------------------------------------------------------------------------------------------------------------------------------------------------------------------------------------------------------------------CTCC-GCTTA-TTGATATGCTT-AAGTTCA-GC-GGGTA-CTCC-TAC-CTAA-TT-TG-AGGTC??????????-------ATG-AT--TCA--ATTT--------CT-ATTT--CGC-ACGAGA-TA--------------------------------------AAT----AGA-ATTTA-TC-T---C-GTGC-------G---AAA----------------------TTC--TC-AA-CACG--------CTCGAAAA----T-T-CC-------TGGTG--AA---G--TCACGA--GGT--AAC---TGAAAG-TATCAC--GCAACCCAAG---AAAT--GAGC-TTGTCTTGCA-TTTTAGG------------C-GACCAC----AA----AAACTGG-----ACGACCCATTTT-TAATTCCA-----------------------------------------AGAAATC-TTAGA--ATTTAT-ATTATTTC???????????AAATGACCC-TC-AAA-TAGGC--ATACTCTCCGG-AATACCAG-AGAGTGCAA-TATGCGTTC-AAAGATTCGATGATTCACGG-AATTCTGCAATTCACACTACATAT-CG-----CACTTCACTGCGTTCTTCATCGATGCAAGAGCC-AAGAGATCCATTGTTG-AAAGTTT???????????---TTTCATTTTT-----------TT--TTT--TTTTTG--AATCT-AGC-AT-----ACAAATGTATGTCAGACTCTGAAA-CAAATAAATTTTTAGAG-TTTGGA-TA----------------CTAAAAGGAAACGTCGTCC-CG-CT-TCC---CAAGAAA-CGAG-AGCA--ACGTCT--CCCCCC-GTAC-TTTTCT??????????AATGATCCTTCCGC-AGGTTCACCTACGGAAACCTTGTTACGACTTTTAC-TTCCTCTAAACGACC-AAGTTTGACTAAC-TTTTCAGCAAACGGCAAGCTGTTGCCAGCCACCATAAGCCAATCCGAGAGTCTCACTAAGCCGTTCAATCGGTAGTAGCGACGGGC-GGTGTGTACAAAGGGCAGGGACGTAATCAA-CGCGAGCTGATGACTCACGCTTACTAGGGATTCCTCGTTGAAGAGCAATAATTGCAATG-CTCTATCCCCAGCACGATGAAGTTTCACAAGATTACCCAGACCTTC-CGGCCAAGGATGATG-AACTCGTTGACTTCATCAGTGTAGCGCGCGTGCGGC-CCAGAACATCTAAGGGCATCACAGACTTGTTATTGCCTCAAACTTCCGTTGGCTAATCGCGCAACAGTCCCTCTAAGAAGCTGACGACCGCTC--GAAGAGCRGCCTAGCTATTTAGCAGGTTAAGGTCTCGTTCGTTATCGGAATTAACCAGACAAATCACTCCACCAACTAAGAACGGCCATGCACCACCACCCATAGAATCAAGAAAGAGCTCTCAATCTGTCAATCCTTACTATGT-CTGGACCTGGTGAGTTTCCCCGTGTTGAGTCAAATTAAGCCGCAGGCTCCACCCCTGGTGGTGCCCTTCCGTCAATTCCTTTAAGTTTCAGCCTTGCGACCATACT-CCCCCCGGAACCCAAAAACTTTGGTTTCCCATAAGGCGCCGGGCGAGTCGTT--AGAA-TAACTTCGCCCGATTCCTAGTCGGCATAGTTTATGGTTAAGACTACGACGGTATCTGATCGTCTTCGATCCCCTAACTTTCGTTCTTGATTAATGAAAACATCCTTGGCAAATGCTTTCGCAGAAGTTAGTCTTCAATAAATCCAAGAATTTCACCTCTGACAATTGAATACTAATGCCCCCAACTATCCCTATTAATCATTACGGCGGTCCTAGAAACCAACAAAATAGTACCAC-GCGTCCTATTTCATTATTCCATGCTAATGTATTCGAGC-AAAC-GCCTGC-------TTTGAACACTCTAATTTTTTCAAGGTAATGGTCCTGGTTCCCCGACACACCCAGCGAAGGGCATGCCGTCTCACCAGAAGGAT-AGGCCCGGCG-TCGGA-ACAGTGCTCACC--CGGAAGGTGGACCGCCCGGCCAGACCCAAAATTCAACTACGAGCTTTTTAACTGCAACAACTTTAATATACGCTATTGGAGCTGGAATTACCGCGGCTGCTGGCACCAGACTTGCCCTCCAATTGTTCCTCGTTAAGAGATTTAAATTGTACTCATTCCAATTACAAGACCCGTGAGGGCCCTGTATTGTTATTTATTGTCACTACCTCCCC-GTGTCGGGATTGGGTAATTTGCGCGCCTGCTGCCTTCCTTGGATGTGGTAGCCGTTTCTCAGGCTCCCTCTCCGGAATCGAACCCTAATTCCCCGTTACCCGTTAAAACCATGGTAGGCCTCAATCCTACCATCGAAAGTTGATAGGGCAGAAATTTGAATGAACCATCGCCGGCGC-AAGGCCATGCGATTCGAAAAGTTACCATGAATCACCAAGG--GACTCGCCC-GAAGACGAG-ATTGGTTTTGTATCTAATAAATACA-TCCCTT-CCAGAAGTCGGGATTTTTTGCATGTATTAGCTCTAGAATTACCACGGTTATCCAAGTAGTAA-GGCACTATCAAATAAACTATAACTGATTTAATGAGCCATTCGCAGTTTCAC-AGTATA-C-TTGCTTATACTTAGACATGCATGGCCTAATCTTTGAGACAATCATATGACTAC--------------
>AB048665_R_org_Ambispora_callosa_OK1_MAFF520057_W4769/Att1323-7_single_spore_isolate
------------------------------------------------------------------------------------------------------------------------------------------------------------------------------------------------------------------------------------------------------------------------------------------------------------------------------------------------------------------------------------------------------------------------------------------------------------------------------------------------------------------------------------------------------------------------------------------------------------------------------------------------------------------------------------------------------------------------------------------------------------------------------------------------------------------------------------------------------------------------------------------------------------------------------------------------------------------------------------------------------------------------------------------------------------------------------------------------------------------------------------------------------------------------------------------------------------------------------------------------------------------------------------------------------------------------------------------------------------------------------------------------------------------------------------------------------------------------------------------------------------------------------------------------------------------------------------------------------------------------------------------------------------------------------------------------------------------------------------------------------------------------------------------------------------------------------------------------------------------------------------------------------------------------------------------------------------------------------------------------------------------------------------------------------------------------------------------------------------------------------------------------------------------------------------------------------------------------------------------------------------------------------------------------------------------------------------------------------------------------------------------------------------------------------------------------------------------------------------------------------------------------------------------------------------------------------------------------------------------------------------------------------------------------------------------------------------------------------------------------------------------------------------------------------------------------------------------------------------------------------------------------------------------------------------------------------------------------------------------------------------------------------------------------------------------------------------------------------------------------------------------------------------------------------------------------------------------------------------------------------------------------------------------------------------------------------------------------------------------------------------------------------------------------------------------------------------------------------------------------------------------------------------------------------------------------------------------------------------------------------------------------------CTCC-GCTTA-TTGATATGCTT-AAGTTCA-GC-GGGTA-CTCC-TAC-CTAA-TT-TG-AGGTC??????????-------ATG-AT--TCA--ATTT--------CT-ATTT--CGC-ACGAGA-TA--------------------------------------AAT----AGA-ATTTA-TC-T---C-GTGC-------G---AAA----------------------TTC--TC-AA-CACG--------CTCGAAAA----T-T-CC-------TGGTG--AA---G--TCACGA--GGT--AAC-TGTGAAAG-TATCAC--GCAACCCAAG---AAAT--GAGC-TTGTCTTGCA-TTTTAGG------------C-GACCAG----AA----AAACTGG-----ACGACCCATTTT-TAATTCCA-----------------------------------------AGAAATC-TTAGA--ATTTAT-ATTATTTC???????????AAATGACCC-TC-AAA-TAGGC--ATACTCTCCGG-AATACCAG-AGAGTGCAA-TATGCGTTC-AAAGATTCGATGATTCACGG-AATTCTGCAATTCACACTACATAT-CG-----CACTTCACTGCGTTCTTCATCGATGCAAGAGCC-AAGAGATCCATTGTTG-AAAGTTT???????????TGTTTTCATTTTA------------T--TTT--TTTTTG--AATCT-AGC-AT-----ACAAATGTATGTCAGACTCTGAAA-CGAATAAATTTTTAGAG-TTTGGA-TA----------------CTAAAAGAAAACGTCGTCC-CG-AT-TCT---AGAGAAA-CGAG-AGCA--ACGTCT--CCCCCC-GTAC-TTTTCT??????????AATGATCCTTCCGC-AGGTTCACCTACGGAAACCTTGTTACGACTTTTAC-TTCCTCTAAACGACC-AAGTTTGACTAAC-TTTTCAGCAAACGGCAAGCTGTTGCCAGCCACCATAAGCCAATCCGAGAGTCTCACTAAGCCGTTCAATCGGTAGTAGCGACGGGC-GGTGTGTACAAAGGGCAGGGACGTAATCAA-CGCGAGCTGATGACTCACGCTTACTAGGGATTCCTCGTTGAAGAGCAATAATTGCAATG-CTCTATCCCCAGCACGATGAAGTTTCACAAGATTACCCAGACCTTC-CGGCCAAGGATGATG-AACTCGTTGACTTCATCAGTGTAGCGCGCGTGCGGC-CCAGAACATCTAAGGGCATCACAGACTTGTTATTGCCTCAAACTTCCGTTGGCTAATCGCGCAACAGTCCCTCTAAGAAGCTGACGACCGCTC--GAAGAGCRGCCTAGCTATTTAGCAGGTTAAGGTCTCGTTCGTTATCGGAATTAACCAGACAAATCACTCCACCAACTAAGAACGGCCATGCACCACCACCCATAGAATCAAGAAAGAGCTCTCAATCTGTCAATCCTTACTATGT-CTGGACCTGGTGAGTTTCCCCGTGTTGAGTCAAATTAAGCCGCAGGCTCCACCCCTGGTGGTGCCCTTCCGTCAATTCCTTTAAGTTTCAGCCTTGCGACCATACT-CCCCCCGGAACCCAAAAACTTTGGTTTCCCATAAGGCGCCGGGCGAGTCGTT--AGAA-TAACTTCGCCCGATTCCTAGTCGGCATAGTTTATGGTTAAGACTACGACGGTATCTGATCGTCTTCGATCCCCTAACTTTCGTTCTTGATTAATGAAAACATCCTTGGCAAATGCTTTCGCAGAAGTTAGTCTTCAATAAATCCAAGAATTTCACCTCTGACAATTGAATACTAATGCCCCCAACTATCCCTATTAATCATTACGGCGGTCCTAGAAACCAACAAAATAGTACCAC-GCGTCCTATTTCATTATTCCATGCTAATGTATTCGAGC-AAAC-GCCTGC-------TTTGAACACTCTAATTTTTTCAAGGTAATGGTCCTGGTTCCCCGACACACCCAGCGAAGGGCATGCCGTCTCACCAGAAGGAT-AGGCCCGGCG-TCGGA-ACAGTGCTCACC--CGGAAGGTGGACCGCCCGGCCAGACCCAAAATTCAACTACGAGCTTTTTAACTGCAACAACTTTAATATACGCTATTGGAGCTGGAATTACCGCGGCTGCTGGCACCAGACTTGCCCTCCAATTGTTCCTCGTTAAGAGATTTAAATTGTACTCATTCCAATTACAAGACCCGTGAGGGCCCTGTATTGTTATTTATTGTCACTACCTCCCC-GTGTCGGGATTGGGTAATTTGCGCGCCTGCTGCCTTCCTTGGATGTGGTAGCCGTTTCTCAGGCTCCCTCTCCGGAATCGAACCCTAATTCCCCGTTACCCGTTAAAACCATGGTAGGCCTCAATCCTACCATCGAAAGTTGATAGGGCAGAAATTTGAATGAACCATCGCCGGCGC-AAGGCCATGCGATTCGAAAAGTTACCATGAATCACCAAGG--GACTCGCCC-GAAGACGAG-ATTGGTTTTGTATCTAATAAATACA-TCCCTT-CCAGAAGTCGGGATTTTTTGCATGTATTAGCTCTAGAATTACCACGGTTATCCAAGTAGTAA-GGCACTATCAAATAAACTATAACTGATTTAATGAGCCATTCGCAGTTTCAC-AGTATA-C-TTGCTTATACTTAGACATGCATGGCCTAATCTTTGAGACAATCATATGACTAC--------------
>AB048667_R_org_Ambispora_callosa_OK1_MAFF520057_W4769/Att1323-7_single_spore_isolate
------------------------------------------------------------------------------------------------------------------------------------------------------------------------------------------------------------------------------------------------------------------------------------------------------------------------------------------------------------------------------------------------------------------------------------------------------------------------------------------------------------------------------------------------------------------------------------------------------------------------------------------------------------------------------------------------------------------------------------------------------------------------------------------------------------------------------------------------------------------------------------------------------------------------------------------------------------------------------------------------------------------------------------------------------------------------------------------------------------------------------------------------------------------------------------------------------------------------------------------------------------------------------------------------------------------------------------------------------------------------------------------------------------------------------------------------------------------------------------------------------------------------------------------------------------------------------------------------------------------------------------------------------------------------------------------------------------------------------------------------------------------------------------------------------------------------------------------------------------------------------------------------------------------------------------------------------------------------------------------------------------------------------------------------------------------------------------------------------------------------------------------------------------------------------------------------------------------------------------------------------------------------------------------------------------------------------------------------------------------------------------------------------------------------------------------------------------------------------------------------------------------------------------------------------------------------------------------------------------------------------------------------------------------------------------------------------------------------------------------------------------------------------------------------------------------------------------------------------------------------------------------------------------------------------------------------------------------------------------------------------------------------------------------------------------------------------------------------------------------------------------------------------------------------------------------------------------------------------------------------------------------------------------------------------------------------------------------------------------------------------------------------------------------------------------------------------------------------------------------------------------------------------------------------------------------------------------------------------------------------------------------------------CTCC-GCTTA-TTGATATGCTT-AAGTTCA-GC-GGGTA-CTCT-TAC-CTAA-TT-TG-AGGTC??????????ATGATC-ATG-AT--TCA--ATTT--------CT-ATTT--CGC-ACGAGA-TA--------------------------------------AAT----AGA-ATTTA-TC-T---C-GTGC-------G---AAA----------------------TTC--TC-CA-CACG--------CTCGAAAA----T-T-CC-------TGGTG--AA---G--TCACGA--GGT--AAC-TGTGAAAG-TATCAC--GCAACCCAAG---AAAT--GAGC-TTGTCTTGCA-TTTTAGG------------C-GACCAC----AA----AAACTGG-----ACAACCCATTTT-TAATTCCA-----------------------------------------AGAAATC-TTAGA--ATTTAT-ATTATTTC???????????AAATGACCC-TC-AAA-TAGGC--ATACTCTCCGG-AATACCAG-AGAGTGCAA-TATGCGTTC-AAAGATTCGATGATTCACGG-AATTCTGCAATTCACACTACATAT-CG-----CACTTCACTGCGTTCTTCATCGATGCAAGAGCC-AAGAGATCCATTGTTG-AAAGTTT???????????TGTTTTCATTTTT--------------------TTTTTG--AATCT-AGC-AT-----ACAAATGTATATTAGACTCCGA-A-CAAATAAATTTTTAGAG-TTTGGA-TA----------------CTAAAAGAAAACGTCGTCC-CG-AT-TCT---AGAGAAA-CGAG-AGCA--ACGTCT--CCCCCC-GTAC-TTTTCT??????????AATGATCCTTCCGC-AGGTTCACCTACGGAAACCTTGTTACGACTTTTAC-TTCCTCTAAACGACC-AAGTTTGACTAAC-TTTTCAGCAAACGGCAAGCTGTTGCCAGCCACCATAAGCCAATCCGAGAGTCTCACTAAGCCGTTCAATCGGTAGTAGCGACGGGC-GGTGTGTACAAAGGGCAGGGACGTAATCAA-CGCGAGCTGATGACTCACGCTTACTAGGGATTCCTCGTTGAAGAGCAATAATTGCAATG-CTCTATCCCCAGCACGATGAAGTTTCACAAGATTACCCAGACCTTC-CGGCCAAGGATGATG-AACTCGTTGACTTCATCAGTGTAGCGCGCGTGCGGC-CCAGAACATCTAAGGGCATCACAGACTTGTTATTGCCTCAAACTTCCGTTGGCTAATCGCGCAACAGTCCCTCTAAGAAGCTGACGACCGCTC--GAAGAGCRGCCTAGCTATTTAGCAGGTTAAGGTCTCGTTCGTTATCGGAATTAACCAGACAAATCACTCCACCAACTAAGAACGGCCATGCACCACCACCCATAGAATCAAGAAAGAGCTCTCAATCTGTCAATCCTTACTATGT-CTGGACCTGGTGAGTTTCCCCGTGTTGAGTCAAATTAAGCCGCAGGCTCCACCCCTGGTGGTGCCCTTCCGTCAATTCCTTTAAGTTTCAGCCTTGCGACCATACT-CCCCCCGGAACCCAAAAACTTTGGTTTCCCATAAGGCGCCGGGCGAGTCGTT--AGAA-TAACTTCGCCCGATTCCTAGTCGGCATAGTTTATGGTTAAGACTACGACGGTATCTGATCGTCTTCGATCCCCTAACTTTCGTTCTTGATTAATGAAAACATCCTTGGCAAATGCTTTCGCAGAAGTTAGTCTTCAATAAATCCAAGAATTTCACCTCTGACAATTGAATACTAATGCCCCCAACTATCCCTATTAATCATTACGGCGGTCCTAGAAACCAACAAAATAGTACCAC-GCGTCCTATTTCATTATTCCATGCTAATGTATTCGAGC-AAAC-GCCTGC-------TTTGAACACTCTAATTTTTTCAAGGTAATGGTCCTGGTTCCCCGACACACCCAGCGAAGGGCATGCCGTCTCACCAGAAGGAT-AGGCCCGGCG-TCGGA-ACAGTGCTCACC--CGGAAGGTGGACCGCCCGGCCAGACCCAAAATTCAACTACGAGCTTTTTAACTGCAACAACTTTAATATACGCTATTGGAGCTGGAATTACCGCGGCTGCTGGCACCAGACTTGCCCTCCAATTGTTCCTCGTTAAGAGATTTAAATTGTACTCATTCCAATTACAAGACCCGTGAGGGCCCTGTATTGTTATTTATTGTCACTACCTCCCC-GTGTCGGGATTGGGTAATTTGCGCGCCTGCTGCCTTCCTTGGATGTGGTAGCCGTTTCTCAGGCTCCCTCTCCGGAATCGAACCCTAATTCCCCGTTACCCGTTAAAACCATGGTAGGCCTCAATCCTACCATCGAAAGTTGATAGGGCAGAAATTTGAATGAACCATCGCCGGCGC-AAGGCCATGCGATTCGAAAAGTTACCATGAATCACCAAGG--GACTCGCCC-GAAGACGAG-ATTGGTTTTGTATCTAATAAATACA-TCCCTT-CCAGAAGTCGGGATTTTTTGCATGTATTAGCTCTAGAATTACCACGGTTATCCAAGTAGTAA-GGCACTATCAAATAAACTATAACTGATTTAATGAGCCATTCGCAGTTTCAC-AGTATA-C-TTGCTTATACTTAGACATGCATGGCCTAATCTTTGAGACAATCATATGACTAC--------------
>AB048668_R_org_Ambispora_callosa_OK1_MAFF520057_W4769/Att1323-7_single_spore_isolate
------------------------------------------------------------------------------------------------------------------------------------------------------------------------------------------------------------------------------------------------------------------------------------------------------------------------------------------------------------------------------------------------------------------------------------------------------------------------------------------------------------------------------------------------------------------------------------------------------------------------------------------------------------------------------------------------------------------------------------------------------------------------------------------------------------------------------------------------------------------------------------------------------------------------------------------------------------------------------------------------------------------------------------------------------------------------------------------------------------------------------------------------------------------------------------------------------------------------------------------------------------------------------------------------------------------------------------------------------------------------------------------------------------------------------------------------------------------------------------------------------------------------------------------------------------------------------------------------------------------------------------------------------------------------------------------------------------------------------------------------------------------------------------------------------------------------------------------------------------------------------------------------------------------------------------------------------------------------------------------------------------------------------------------------------------------------------------------------------------------------------------------------------------------------------------------------------------------------------------------------------------------------------------------------------------------------------------------------------------------------------------------------------------------------------------------------------------------------------------------------------------------------------------------------------------------------------------------------------------------------------------------------------------------------------------------------------------------------------------------------------------------------------------------------------------------------------------------------------------------------------------------------------------------------------------------------------------------------------------------------------------------------------------------------------------------------------------------------------------------------------------------------------------------------------------------------------------------------------------------------------------------------------------------------------------------------------------------------------------------------------------------------------------------------------------------------------------------------------------------------------------------------------------------------------------------------------------------------------------------------------------------------------CTCC-GCTTA-TTGATATGCTT-AAGTTCA-GC-GGGTA-CTCC-TAC-CTAA-TT-TG-AGGTC??????????ATGATC-ATG-AT--TCA--ATTT--------CT-ATTT--CGC-ACGAGA-TA--------------------------------------AAT----AGA-ATTTA-TC-T---C-GTGC-------G---AAA----------------------TTA--TC-CA-CACG--------CTCGAAAA----T-T-CC-------TGGTT--CA---G--TCACGA--GGT--AAC-TGTGAAAG-TATCAC--GCAACCCAAG---AAAT--GAGC-TTGTCTTGCA-TTTTAGG------------C-GACCAC----AA----AAACTGG-----ACAACCCATTTT-TAATTCCA-----------------------------------------AGAAATC-TTGGA--ACTTAT-ATTATTTT???????????AAATGACCC-TC-AAA-TAAGC--ATACTCTCCGG-AATACCAG-AGAGTGCAA-TATGCGTTC-AAAGATTCGATGATTCACGG-AATTCTGCAATTCACACTACATAT-CG-----CACTTCACTGCGTTCTTCATCGATGCAAGAGCC-AAGAGATCCATTGTTG-AAAGTTT???????????TGTTTTCATTTTA---------------TTT--TTTTTG--AATCT-AGC-AT-----ACAAATGTATGTCAGACTCTGAAA-CGAATAAATTTTTAGAG-TTTGGA-TA----------------CTAAAAGGAAACGTCGTCC-CG-AT-TCT---AGAGAAA-CGAG-AGCA--ACGTCT--CCCCCC-GTAC-TTTTCT??????????AATGATCCTTCCGC-AGGTTCACCTACGGAAACCTTGTTACGACTTTTAC-TTCCTCTAAACGACC-AAGTTTGACTAAC-TTTTCAGCAAACGGCAAGCTGTTGCCAGCCACCATAAGCCAATCCGAGAGTCTCACTAAGCCGTTCAATCGGTAGTAGCGACGGGC-GGTGTGTACAAAGGGCAGGGACGTAATCAA-CGCGAGCTGATGACTCACGCTTACTAGGGATTCCTCGTTGAAGAGCAATAATTGCAATG-CTCTATCCCCAGCACGATGAAGTTTCACAAGATTACCCAGACCTTC-CGGCCAAGGATGATG-AACTCGTTGACTTCATCAGTGTAGCGCGCGTGCGGC-CCAGAACATCTAAGGGCATCACAGACTTGTTATTGCCTCAAACTTCCGTTGGCTAATCGCGCAACAGTCCCTCTAAGAAGCTGACGACCGCTC--GAAGAGCRGCCTAGCTATTTAGCAGGTTAAGGTCTCGTTCGTTATCGGAATTAACCAGACAAATCACTCCACCAACTAAGAACGGCCATGCACCACCACCCATAGAATCAAGAAAGAGCTCTCAATCTGTCAATCCTTACTATGT-CTGGACCTGGTGAGTTTCCCCGTGTTGAGTCAAATTAAGCCGCAGGCTCCACCCCTGGTGGTGCCCTTCCGTCAATTCCTTTAAGTTTCAGCCTTGCGACCATACT-CCCCCCGGAACCCAAAAACTTTGGTTTCCCATAAGGCGCCGGGCGAGTCGTT--AGAA-TAACTTCGCCCGATTCCTAGTCGGCATAGTTTATGGTTAAGACTACGACGGTATCTGATCGTCTTCGATCCCCTAACTTTCGTTCTTGATTAATGAAAACATCCTTGGCAAATGCTTTCGCAGAAGTTAGTCTTCAATAAATCCAAGAATTTCACCTCTGACAATTGAATACTAATGCCCCCAACTATCCCTATTAATCATTACGGCGGTCCTAGAAACCAACAAAATAGTACCAC-GCGTCCTATTTCATTATTCCATGCTAATGTATTCGAGC-AAAC-GCCTGC-------TTTGAACACTCTAATTTTTTCAAGGTAATGGTCCTGGTTCCCCGACACACCCAGCGAAGGGCATGCCGTCTCACCAGAAGGAT-AGGCCCGGCG-TCGGA-ACAGTGCTCACC--CGGAAGGTGGACCGCCCGGCCAGACCCAAAATTCAACTACGAGCTTTTTAACTGCAACAACTTTAATATACGCTATTGGAGCTGGAATTACCGCGGCTGCTGGCACCAGACTTGCCCTCCAATTGTTCCTCGTTAAGAGATTTAAATTGTACTCATTCCAATTACAAGACCCGTGAGGGCCCTGTATTGTTATTTATTGTCACTACCTCCCC-GTGTCGGGATTGGGTAATTTGCGCGCCTGCTGCCTTCCTTGGATGTGGTAGCCGTTTCTCAGGCTCCCTCTCCGGAATCGAACCCTAATTCCCCGTTACCCGTTAAAACCATGGTAGGCCTCAATCCTACCATCGAAAGTTGATAGGGCAGAAATTTGAATGAACCATCGCCGGCGC-AAGGCCATGCGATTCGAAAAGTTACCATGAATCACCAAGG--GACTCGCCC-GAAGACGAG-ATTGGTTTTGTATCTAATAAATACA-TCCCTT-CCAGAAGTCGGGATTTTTTGCATGTATTAGCTCTAGAATTACCACGGTTATCCAAGTAGTAA-GGCACTATCAAATAAACTATAACTGATTTAATGAGCCATTCGCAGTTTCAC-AGTATA-C-TTGCTTATACTTAGACATGCATGGCCTAATCTTTGAGACAATCATATGACTAC--------------
>AB048669_R_org_Ambispora_callosa_OK1_MAFF520057_W4769/Att1323-7_single_spore_isolate
------------------------------------------------------------------------------------------------------------------------------------------------------------------------------------------------------------------------------------------------------------------------------------------------------------------------------------------------------------------------------------------------------------------------------------------------------------------------------------------------------------------------------------------------------------------------------------------------------------------------------------------------------------------------------------------------------------------------------------------------------------------------------------------------------------------------------------------------------------------------------------------------------------------------------------------------------------------------------------------------------------------------------------------------------------------------------------------------------------------------------------------------------------------------------------------------------------------------------------------------------------------------------------------------------------------------------------------------------------------------------------------------------------------------------------------------------------------------------------------------------------------------------------------------------------------------------------------------------------------------------------------------------------------------------------------------------------------------------------------------------------------------------------------------------------------------------------------------------------------------------------------------------------------------------------------------------------------------------------------------------------------------------------------------------------------------------------------------------------------------------------------------------------------------------------------------------------------------------------------------------------------------------------------------------------------------------------------------------------------------------------------------------------------------------------------------------------------------------------------------------------------------------------------------------------------------------------------------------------------------------------------------------------------------------------------------------------------------------------------------------------------------------------------------------------------------------------------------------------------------------------------------------------------------------------------------------------------------------------------------------------------------------------------------------------------------------------------------------------------------------------------------------------------------------------------------------------------------------------------------------------------------------------------------------------------------------------------------------------------------------------------------------------------------------------------------------------------------------------------------------------------------------------------------------------------------------------------------------------------------------------------------------CTCC-GCTTA-TTGATATGCTT-AAGTTCA-GC-GGGTA-CTCC-TAC-CTAA-TT-TG-AGGTC??????????-------ATG-AT--TCA--ATTT--------CT-ATTT--CGC-ACGAGA-TA--------------------------------------AAT----AGA-ATTTA-TC-T---C-GTGC-------G---AAA----------------------TTC--TC-AA-CACG--------CTCGAAAA----T-T-CC-------TGGTG--AA---G--TCACGA--GGT--AAC-TGTGAAAG-TATCAC--GCAACCCAAG---AAAT--GAGC-TTGTCTTGCA-TTTTAGG------------C-GACCAG----AA----AAACTGG-----ACGACCCATTTT-TAATTCCA-----------------------------------------AGAAATC-TTAGA--ATTTAT-ATTATTTC???????????AAATGACCC-TC-AAA-TAGGC--ATACTCTCCGG-AATACCAG-AGAGTGCAA-TATGCGTTC-AAAGATTCGATGATTCACGG-AATTCTGCAATTCACACTACATAT-CG-----CACTTCACTGCGTTCTTCATCGATGCAAGAG-C-AAGAGATCCATTGTTG-AAAGTTT???????????TGTTTTCATTTTA------------T--TTT--TTTTTG--AATCT-AGC-AT-----ACAAATGTATGTCAGACTCTGAAA-CGAATAAATTTTTAGAG-TTTGGA-TA----------------CTAAAAGAAAACGTCGTCC-CG-AT-TCT---AGAGAAA-CGAG-AGCA--ACGTCT--CCCCCC-GTAC-TTTTCT??????????AATGATCCTTCCGC-AGGTTCACCTACGGAAACCTTGTTACGACTTTTAC-TTCCTCTAAACGACC-AAGTTTGACTAAC-TTTTCAGCAAACGGCAAGCTGTTGCCAGCCACCATAAGCCAATCCGAGAGTCTCACTAAGCCGTTCAATCGGTAGTAGCGACGGGC-GGTGTGTACAAAGGGCAGGGACGTAATCAA-CGCGAGCTGATGACTCACGCTTACTAGGGATTCCTCGTTGAAGAGCAATAATTGCAATG-CTCTATCCCCAGCACGATGAAGTTTCACAAGATTACCCAGACCTTC-CGGCCAAGGATGATG-AACTCGTTGACTTCATCAGTGTAGCGCGCGTGCGGC-CCAGAACATCTAAGGGCATCACAGACTTGTTATTGCCTCAAACTTCCGTTGGCTAATCGCGCAACAGTCCCTCTAAGAAGCTGACGACCGCTC--GAAGAGCRGCCTAGCTATTTAGCAGGTTAAGGTCTCGTTCGTTATCGGAATTAACCAGACAAATCACTCCACCAACTAAGAACGGCCATGCACCACCACCCATAGAATCAAGAAAGAGCTCTCAATCTGTCAATCCTTACTATGT-CTGGACCTGGTGAGTTTCCCCGTGTTGAGTCAAATTAAGCCGCAGGCTCCACCCCTGGTGGTGCCCTTCCGTCAATTCCTTTAAGTTTCAGCCTTGCGACCATACT-CCCCCCGGAACCCAAAAACTTTGGTTTCCCATAAGGCGCCGGGCGAGTCGTT--AGAA-TAACTTCGCCCGATTCCTAGTCGGCATAGTTTATGGTTAAGACTACGACGGTATCTGATCGTCTTCGATCCCCTAACTTTCGTTCTTGATTAATGAAAACATCCTTGGCAAATGCTTTCGCAGAAGTTAGTCTTCAATAAATCCAAGAATTTCACCTCTGACAATTGAATACTAATGCCCCCAACTATCCCTATTAATCATTACGGCGGTCCTAGAAACCAACAAAATAGTACCAC-GCGTCCTATTTCATTATTCCATGCTAATGTATTCGAGC-AAAC-GCCTGC-------TTTGAACACTCTAATTTTTTCAAGGTAATGGTCCTGGTTCCCCGACACACCCAGCGAAGGGCATGCCGTCTCACCAGAAGGAT-AGGCCCGGCG-TCGGA-ACAGTGCTCACC--CGGAAGGTGGACCGCCCGGCCAGACCCAAAATTCAACTACGAGCTTTTTAACTGCAACAACTTTAATATACGCTATTGGAGCTGGAATTACCGCGGCTGCTGGCACCAGACTTGCCCTCCAATTGTTCCTCGTTAAGAGATTTAAATTGTACTCATTCCAATTACAAGACCCGTGAGGGCCCTGTATTGTTATTTATTGTCACTACCTCCCC-GTGTCGGGATTGGGTAATTTGCGCGCCTGCTGCCTTCCTTGGATGTGGTAGCCGTTTCTCAGGCTCCCTCTCCGGAATCGAACCCTAATTCCCCGTTACCCGTTAAAACCATGGTAGGCCTCAATCCTACCATCGAAAGTTGATAGGGCAGAAATTTGAATGAACCATCGCCGGCGC-AAGGCCATGCGATTCGAAAAGTTACCATGAATCACCAAGG--GACTCGCCC-GAAGACGAG-ATTGGTTTTGTATCTAATAAATACA-TCCCTT-CCAGAAGTCGGGATTTTTTGCATGTATTAGCTCTAGAATTACCACGGTTATCCAAGTAGTAA-GGCACTATCAAATAAACTATAACTGATTTAATGAGCCATTCGCAGTTTCAC-AGTATA-C-TTGCTTATACTTAGACATGCATGGCCTAATCTTTGAGACAATCATATGACTAC--------------
>AB048671_R_org_Ambispora_callosa_V1_MAFF520058_W4771/Att321-10_multi_spore_culture
------------------------------------------------------------------------------------------------------------------------------------------------------------------------------------------------------------------------------------------------------------------------------------------------------------------------------------------------------------------------------------------------------------------------------------------------------------------------------------------------------------------------------------------------------------------------------------------------------------------------------------------------------------------------------------------------------------------------------------------------------------------------------------------------------------------------------------------------------------------------------------------------------------------------------------------------------------------------------------------------------------------------------------------------------------------------------------------------------------------------------------------------------------------------------------------------------------------------------------------------------------------------------------------------------------------------------------------------------------------------------------------------------------------------------------------------------------------------------------------------------------------------------------------------------------------------------------------------------------------------------------------------------------------------------------------------------------------------------------------------------------------------------------------------------------------------------------------------------------------------------------------------------------------------------------------------------------------------------------------------------------------------------------------------------------------------------------------------------------------------------------------------------------------------------------------------------------------------------------------------------------------------------------------------------------------------------------------------------------------------------------------------------------------------------------------------------------------------------------------------------------------------------------------------------------------------------------------------------------------------------------------------------------------------------------------------------------------------------------------------------------------------------------------------------------------------------------------------------------------------------------------------------------------------------------------------------------------------------------------------------------------------------------------------------------------------------------------------------------------------------------------------------------------------------------------------------------------------------------------------------------------------------------------------------------------------------------------------------------------------------------------------------------------------------------------------------------------------------------------------------------------------------------------------------------------------------------------------------------------------------------------------------CTCC-GCTTA-TTGATATGCTT-AAGTTCA-GC-GGGTA-CTCC-TAC-CTAA-TT-TG-AGGTC??????????ATGATC-ATG-AT--TCA--ATTT--------CT-A-TT------ACGAGA-TA--------------------------------------AAT----AGA-ATTTA-TC-T---C-GTGC-------G---AAA----------------------TTA--TC-CA-CACG--------CTCGAAAA----T-T-CC-------TGGTT--CA---G--TCACGA--GGT--AAC-TGTGAAAG-TATCAC--GCAACCCAAG---AAAT--GAGC-TTGTCTTGCA-TTTTAGG------------C-GACCAC----AA----AAACTGG-----ACAACCCATTTT-TAATTCCA-----------------------------------------AGAAATC-TTAGA--ATTTAT-ATTATTTC???????????AAATGACCC-TC-AAA-TAGGC--ATACTCTCCGG-AATACCAG-AGAGTGCAA-TATGCGTTC-AAAGATTCGATGATTCACGG-AATTCTGCAATTCACACTACATAT-CG-----CAC-TCACTGCGTTCTTCATCGATGCAAGAGCC-AAGAGATCCATTGTTG-AAAGTTT???????????TGTTTTCATTTTA-------------TTTTT--TTTTTG--AATCT-AGC-AT-----ACAAATGTATGTCAGACTCTGAAA-CGAATAAATTTTTGGAG-TTTGGA-TA----------------CTAAAAGGAAACGTCGTCC-CG-AT-TCT---AGAGAAA-CGAG-AGCA--ACGTCT--CCCCCC-GTAC-TTTTCT??????????AATGATCCTTCCGC-AGGTTCACCTACGGAAACCTTGTTACGACTTTTAC-TTCCTCTAAACGACC-AAGTTTGACTAAC-TTTTCAGCAAACGGCAAGCTGTTGCCAGCCACCATAAGCCAATCCGAGAGTCTCACTAAGCCGTTCAATCGGTAGTAGCGACGGGC-GGTGTGTACAAAGGGCAGGGACGTARTCAA-CGCGAGCTGATGACTCACGCTTACTAGGGATTCCTCGTTGAAGAGCAATAATTGCAATG-CTCTATCCCCAGCACGATGAAGTTTCACAAGATTACCCAGACCTTC-CGGCCAAGGATGATG-AACTCGTTGACTTCATCAGTGTAGCGCGCGTGCGGC-CCAGAACATCTAAGGGCATCACAGACCTGTTATTGCCTCAAACTTCCGTTGGCTAATCGCGCAACAGTCCCTCTAAGAAGCTGACGACCGCTC--GAAGAGCGGCCTAGCTATTTAGCAGGTTAAGGTCTCGTTCGTTATCGGAATTAACCAGACAAATCACTCCACCAACTAAGAACGGCCATGCACCACCACCCATAGAATCAAGAAAGAGCTCTCAATCTGTCAATCCTTACTATGT-CTGGACCTGGTGAGTTTCCCCGTGTTGAGTCAAATTAAGCCGCAGGCT-CACCCCTGGTGGTGCCCTTCCGTCAATTCCTTTAAGTTTCAGCCTTGCGACCATACT-CCCCCCGGAACCCAAAAACTTTGGTTTCCCATAAGGCGCCGGGCGAGTCGTT--AGAA-TAACTTCGCCCGATTCCTAGTCGGCATAGTTTATGGTTAAGACTACGACGGTATCTGATCGTCTTCGATCCCCTAACTTTCGTTCTTGATTAATGAAAACATCCTTGGCAAATGCTTTCGCAGAAGTTAGTCTTCAATAAATCCAAGAATTTCACCTCTGACAATTGAATACTAATGCCCCCAACTATCCCTATTAATCATTACGGCGGTCCTAGAAACCAACAAAATAGTACCAC-GCGTCCTATTTCATTATTCCATGCTAATGTATTCGAGC-AAAC-GCCTGC-------TTTGAACACTCTAATTTTTTCAAGGTAATGGTCCTGGTTCCCCGACACACCCAGCGAAGGGCATGCCGTCTCACCAGAAGGAT-AGGCCCGGCR-TCGGA-ACAGTGCTCACC--CGGAAGGTGGACCGCCCGGCCAGACCCAAAATTCAACTACGAGCTTTTTAACTGCAACAACTTTAATATACGCTATTGGAGCTGGAATTACCGCGGCTGCTGGCACCAGACTTGCCCTCCAATTGTTCCTCGTTAAGAGATTTAAATTGTACTCATTCCAATTACAAGACCCGTGAGGGCCCTGTATTGTTATTTATTGTCACTACCTCCCC-GTGTCGGGATTGGGTAATTTGCGCGCCTGCTGCCTTCCTTGGAKGTGGTAGCCGTTTCTCAGGCTCCCTCTCCGGAATCGAACCCTAATTCCCCGTTACCCGTTAAAACCATGGTAGGCCTCTATCCTACCATCGAAAGTTGATAGGGCAGAAATTTGAATGAACCATCGCCGGCGC-AAGGCCATGCGATTCGAAAAGTTACCATGAATCACCAAGG--GACTCGCCC-GAAGACGAG-ATTGGTTTTGTATCTAATAAATACA-TCCCTT-CCAGAAGTCGGGATTTTTTGCATGTATTAGCTCTAGAATTACCACGGTTATCCAAGTAGTAA-GGCACTATCAAATAAACTAWAACTGATTTAAKGAGCCATTCGCAGTTTCAC-AGTATA-C-TTGCTTATACTTAGACATGCATGGCTTAATCTTTGAGACAATCATATGACTAC--------------
>AB048672_R_org_Ambispora_callosa_V1_MAFF520058_W4771/Att321-10_multi_spore_culture
------------------------------------------------------------------------------------------------------------------------------------------------------------------------------------------------------------------------------------------------------------------------------------------------------------------------------------------------------------------------------------------------------------------------------------------------------------------------------------------------------------------------------------------------------------------------------------------------------------------------------------------------------------------------------------------------------------------------------------------------------------------------------------------------------------------------------------------------------------------------------------------------------------------------------------------------------------------------------------------------------------------------------------------------------------------------------------------------------------------------------------------------------------------------------------------------------------------------------------------------------------------------------------------------------------------------------------------------------------------------------------------------------------------------------------------------------------------------------------------------------------------------------------------------------------------------------------------------------------------------------------------------------------------------------------------------------------------------------------------------------------------------------------------------------------------------------------------------------------------------------------------------------------------------------------------------------------------------------------------------------------------------------------------------------------------------------------------------------------------------------------------------------------------------------------------------------------------------------------------------------------------------------------------------------------------------------------------------------------------------------------------------------------------------------------------------------------------------------------------------------------------------------------------------------------------------------------------------------------------------------------------------------------------------------------------------------------------------------------------------------------------------------------------------------------------------------------------------------------------------------------------------------------------------------------------------------------------------------------------------------------------------------------------------------------------------------------------------------------------------------------------------------------------------------------------------------------------------------------------------------------------------------------------------------------------------------------------------------------------------------------------------------------------------------------------------------------------------------------------------------------------------------------------------------------------------------------------------------------------------------------------------------CTCC-GCTTA-TTGATATGCTT-AAGTTCA-GC-GGGTA-CTCC-TAC-CTAA-TT-TG-AGGTC??????????ATGATC-ATG-AT--TCA--ATTT--------CT-A-TT------ACGAGA-TA--------------------------------------AAT----AGA-ATTTA-TC-T---C-GTGC-------G---AAA----------------------TTC--TC-AA-CACG--------CTCGAAAA----T-T-CC-------TGGTT--AA---G--TCACGA--GGT--AAC---TGAAAG-TATCAC--GCAACCCAAG---AAAT--GAGC-TTGTCTTGCA-TTTTAGG------------C-GACCAC----AA----AAACTGG-----ACGACCCATTTT-TAATTCCA-----------------------------------------AGAAATC-TTAGA--ATTTAT-TTTATTTC???????????AAATGACCC-TC-AAA-TAGGC--ATACTCTCCGG-AATACCAG-AGAGTGCAA-TATGCGTTC-AAAGATTCGATGATTCACGG-AATTCTGCAATTCACACTACATAT-CG-----CAC-TCACTGCGTTCTTCATCGATGCAAGAGCC-AAGAGATCCATTGTTG-AAAGTTT???????????TGTTTTCATTTTA-------------TTTTT--TTTTTG--AATCT-AGC-AT-----ACAAATGTATATTAGACTCCGAAA-CAAATAAATTTTTAGAG-TTTGGA-TA----------------CTAAAAGGAAACGTCGTCC-CG-AT-TCT---AAAGAAA-CGAG-AGCA--ACGTTT--CCCCCC-GTAC-TTTTCT??????????AATGATCCTTCCGC-AGGTTCACCTACGGAAACCTTGTTACGACTTTTAC-TTCCTCTAAACGACC-AAGTTTGACTAAC-TTTTCAGCAAACGGCAAGCTGTTGCCAGCCACCATAAGCCAATCCGAGAGTCTCACTAAGCCGTTCAATCGGTAGTAGCGACGGGC-GGTGTGTACAAAGGGCAGGGACGTARTCAA-CGCGAGCTGATGACTCACGCTTACTAGGGATTCCTCGTTGAAGAGCAATAATTGCAATG-CTCTATCCCCAGCACGATGAAGTTTCACAAGATTACCCAGACCTTC-CGGCCAAGGATGATG-AACTCGTTGACTTCATCAGTGTAGCGCGCGTGCGGC-CCAGAACATCTAAGGGCATCACAGACCTGTTATTGCCTCAAACTTCCGTTGGCTAATCGCGCAACAGTCCCTCTAAGAAGCTGACGACCGCTC--GAAGAGCGGCCTAGCTATTTAGCAGGTTAAGGTCTCGTTCGTTATCGGAATTAACCAGACAAATCACTCCACCAACTAAGAACGGCCATGCACCACCACCCATAGAATCAAGAAAGAGCTCTCAATCTGTCAATCCTTACTATGT-CTGGACCTGGTGAGTTTCCCCGTGTTGAGTCAAATTAAGCCGCAGGCT-CACCCCTGGTGGTGCCCTTCCGTCAATTCCTTTAAGTTTCAGCCTTGCGACCATACT-CCCCCCGGAACCCAAAAACTTTGGTTTCCCATAAGGCGCCGGGCGAGTCGTT--AGAA-TAACTTCGCCCGATTCCTAGTCGGCATAGTTTATGGTTAAGACTACGACGGTATCTGATCGTCTTCGATCCCCTAACTTTCGTTCTTGATTAATGAAAACATCCTTGGCAAATGCTTTCGCAGAAGTTAGTCTTCAATAAATCCAAGAATTTCACCTCTGACAATTGAATACTAATGCCCCCAACTATCCCTATTAATCATTACGGCGGTCCTAGAAACCAACAAAATAGTACCAC-GCGTCCTATTTCATTATTCCATGCTAATGTATTCGAGC-AAAC-GCCTGC-------TTTGAACACTCTAATTTTTTCAAGGTAATGGTCCTGGTTCCCCGACACACCCAGCGAAGGGCATGCCGTCTCACCAGAAGGAT-AGGCCCGGCR-TCGGA-ACAGTGCTCACC--CGGAAGGTGGACCGCCCGGCCAGACCCAAAATTCAACTACGAGCTTTTTAACTGCAACAACTTTAATATACGCTATTGGAGCTGGAATTACCGCGGCTGCTGGCACCAGACTTGCCCTCCAATTGTTCCTCGTTAAGAGATTTAAATTGTACTCATTCCAATTACAAGACCCGTGAGGGCCCTGTATTGTTATTTATTGTCACTACCTCCCC-GTGTCGGGATTGGGTAATTTGCGCGCCTGCTGCCTTCCTTGGAKGTGGTAGCCGTTTCTCAGGCTCCCTCTCCGGAATCGAACCCTAATTCCCCGTTACCCGTTAAAACCATGGTAGGCCTCTATCCTACCATCGAAAGTTGATAGGGCAGAAATTTGAATGAACCATCGCCGGCGC-AAGGCCATGCGATTCGAAAAGTTACCATGAATCACCAAGG--GACTCGCCC-GAAGACGAG-ATTGGTTTTGTATCTAATAAATACA-TCCCTT-CCAGAAGTCGGGATTTTTTGCATGTATTAGCTCTAGAATTACCACGGTTATCCAAGTAGTAA-GGCACTATCAAATAAACTAWAACTGATTTAAKGAGCCATTCGCAGTTTCAC-AGTATA-C-TTGCTTATACTTAGACATGCATGGCTTAATCTTTGAGACAATCATATGACTAC--------------
>AB048673_R_org_Ambispora_callosa_V1_MAFF520058_W4771/Att321-10_multi_spore_culture
------------------------------------------------------------------------------------------------------------------------------------------------------------------------------------------------------------------------------------------------------------------------------------------------------------------------------------------------------------------------------------------------------------------------------------------------------------------------------------------------------------------------------------------------------------------------------------------------------------------------------------------------------------------------------------------------------------------------------------------------------------------------------------------------------------------------------------------------------------------------------------------------------------------------------------------------------------------------------------------------------------------------------------------------------------------------------------------------------------------------------------------------------------------------------------------------------------------------------------------------------------------------------------------------------------------------------------------------------------------------------------------------------------------------------------------------------------------------------------------------------------------------------------------------------------------------------------------------------------------------------------------------------------------------------------------------------------------------------------------------------------------------------------------------------------------------------------------------------------------------------------------------------------------------------------------------------------------------------------------------------------------------------------------------------------------------------------------------------------------------------------------------------------------------------------------------------------------------------------------------------------------------------------------------------------------------------------------------------------------------------------------------------------------------------------------------------------------------------------------------------------------------------------------------------------------------------------------------------------------------------------------------------------------------------------------------------------------------------------------------------------------------------------------------------------------------------------------------------------------------------------------------------------------------------------------------------------------------------------------------------------------------------------------------------------------------------------------------------------------------------------------------------------------------------------------------------------------------------------------------------------------------------------------------------------------------------------------------------------------------------------------------------------------------------------------------------------------------------------------------------------------------------------------------------------------------------------------------------------------------------------------------------CTCC-GCTTA-TTGATATGCTT-AAGTTCA-GC-GGGTA-CTCC-TAC-CTAA-TT-TG-AGGTC??????????ATGATC-ATG-AT--TCA--ATTT--------CT-ATTT---GC-ACGAGA-TA--------------------------------------AAT----AGA-ATTTA-TC-T---C-GTGC-------G---AAA----------------------TTC--TC-AA-CACG--------ATCGAAAA----T-T-CC-------TGGTT--AA---G--TCACGA--GGT--AAC---TGAAAG-TATCAC--GCAACCCAAG---AAAT--GAGT-TTGTCTTGCA-TTTTAGG------------C-GACCAC----AA----AAACTGG-----ACGACCCATTTT-TAATTCCA-----------------------------------------AGAAATC-TTGGA--ACTTAT-ATTATTTT???????????AAATGACCC-TC-AAA-TAGGC--ATACTCTCCGG-AATACCAG-AGAGTGCAA-TATGCGTTC-AAAGATTCGATGATTCACGG-AATTCTGCAATTCACACTACATAT-CG-----CAC-TCACTGCGTTTTTCATCGATGCAAGAGCC-AAGAGATCCATTGTTG-AAAGTTT???????????TGTTTTCAATTTT-------------TTTTT--TTTTTG--AATCT-AGC-AT-----ACAAATGTATGTCAGACTCCGAAA-CAAATAAATTTTTAGAG-TTTGGA-TA----------------CTAAAAGGAAACGTCGTCC-CG-CT-TCT---CAAGAAA-CGAG-AGCA--ACGTCT--CCCCCC-GTAC-TTTTCT??????????AATGATCCTTCCGC-AGGTTCACCTACGGAAACCTTGTTACGACTTTTAC-TTCCTCTAAACGACC-AAGTTTGACTAAC-TTTTCAGCAAACGGCAAGCTGTTGCCAGCCACCATAAGCCAATCCGAGAGTCTCACTAAGCCGTTCAATCGGTAGTAGCGACGGGC-GGTGTGTACAAAGGGCAGGGACGTARTCAA-CGCGAGCTGATGACTCACGCTTACTAGGGATTCCTCGTTGAAGAGCAATAATTGCAATG-CTCTATCCCCAGCACGATGAAGTTTCACAAGATTACCCAGACCTTC-CGGCCAAGGATGATG-AACTCGTTGACTTCATCAGTGTAGCGCGCGTGCGGC-CCAGAACATCTAAGGGCATCACAGACCTGTTATTGCCTCAAACTTCCGTTGGCTAATCGCGCAACAGTCCCTCTAAGAAGCTGACGACCGCTC--GAAGAGCGGCCTAGCTATTTAGCAGGTTAAGGTCTCGTTCGTTATCGGAATTAACCAGACAAATCACTCCACCAACTAAGAACGGCCATGCACCACCACCCATAGAATCAAGAAAGAGCTCTCAATCTGTCAATCCTTACTATGT-CTGGACCTGGTGAGTTTCCCCGTGTTGAGTCAAATTAAGCCGCAGGCT-CACCCCTGGTGGTGCCCTTCCGTCAATTCCTTTAAGTTTCAGCCTTGCGACCATACT-CCCCCCGGAACCCAAAAACTTTGGTTTCCCATAAGGCGCCGGGCGAGTCGTT--AGAA-TAACTTCGCCCGATTCCTAGTCGGCATAGTTTATGGTTAAGACTACGACGGTATCTGATCGTCTTCGATCCCCTAACTTTCGTTCTTGATTAATGAAAACATCCTTGGCAAATGCTTTCGCAGAAGTTAGTCTTCAATAAATCCAAGAATTTCACCTCTGACAATTGAATACTAATGCCCCCAACTATCCCTATTAATCATTACGGCGGTCCTAGAAACCAACAAAATAGTACCAC-GCGTCCTATTTCATTATTCCATGCTAATGTATTCGAGC-AAAC-GCCTGC-------TTTGAACACTCTAATTTTTTCAAGGTAATGGTCCTGGTTCCCCGACACACCCAGCGAAGGGCATGCCGTCTCACCAGAAGGAT-AGGCCCGGCR-TCGGA-ACAGTGCTCACC--CGGAAGGTGGACCGCCCGGCCAGACCCAAAATTCAACTACGAGCTTTTTAACTGCAACAACTTTAATATACGCTATTGGAGCTGGAATTACCGCGGCTGCTGGCACCAGACTTGCCCTCCAATTGTTCCTCGTTAAGAGATTTAAATTGTACTCATTCCAATTACAAGACCCGTGAGGGCCCTGTATTGTTATTTATTGTCACTACCTCCCC-GTGTCGGGATTGGGTAATTTGCGCGCCTGCTGCCTTCCTTGGAKGTGGTAGCCGTTTCTCAGGCTCCCTCTCCGGAATCGAACCCTAATTCCCCGTTACCCGTTAAAACCATGGTAGGCCTCTATCCTACCATCGAAAGTTGATAGGGCAGAAATTTGAATGAACCATCGCCGGCGC-AAGGCCATGCGATTCGAAAAGTTACCATGAATCACCAAGG--GACTCGCCC-GAAGACGAG-ATTGGTTTTGTATCTAATAAATACA-TCCCTT-CCAGAAGTCGGGATTTTTTGCATGTATTAGCTCTAGAATTACCACGGTTATCCAAGTAGTAA-GGCACTATCAAATAAACTAWAACTGATTTAAKGAGCCATTCGCAGTTTCAC-AGTATA-C-TTGCTTATACTTAGACATGCATGGCTTAATCTTTGAGACAATCATATGACTAC--------------
>AB048674_R_org_Ambispora_callosa_V1_MAFF520058_W4771/Att321-10_multi_spore_culture
------------------------------------------------------------------------------------------------------------------------------------------------------------------------------------------------------------------------------------------------------------------------------------------------------------------------------------------------------------------------------------------------------------------------------------------------------------------------------------------------------------------------------------------------------------------------------------------------------------------------------------------------------------------------------------------------------------------------------------------------------------------------------------------------------------------------------------------------------------------------------------------------------------------------------------------------------------------------------------------------------------------------------------------------------------------------------------------------------------------------------------------------------------------------------------------------------------------------------------------------------------------------------------------------------------------------------------------------------------------------------------------------------------------------------------------------------------------------------------------------------------------------------------------------------------------------------------------------------------------------------------------------------------------------------------------------------------------------------------------------------------------------------------------------------------------------------------------------------------------------------------------------------------------------------------------------------------------------------------------------------------------------------------------------------------------------------------------------------------------------------------------------------------------------------------------------------------------------------------------------------------------------------------------------------------------------------------------------------------------------------------------------------------------------------------------------------------------------------------------------------------------------------------------------------------------------------------------------------------------------------------------------------------------------------------------------------------------------------------------------------------------------------------------------------------------------------------------------------------------------------------------------------------------------------------------------------------------------------------------------------------------------------------------------------------------------------------------------------------------------------------------------------------------------------------------------------------------------------------------------------------------------------------------------------------------------------------------------------------------------------------------------------------------------------------------------------------------------------------------------------------------------------------------------------------------------------------------------------------------------------------------------------CTCC-GCTTA-TTGATATGCTT-AAGTTCA-GC-GGGTA-CTCC-TAC-CTAA-TT-TG-AGGTC??????????ATGATC-ATG-AT--TCA--ATTT--------CT-ATTT--CGC-ACGAGA-TA--------------------------------------AAT----AGA-GTTTA-TC-T---C-GTGC-------G---AAA----------------------TTA--TC-CA-CACG--------CTCGAAAA----T-T-CC-------TGGTT--CA---G--TCACGA--GGT--AAC-TGTGAAAG-TATCAC--GCAACCCAAG---AAAT--GAGC-TTGTCTTGCA-TTTTAGG------------C-GACCAC----AA----AAACTGG-----ACAACCCATTTT-TAATTCCA-----------------------------------------AGAAATC-TTAGA--ATTTAT-ATTATTTC???????????AAATGACCC-TC-AAA-TAGGC--ATACTCTCCGG-AATACCAG-AGAGTGCAA-TATGCGTTC-AAAGATTCGATGATTCACGG-AATTCTGCAATTCACACTACATAT-CG-----CACTTCACTGCGTTCTTCATCGATGCAAGAGCC-AAGAGATCCATTGTTG-AAAGTTT???????????TGTTTTCATTTTA-------------TTTTT--TTTTTG--AATCT-AGC-ATACCATACAAATGTATATTAGACTCCGAAA-CGAATAAATTTTTAGAG-TTTGGA-TA----------------CTAAAAGGAAACGTCGTCC-CG-AT-TCT---CAAGAAA-CGAG-AGCA--ACGTCT--CCCCCC-GTAC-TTTTCT??????????AATGATCCTTCCGC-AGGTTCACCTACGGAAACCTTGTTACGACTTTTAC-TTCCTCTAAACGACC-AAGTTTGACTAAC-TTTTCAGCAAACGGCAAGCTGTTGCCAGCCACCATAAGCCAATCCGAGAGTCTCACTAAGCCGTTCAATCGGTAGTAGCGACGGGC-GGTGTGTACAAAGGGCAGGGACGTARTCAA-CGCGAGCTGATGACTCACGCTTACTAGGGATTCCTCGTTGAAGAGCAATAATTGCAATG-CTCTATCCCCAGCACGATGAAGTTTCACAAGATTACCCAGACCTTC-CGGCCAAGGATGATG-AACTCGTTGACTTCATCAGTGTAGCGCGCGTGCGGC-CCAGAACATCTAAGGGCATCACAGACCTGTTATTGCCTCAAACTTCCGTTGGCTAATCGCGCAACAGTCCCTCTAAGAAGCTGACGACCGCTC--GAAGAGCGGCCTAGCTATTTAGCAGGTTAAGGTCTCGTTCGTTATCGGAATTAACCAGACAAATCACTCCACCAACTAAGAACGGCCATGCACCACCACCCATAGAATCAAGAAAGAGCTCTCAATCTGTCAATCCTTACTATGT-CTGGACCTGGTGAGTTTCCCCGTGTTGAGTCAAATTAAGCCGCAGGCT-CACCCCTGGTGGTGCCCTTCCGTCAATTCCTTTAAGTTTCAGCCTTGCGACCATACT-CCCCCCGGAACCCAAAAACTTTGGTTTCCCATAAGGCGCCGGGCGAGTCGTT--AGAA-TAACTTCGCCCGATTCCTAGTCGGCATAGTTTATGGTTAAGACTACGACGGTATCTGATCGTCTTCGATCCCCTAACTTTCGTTCTTGATTAATGAAAACATCCTTGGCAAATGCTTTCGCAGAAGTTAGTCTTCAATAAATCCAAGAATTTCACCTCTGACAATTGAATACTAATGCCCCCAACTATCCCTATTAATCATTACGGCGGTCCTAGAAACCAACAAAATAGTACCAC-GCGTCCTATTTCATTATTCCATGCTAATGTATTCGAGC-AAAC-GCCTGC-------TTTGAACACTCTAATTTTTTCAAGGTAATGGTCCTGGTTCCCCGACACACCCAGCGAAGGGCATGCCGTCTCACCAGAAGGAT-AGGCCCGGCR-TCGGA-ACAGTGCTCACC--CGGAAGGTGGACCGCCCGGCCAGACCCAAAATTCAACTACGAGCTTTTTAACTGCAACAACTTTAATATACGCTATTGGAGCTGGAATTACCGCGGCTGCTGGCACCAGACTTGCCCTCCAATTGTTCCTCGTTAAGAGATTTAAATTGTACTCATTCCAATTACAAGACCCGTGAGGGCCCTGTATTGTTATTTATTGTCACTACCTCCCC-GTGTCGGGATTGGGTAATTTGCGCGCCTGCTGCCTTCCTTGGAKGTGGTAGCCGTTTCTCAGGCTCCCTCTCCGGAATCGAACCCTAATTCCCCGTTACCCGTTAAAACCATGGTAGGCCTCTATCCTACCATCGAAAGTTGATAGGGCAGAAATTTGAATGAACCATCGCCGGCGC-AAGGCCATGCGATTCGAAAAGTTACCATGAATCACCAAGG--GACTCGCCC-GAAGACGAG-ATTGGTTTTGTATCTAATAAATACA-TCCCTT-CCAGAAGTCGGGATTTTTTGCATGTATTAGCTCTAGAATTACCACGGTTATCCAAGTAGTAA-GGCACTATCAAATAAACTAWAACTGATTTAAKGAGCCATTCGCAGTTTCAC-AGTATA-C-TTGCTTATACTTAGACATGCATGGCTTAATCTTTGAGACAATCATATGACTAC--------------
>AB048675_R_org_Ambispora_callosa_V1_MAFF520058_W4771/Att321-10_multi_spore_culture
------------------------------------------------------------------------------------------------------------------------------------------------------------------------------------------------------------------------------------------------------------------------------------------------------------------------------------------------------------------------------------------------------------------------------------------------------------------------------------------------------------------------------------------------------------------------------------------------------------------------------------------------------------------------------------------------------------------------------------------------------------------------------------------------------------------------------------------------------------------------------------------------------------------------------------------------------------------------------------------------------------------------------------------------------------------------------------------------------------------------------------------------------------------------------------------------------------------------------------------------------------------------------------------------------------------------------------------------------------------------------------------------------------------------------------------------------------------------------------------------------------------------------------------------------------------------------------------------------------------------------------------------------------------------------------------------------------------------------------------------------------------------------------------------------------------------------------------------------------------------------------------------------------------------------------------------------------------------------------------------------------------------------------------------------------------------------------------------------------------------------------------------------------------------------------------------------------------------------------------------------------------------------------------------------------------------------------------------------------------------------------------------------------------------------------------------------------------------------------------------------------------------------------------------------------------------------------------------------------------------------------------------------------------------------------------------------------------------------------------------------------------------------------------------------------------------------------------------------------------------------------------------------------------------------------------------------------------------------------------------------------------------------------------------------------------------------------------------------------------------------------------------------------------------------------------------------------------------------------------------------------------------------------------------------------------------------------------------------------------------------------------------------------------------------------------------------------------------------------------------------------------------------------------------------------------------------------------------------------------------------------------------------CTCC-GCTTA-TTGATATGCTT-AAGTTCA-GC-GGGTA-CTCC-TAC-CTAA-TT-TG-AGGTC??????????ATGATC-ATG-AT--TCA--ATTT--------CT-ATTT--CGC-ACGAGA-TA--------------------------------------AAT----AGA-ATTTA-TC-T---C-GTG------------AAA----------------------TTC--TC-AA-CACG--------CTCGAAAA----T-T-CC-------TGGTT--AA---G--TCACGA--GGT--AAC---TGAAAG-TATCAC--GCAACCCAAG---AAAT--GAGC-TTGTCTTGCA-TTTTAGG------------C-GACCAC----AA----AAACTGG-----ACAACCCATTTT-TAATTCCA---------------------------------------------------AGA--ATTTAT-TTTATTTC???????????AAATGACCC-TC-AAA-TAGGC--ATACTCTCCGG-AATACCAG-AGAGTGCAA-TATGCGTTC-AAAGATTCGATGATTCACGG-AATTCTGCAATTCACACTACATAT-CG-----CACTTCACTGCGTTCTTCATCGATGCAAGAGCC-AAGAGATCCATTGTTG-AAAGTTT???????????TGTTTTCATTTTT-----------------T--TTTTTG--AATCT-AGC-AT-----ACAAATGTATATTAGACT--GAAA-CAAATAAATTTTTAGAG-TTTGGA-TA----------------CTAAAAGGAAACGTCGTCC-CG-CT-TCT---CAAG-AA-CGAG-AGCA--ACGTCT--CCCCCC-GTAC-TTTTCT??????????AATGATCCTTCCGC-AGGTTCACCTACGGAAACCTTGTTACGACTTTTAC-TTCCTCTAAACGACC-AAGTTTGACTAAC-TTTTCAGCAAACGGCAAGCTGTTGCCAGCCACCATAAGCCAATCCGAGAGTCTCACTAAGCCGTTCAATCGGTAGTAGCGACGGGC-GGTGTGTACAAAGGGCAGGGACGTARTCAA-CGCGAGCTGATGACTCACGCTTACTAGGGATTCCTCGTTGAAGAGCAATAATTGCAATG-CTCTATCCCCAGCACGATGAAGTTTCACAAGATTACCCAGACCTTC-CGGCCAAGGATGATG-AACTCGTTGACTTCATCAGTGTAGCGCGCGTGCGGC-CCAGAACATCTAAGGGCATCACAGACCTGTTATTGCCTCAAACTTCCGTTGGCTAATCGCGCAACAGTCCCTCTAAGAAGCTGACGACCGCTC--GAAGAGCGGCCTAGCTATTTAGCAGGTTAAGGTCTCGTTCGTTATCGGAATTAACCAGACAAATCACTCCACCAACTAAGAACGGCCATGCACCACCACCCATAGAATCAAGAAAGAGCTCTCAATCTGTCAATCCTTACTATGT-CTGGACCTGGTGAGTTTCCCCGTGTTGAGTCAAATTAAGCCGCAGGCT-CACCCCTGGTGGTGCCCTTCCGTCAATTCCTTTAAGTTTCAGCCTTGCGACCATACT-CCCCCCGGAACCCAAAAACTTTGGTTTCCCATAAGGCGCCGGGCGAGTCGTT--AGAA-TAACTTCGCCCGATTCCTAGTCGGCATAGTTTATGGTTAAGACTACGACGGTATCTGATCGTCTTCGATCCCCTAACTTTCGTTCTTGATTAATGAAAACATCCTTGGCAAATGCTTTCGCAGAAGTTAGTCTTCAATAAATCCAAGAATTTCACCTCTGACAATTGAATACTAATGCCCCCAACTATCCCTATTAATCATTACGGCGGTCCTAGAAACCAACAAAATAGTACCAC-GCGTCCTATTTCATTATTCCATGCTAATGTATTCGAGC-AAAC-GCCTGC-------TTTGAACACTCTAATTTTTTCAAGGTAATGGTCCTGGTTCCCCGACACACCCAGCGAAGGGCATGCCGTCTCACCAGAAGGAT-AGGCCCGGCR-TCGGA-ACAGTGCTCACC--CGGAAGGTGGACCGCCCGGCCAGACCCAAAATTCAACTACGAGCTTTTTAACTGCAACAACTTTAATATACGCTATTGGAGCTGGAATTACCGCGGCTGCTGGCACCAGACTTGCCCTCCAATTGTTCCTCGTTAAGAGATTTAAATTGTACTCATTCCAATTACAAGACCCGTGAGGGCCCTGTATTGTTATTTATTGTCACTACCTCCCC-GTGTCGGGATTGGGTAATTTGCGCGCCTGCTGCCTTCCTTGGAKGTGGTAGCCGTTTCTCAGGCTCCCTCTCCGGAATCGAACCCTAATTCCCCGTTACCCGTTAAAACCATGGTAGGCCTCTATCCTACCATCGAAAGTTGATAGGGCAGAAATTTGAATGAACCATCGCCGGCGC-AAGGCCATGCGATTCGAAAAGTTACCATGAATCACCAAGG--GACTCGCCC-GAAGACGAG-ATTGGTTTTGTATCTAATAAATACA-TCCCTT-CCAGAAGTCGGGATTTTTTGCATGTATTAGCTCTAGAATTACCACGGTTATCCAAGTAGTAA-GGCACTATCAAATAAACTAWAACTGATTTAAKGAGCCATTCGCAGTTTCAC-AGTATA-C-TTGCTTATACTTAGACATGCATGGCTTAATCTTTGAGACAATCATATGACTAC--------------
>AB048676_R_org_Ambispora_callosa_V1_MAFF520058_W4771/Att321-10_multi_spore_culture
------------------------------------------------------------------------------------------------------------------------------------------------------------------------------------------------------------------------------------------------------------------------------------------------------------------------------------------------------------------------------------------------------------------------------------------------------------------------------------------------------------------------------------------------------------------------------------------------------------------------------------------------------------------------------------------------------------------------------------------------------------------------------------------------------------------------------------------------------------------------------------------------------------------------------------------------------------------------------------------------------------------------------------------------------------------------------------------------------------------------------------------------------------------------------------------------------------------------------------------------------------------------------------------------------------------------------------------------------------------------------------------------------------------------------------------------------------------------------------------------------------------------------------------------------------------------------------------------------------------------------------------------------------------------------------------------------------------------------------------------------------------------------------------------------------------------------------------------------------------------------------------------------------------------------------------------------------------------------------------------------------------------------------------------------------------------------------------------------------------------------------------------------------------------------------------------------------------------------------------------------------------------------------------------------------------------------------------------------------------------------------------------------------------------------------------------------------------------------------------------------------------------------------------------------------------------------------------------------------------------------------------------------------------------------------------------------------------------------------------------------------------------------------------------------------------------------------------------------------------------------------------------------------------------------------------------------------------------------------------------------------------------------------------------------------------------------------------------------------------------------------------------------------------------------------------------------------------------------------------------------------------------------------------------------------------------------------------------------------------------------------------------------------------------------------------------------------------------------------------------------------------------------------------------------------------------------------------------------------------------------------------------------CTCC-GCTTA-TTGATATGCTT-AAGTTCA-GC-GGGTA-CTCC-TAC-CTAA-TT-TG-AGGTC??????????-------ATG-AT--TCA--ATTT--------CT-ATTT--CGC-ACGAGA-TA--------------------------------------AAT----AGA-ATTTA-TC-T---C-GTG------------AAA----------------------TTC--TC-AA-CACG--------CTCGAAAA----T-T-CC-------TGGTT--CA---G--TCACGA--GGT--AAC-TGTGAAAG-TATCAC--GCAACCCAAG---AAAT--GAGC-TTGTCTTGCA-TTTTAGG------------C-GACCAC----AA----AAACTGG-----ACGACCCATTTT-TAATTCCA-----------------------------------------AGAAATC-TTAGA--ATTTAT-ATTATTTC???????????AAATGACCC-TC-AAA-TAGGC--ATACTCTCCGG-AATACCAG-AGAGTGCAA-TATGCGTTC-AAAGATTCGATGATTCACGG-AATTCTGCAATTCACACTACATAT-CG-----CACTTCACTGCGTTCTTCATCGATACAAGAGCC-AAGAGATCCATTGTTG-AAAGTTT???????????---TTTCATTTTT---------------TTT--TTTTTG--AATCT-AGC-AT-----ACAAATGTATGTCAGACTCCGAAA-CAAATAAATTTTTAGAG-TTTGGA-TA----------------CTAAAAGGAAACGTCGTCC-CG-CT-TCT---CAAGAAA-CGAG-AGCA--ACGTCT--CCCCCC-ATAC-TTTTCT??????????AATGATCCTTCCGC-AGGTTCACCTACGGAAACCTTGTTACGACTTTTAC-TTCCTCTAAACGACC-AAGTTTGACTAAC-TTTTCAGCAAACGGCAAGCTGTTGCCAGCCACCATAAGCCAATCCGAGAGTCTCACTAAGCCGTTCAATCGGTAGTAGCGACGGGC-GGTGTGTACAAAGGGCAGGGACGTARTCAA-CGCGAGCTGATGACTCACGCTTACTAGGGATTCCTCGTTGAAGAGCAATAATTGCAATG-CTCTATCCCCAGCACGATGAAGTTTCACAAGATTACCCAGACCTTC-CGGCCAAGGATGATG-AACTCGTTGACTTCATCAGTGTAGCGCGCGTGCGGC-CCAGAACATCTAAGGGCATCACAGACCTGTTATTGCCTCAAACTTCCGTTGGCTAATCGCGCAACAGTCCCTCTAAGAAGCTGACGACCGCTC--GAAGAGCGGCCTAGCTATTTAGCAGGTTAAGGTCTCGTTCGTTATCGGAATTAACCAGACAAATCACTCCACCAACTAAGAACGGCCATGCACCACCACCCATAGAATCAAGAAAGAGCTCTCAATCTGTCAATCCTTACTATGT-CTGGACCTGGTGAGTTTCCCCGTGTTGAGTCAAATTAAGCCGCAGGCT-CACCCCTGGTGGTGCCCTTCCGTCAATTCCTTTAAGTTTCAGCCTTGCGACCATACT-CCCCCCGGAACCCAAAAACTTTGGTTTCCCATAAGGCGCCGGGCGAGTCGTT--AGAA-TAACTTCGCCCGATTCCTAGTCGGCATAGTTTATGGTTAAGACTACGACGGTATCTGATCGTCTTCGATCCCCTAACTTTCGTTCTTGATTAATGAAAACATCCTTGGCAAATGCTTTCGCAGAAGTTAGTCTTCAATAAATCCAAGAATTTCACCTCTGACAATTGAATACTAATGCCCCCAACTATCCCTATTAATCATTACGGCGGTCCTAGAAACCAACAAAATAGTACCAC-GCGTCCTATTTCATTATTCCATGCTAATGTATTCGAGC-AAAC-GCCTGC-------TTTGAACACTCTAATTTTTTCAAGGTAATGGTCCTGGTTCCCCGACACACCCAGCGAAGGGCATGCCGTCTCACCAGAAGGAT-AGGCCCGGCR-TCGGA-ACAGTGCTCACC--CGGAAGGTGGACCGCCCGGCCAGACCCAAAATTCAACTACGAGCTTTTTAACTGCAACAACTTTAATATACGCTATTGGAGCTGGAATTACCGCGGCTGCTGGCACCAGACTTGCCCTCCAATTGTTCCTCGTTAAGAGATTTAAATTGTACTCATTCCAATTACAAGACCCGTGAGGGCCCTGTATTGTTATTTATTGTCACTACCTCCCC-GTGTCGGGATTGGGTAATTTGCGCGCCTGCTGCCTTCCTTGGAKGTGGTAGCCGTTTCTCAGGCTCCCTCTCCGGAATCGAACCCTAATTCCCCGTTACCCGTTAAAACCATGGTAGGCCTCTATCCTACCATCGAAAGTTGATAGGGCAGAAATTTGAATGAACCATCGCCGGCGC-AAGGCCATGCGATTCGAAAAGTTACCATGAATCACCAAGG--GACTCGCCC-GAAGACGAG-ATTGGTTTTGTATCTAATAAATACA-TCCCTT-CCAGAAGTCGGGATTTTTTGCATGTATTAGCTCTAGAATTACCACGGTTATCCAAGTAGTAA-GGCACTATCAAATAAACTAWAACTGATTTAAKGAGCCATTCGCAGTTTCAC-AGTATA-C-TTGCTTATACTTAGACATGCATGGCTTAATCTTTGAGACAATCATATGACTAC--------------
>AB048677_R_org_Ambispora_callosa_V1_MAFF520058_W4771/Att321-10_multi_spore_culture
------------------------------------------------------------------------------------------------------------------------------------------------------------------------------------------------------------------------------------------------------------------------------------------------------------------------------------------------------------------------------------------------------------------------------------------------------------------------------------------------------------------------------------------------------------------------------------------------------------------------------------------------------------------------------------------------------------------------------------------------------------------------------------------------------------------------------------------------------------------------------------------------------------------------------------------------------------------------------------------------------------------------------------------------------------------------------------------------------------------------------------------------------------------------------------------------------------------------------------------------------------------------------------------------------------------------------------------------------------------------------------------------------------------------------------------------------------------------------------------------------------------------------------------------------------------------------------------------------------------------------------------------------------------------------------------------------------------------------------------------------------------------------------------------------------------------------------------------------------------------------------------------------------------------------------------------------------------------------------------------------------------------------------------------------------------------------------------------------------------------------------------------------------------------------------------------------------------------------------------------------------------------------------------------------------------------------------------------------------------------------------------------------------------------------------------------------------------------------------------------------------------------------------------------------------------------------------------------------------------------------------------------------------------------------------------------------------------------------------------------------------------------------------------------------------------------------------------------------------------------------------------------------------------------------------------------------------------------------------------------------------------------------------------------------------------------------------------------------------------------------------------------------------------------------------------------------------------------------------------------------------------------------------------------------------------------------------------------------------------------------------------------------------------------------------------------------------------------------------------------------------------------------------------------------------------------------------------------------------------------------------------------------CTCC-GCTTA-TTGATATGCTT-AAGTTCA-GC-GGGTA-CTCC-TAC-CTAA-TT-TG-AGGTC??????????ATGATC-ATG-AT--TCA--ATTT--------CT-ATTT---GC-ACGAGA-TA--------------------------------------AAT----AGA-ATTTA-TC-T---C-GTGC-------G---AAA----------------------TTC--TC-AA-CACG--------CTCGAAAA----T-T-CC-------TGGTT--AA---G--TCACGA--GGT--AAC---TGAAAG-TATCAC--GCAACCCAAG---AAAT--GAGC-TTGTCTTGCA-TTTTAGG------------C-GACCAC----AA----AAACTGG-----ACGACCCATTTT-TAATTCCA-----------------------------------------AGAAATC-TTAGA--ATTTAT-TTTATTTC???????????AAATGACCC-TC-AAA-TAGGC--ATACTCTCCGG-AATACCAG-AGAGTGCAA-TATGCGTTC-AAAGATTCGATGATTCACGG-AATTCTGCAATTCACACTACATAT-CG-----CAC-TCACTGCGTTCTTCATCGATGCAAGAGCC-AAGAGATCCATTGTTG-AAAGTTT???????????---TTTCATTTTT-----------------T--TTTTTG--AATCT-AGC-AT-----ACAAATGTATGCCAGACTCCGGAA-CAAATAAATTTTTAGAG-TTTGGA-TA----------------CTAAAAGGAAACGTCGTCC-CG-CT-TCC---CAAGAAA-CGAG-AGCA--ACGTCT--CCCCC--GTAC-TTTTCT??????????AATGATCCTTCCGC-AGGTTCACCTACGGAAACCTTGTTACGACTTTTAC-TTCCTCTAAACGACC-AAGTTTGACTAAC-TTTTCAGCAAACGGCAAGCTGTTGCCAGCCACCATAAGCCAATCCGAGAGTCTCACTAAGCCGTTCAATCGGTAGTAGCGACGGGC-GGTGTGTACAAAGGGCAGGGACGTARTCAA-CGCGAGCTGATGACTCACGCTTACTAGGGATTCCTCGTTGAAGAGCAATAATTGCAATG-CTCTATCCCCAGCACGATGAAGTTTCACAAGATTACCCAGACCTTC-CGGCCAAGGATGATG-AACTCGTTGACTTCATCAGTGTAGCGCGCGTGCGGC-CCAGAACATCTAAGGGCATCACAGACCTGTTATTGCCTCAAACTTCCGTTGGCTAATCGCGCAACAGTCCCTCTAAGAAGCTGACGACCGCTC--GAAGAGCGGCCTAGCTATTTAGCAGGTTAAGGTCTCGTTCGTTATCGGAATTAACCAGACAAATCACTCCACCAACTAAGAACGGCCATGCACCACCACCCATAGAATCAAGAAAGAGCTCTCAATCTGTCAATCCTTACTATGT-CTGGACCTGGTGAGTTTCCCCGTGTTGAGTCAAATTAAGCCGCAGGCT-CACCCCTGGTGGTGCCCTTCCGTCAATTCCTTTAAGTTTCAGCCTTGCGACCATACT-CCCCCCGGAACCCAAAAACTTTGGTTTCCCATAAGGCGCCGGGCGAGTCGTT--AGAA-TAACTTCGCCCGATTCCTAGTCGGCATAGTTTATGGTTAAGACTACGACGGTATCTGATCGTCTTCGATCCCCTAACTTTCGTTCTTGATTAATGAAAACATCCTTGGCAAATGCTTTCGCAGAAGTTAGTCTTCAATAAATCCAAGAATTTCACCTCTGACAATTGAATACTAATGCCCCCAACTATCCCTATTAATCATTACGGCGGTCCTAGAAACCAACAAAATAGTACCAC-GCGTCCTATTTCATTATTCCATGCTAATGTATTCGAGC-AAAC-GCCTGC-------TTTGAACACTCTAATTTTTTCAAGGTAATGGTCCTGGTTCCCCGACACACCCAGCGAAGGGCATGCCGTCTCACCAGAAGGAT-AGGCCCGGCR-TCGGA-ACAGTGCTCACC--CGGAAGGTGGACCGCCCGGCCAGACCCAAAATTCAACTACGAGCTTTTTAACTGCAACAACTTTAATATACGCTATTGGAGCTGGAATTACCGCGGCTGCTGGCACCAGACTTGCCCTCCAATTGTTCCTCGTTAAGAGATTTAAATTGTACTCATTCCAATTACAAGACCCGTGAGGGCCCTGTATTGTTATTTATTGTCACTACCTCCCC-GTGTCGGGATTGGGTAATTTGCGCGCCTGCTGCCTTCCTTGGAKGTGGTAGCCGTTTCTCAGGCTCCCTCTCCGGAATCGAACCCTAATTCCCCGTTACCCGTTAAAACCATGGTAGGCCTCTATCCTACCATCGAAAGTTGATAGGGCAGAAATTTGAATGAACCATCGCCGGCGC-AAGGCCATGCGATTCGAAAAGTTACCATGAATCACCAAGG--GACTCGCCC-GAAGACGAG-ATTGGTTTTGTATCTAATAAATACA-TCCCTT-CCAGAAGTCGGGATTTTTTGCATGTATTAGCTCTAGAATTACCACGGTTATCCAAGTAGTAA-GGCACTATCAAATAAACTAWAACTGATTTAAKGAGCCATTCGCAGTTTCAC-AGTATA-C-TTGCTTATACTTAGACATGCATGGCTTAATCTTTGAGACAATCATATGACTAC--------------
>AB048678_R_org_Ambispora_callosa_V1_MAFF520058_W4771/Att321-10_multi_spore_culture
------------------------------------------------------------------------------------------------------------------------------------------------------------------------------------------------------------------------------------------------------------------------------------------------------------------------------------------------------------------------------------------------------------------------------------------------------------------------------------------------------------------------------------------------------------------------------------------------------------------------------------------------------------------------------------------------------------------------------------------------------------------------------------------------------------------------------------------------------------------------------------------------------------------------------------------------------------------------------------------------------------------------------------------------------------------------------------------------------------------------------------------------------------------------------------------------------------------------------------------------------------------------------------------------------------------------------------------------------------------------------------------------------------------------------------------------------------------------------------------------------------------------------------------------------------------------------------------------------------------------------------------------------------------------------------------------------------------------------------------------------------------------------------------------------------------------------------------------------------------------------------------------------------------------------------------------------------------------------------------------------------------------------------------------------------------------------------------------------------------------------------------------------------------------------------------------------------------------------------------------------------------------------------------------------------------------------------------------------------------------------------------------------------------------------------------------------------------------------------------------------------------------------------------------------------------------------------------------------------------------------------------------------------------------------------------------------------------------------------------------------------------------------------------------------------------------------------------------------------------------------------------------------------------------------------------------------------------------------------------------------------------------------------------------------------------------------------------------------------------------------------------------------------------------------------------------------------------------------------------------------------------------------------------------------------------------------------------------------------------------------------------------------------------------------------------------------------------------------------------------------------------------------------------------------------------------------------------------------------------------------------------------------CTCC-GCTTA-TTGATATGCTT-AAGTTCA-GC-GGGTA-CTCC-TAC-CTAA-TT-TG-AGGTC??????????ATGATC-ATG-AT--TCA--ATTT--------CT-ATTT---GC-ACGAGA-TA--------------------------------------AAT----AGA-ATTTA-TC-T---C-GTGC-------G---AAA----------------------TTC--TC-AA-CACG--------CTCGAAAA----T-T-CC-------TGGTT--AA---G--TCACGA--GGT--AAC---TGAAAG-TATCAC--GCAACCCAAG---AAAT--GAGC-TTGTCTTGCA-TTTTAGG------------C-GACCAC----AA----AAACTGG-----ACAACCCATTTT-TAATTCCA---------------------------------------------------AGA--ATTTAT-TTTATTTC???????????AAATGACCC-TC-AAA-TAGGC--ATACTCTCCGG-AATACCAG-AGAGTGCAA-TATGCGTTC-AAAGATTCGATGATTCACGG-AATTCTGCAATTCACACTACATAT-CG-----CAC-TCACTGCGTTCTTCATCGATGCAAGAGCC-AAGAGATCCATTGTTG-AAAGTTT???????????TGTTTTCATTTTT-----------------T--TTTTTG--AATCT-AGC-AT-----ACAAATGTATATTAGACT--GAAA-CAAATAAATTTTTAGAG-TTTGGA-TA----------------CTAAAAGGAAACGTCGTCC-CG-AT-TCT---AAAGAAA-CGAG-AGCA--ACGTCT--CCCCCC-GTAC-TTTTCT??????????AATGATCCTTCCGC-AGGTTCACCTACGGAAACCTTGTTACGACTTTTAC-TTCCTCTAAACGACC-AAGTTTGACTAAC-TTTTCAGCAAACGGCAAGCTGTTGCCAGCCACCATAAGCCAATCCGAGAGTCTCACTAAGCCGTTCAATCGGTAGTAGCGACGGGC-GGTGTGTACAAAGGGCAGGGACGTARTCAA-CGCGAGCTGATGACTCACGCTTACTAGGGATTCCTCGTTGAAGAGCAATAATTGCAATG-CTCTATCCCCAGCACGATGAAGTTTCACAAGATTACCCAGACCTTC-CGGCCAAGGATGATG-AACTCGTTGACTTCATCAGTGTAGCGCGCGTGCGGC-CCAGAACATCTAAGGGCATCACAGACCTGTTATTGCCTCAAACTTCCGTTGGCTAATCGCGCAACAGTCCCTCTAAGAAGCTGACGACCGCTC--GAAGAGCGGCCTAGCTATTTAGCAGGTTAAGGTCTCGTTCGTTATCGGAATTAACCAGACAAATCACTCCACCAACTAAGAACGGCCATGCACCACCACCCATAGAATCAAGAAAGAGCTCTCAATCTGTCAATCCTTACTATGT-CTGGACCTGGTGAGTTTCCCCGTGTTGAGTCAAATTAAGCCGCAGGCT-CACCCCTGGTGGTGCCCTTCCGTCAATTCCTTTAAGTTTCAGCCTTGCGACCATACT-CCCCCCGGAACCCAAAAACTTTGGTTTCCCATAAGGCGCCGGGCGAGTCGTT--AGAA-TAACTTCGCCCGATTCCTAGTCGGCATAGTTTATGGTTAAGACTACGACGGTATCTGATCGTCTTCGATCCCCTAACTTTCGTTCTTGATTAATGAAAACATCCTTGGCAAATGCTTTCGCAGAAGTTAGTCTTCAATAAATCCAAGAATTTCACCTCTGACAATTGAATACTAATGCCCCCAACTATCCCTATTAATCATTACGGCGGTCCTAGAAACCAACAAAATAGTACCAC-GCGTCCTATTTCATTATTCCATGCTAATGTATTCGAGC-AAAC-GCCTGC-------TTTGAACACTCTAATTTTTTCAAGGTAATGGTCCTGGTTCCCCGACACACCCAGCGAAGGGCATGCCGTCTCACCAGAAGGAT-AGGCCCGGCR-TCGGA-ACAGTGCTCACC--CGGAAGGTGGACCGCCCGGCCAGACCCAAAATTCAACTACGAGCTTTTTAACTGCAACAACTTTAATATACGCTATTGGAGCTGGAATTACCGCGGCTGCTGGCACCAGACTTGCCCTCCAATTGTTCCTCGTTAAGAGATTTAAATTGTACTCATTCCAATTACAAGACCCGTGAGGGCCCTGTATTGTTATTTATTGTCACTACCTCCCC-GTGTCGGGATTGGGTAATTTGCGCGCCTGCTGCCTTCCTTGGAKGTGGTAGCCGTTTCTCAGGCTCCCTCTCCGGAATCGAACCCTAATTCCCCGTTACCCGTTAAAACCATGGTAGGCCTCTATCCTACCATCGAAAGTTGATAGGGCAGAAATTTGAATGAACCATCGCCGGCGC-AAGGCCATGCGATTCGAAAAGTTACCATGAATCACCAAGG--GACTCGCCC-GAAGACGAG-ATTGGTTTTGTATCTAATAAATACA-TCCCTT-CCAGAAGTCGGGATTTTTTGCATGTATTAGCTCTAGAATTACCACGGTTATCCAAGTAGTAA-GGCACTATCAAATAAACTAWAACTGATTTAAKGAGCCATTCGCAGTTTCAC-AGTATA-C-TTGCTTATACTTAGACATGCATGGCTTAATCTTTGAGACAATCATATGACTAC--------------
>AB048679_R_org_Ambispora_callosa_V1_MAFF520058_W4771/Att321-10_multi_spore_culture
------------------------------------------------------------------------------------------------------------------------------------------------------------------------------------------------------------------------------------------------------------------------------------------------------------------------------------------------------------------------------------------------------------------------------------------------------------------------------------------------------------------------------------------------------------------------------------------------------------------------------------------------------------------------------------------------------------------------------------------------------------------------------------------------------------------------------------------------------------------------------------------------------------------------------------------------------------------------------------------------------------------------------------------------------------------------------------------------------------------------------------------------------------------------------------------------------------------------------------------------------------------------------------------------------------------------------------------------------------------------------------------------------------------------------------------------------------------------------------------------------------------------------------------------------------------------------------------------------------------------------------------------------------------------------------------------------------------------------------------------------------------------------------------------------------------------------------------------------------------------------------------------------------------------------------------------------------------------------------------------------------------------------------------------------------------------------------------------------------------------------------------------------------------------------------------------------------------------------------------------------------------------------------------------------------------------------------------------------------------------------------------------------------------------------------------------------------------------------------------------------------------------------------------------------------------------------------------------------------------------------------------------------------------------------------------------------------------------------------------------------------------------------------------------------------------------------------------------------------------------------------------------------------------------------------------------------------------------------------------------------------------------------------------------------------------------------------------------------------------------------------------------------------------------------------------------------------------------------------------------------------------------------------------------------------------------------------------------------------------------------------------------------------------------------------------------------------------------------------------------------------------------------------------------------------------------------------------------------------------------------------------------------CTCC-GCTTA-TTGATATGCTT-AAGTTCA-GC-GGGTA-CTCC-TAC-CTAA-TT-TG-AGGTC??????????ATGATC-ATG-AT--TCA--ATTT--------CT-ATTT---GC-ACGAGA-TA--------------------------------------AAT----AGA-ATTTA-TC-T---C-GTGC-------G---AAA----------------------TTA--TC-CA-CACG--------CTCGAAAA----T-T-CC-------TGGTT--CA---G--TCACGA--GGT--AAC-TGTGAAAG-TATCAC--GCAACCCAAG---AAAT--GAGC-TTGTCTTGCA-TTTTAGG------------C-GACCAC----AA----AAACTGG-----ACAACCCATTTT-TAATTCCA-----------------------------------------AGAAATC-TTAGA--ATTTAT-ATTATTTC???????????AAATGACCC-TC-AAA-TAGGC--ATACTCTCCGG-AATACCAG-AGAGTGCAA-TATGCGTTC-AAAGATTCGATGATTCACGG-AATTCTGCAATTCACACTACATAT-CG-----CAC-TCACTGCGTTCTTCATCGATGCAAGAGCC-AAGAGATCCATTGTTG-AAAGTTT???????????TGTTTTCATTTTA-------------TTTTT--TTTTTG--AATCT-AGC-AT-----ACAAATGTATGTCAGACTCTGAAAGCGAATAAATTTTTGGAG-TTTGGA-TA----------------CTAAAAGGAAACGTCGTCC-CG-AT-TCT---CAAGAAA-CGAG-AGCA--ACGTCT--CCCCCC-GTAC-TTTTCT??????????AATGATCCTTCCGC-AGGTTCACCTACGGAAACCTTGTTACGACTTTTAC-TTCCTCTAAACGACC-AAGTTTGACTAAC-TTTTCAGCAAACGGCAAGCTGTTGCCAGCCACCATAAGCCAATCCGAGAGTCTCACTAAGCCGTTCAATCGGTAGTAGCGACGGGC-GGTGTGTACAAAGGGCAGGGACGTARTCAA-CGCGAGCTGATGACTCACGCTTACTAGGGATTCCTCGTTGAAGAGCAATAATTGCAATG-CTCTATCCCCAGCACGATGAAGTTTCACAAGATTACCCAGACCTTC-CGGCCAAGGATGATG-AACTCGTTGACTTCATCAGTGTAGCGCGCGTGCGGC-CCAGAACATCTAAGGGCATCACAGACCTGTTATTGCCTCAAACTTCCGTTGGCTAATCGCGCAACAGTCCCTCTAAGAAGCTGACGACCGCTC--GAAGAGCGGCCTAGCTATTTAGCAGGTTAAGGTCTCGTTCGTTATCGGAATTAACCAGACAAATCACTCCACCAACTAAGAACGGCCATGCACCACCACCCATAGAATCAAGAAAGAGCTCTCAATCTGTCAATCCTTACTATGT-CTGGACCTGGTGAGTTTCCCCGTGTTGAGTCAAATTAAGCCGCAGGCT-CACCCCTGGTGGTGCCCTTCCGTCAATTCCTTTAAGTTTCAGCCTTGCGACCATACT-CCCCCCGGAACCCAAAAACTTTGGTTTCCCATAAGGCGCCGGGCGAGTCGTT--AGAA-TAACTTCGCCCGATTCCTAGTCGGCATAGTTTATGGTTAAGACTACGACGGTATCTGATCGTCTTCGATCCCCTAACTTTCGTTCTTGATTAATGAAAACATCCTTGGCAAATGCTTTCGCAGAAGTTAGTCTTCAATAAATCCAAGAATTTCACCTCTGACAATTGAATACTAATGCCCCCAACTATCCCTATTAATCATTACGGCGGTCCTAGAAACCAACAAAATAGTACCAC-GCGTCCTATTTCATTATTCCATGCTAATGTATTCGAGC-AAAC-GCCTGC-------TTTGAACACTCTAATTTTTTCAAGGTAATGGTCCTGGTTCCCCGACACACCCAGCGAAGGGCATGCCGTCTCACCAGAAGGAT-AGGCCCGGCR-TCGGA-ACAGTGCTCACC--CGGAAGGTGGACCGCCCGGCCAGACCCAAAATTCAACTACGAGCTTTTTAACTGCAACAACTTTAATATACGCTATTGGAGCTGGAATTACCGCGGCTGCTGGCACCAGACTTGCCCTCCAATTGTTCCTCGTTAAGAGATTTAAATTGTACTCATTCCAATTACAAGACCCGTGAGGGCCCTGTATTGTTATTTATTGTCACTACCTCCCC-GTGTCGGGATTGGGTAATTTGCGCGCCTGCTGCCTTCCTTGGAKGTGGTAGCCGTTTCTCAGGCTCCCTCTCCGGAATCGAACCCTAATTCCCCGTTACCCGTTAAAACCATGGTAGGCCTCTATCCTACCATCGAAAGTTGATAGGGCAGAAATTTGAATGAACCATCGCCGGCGC-AAGGCCATGCGATTCGAAAAGTTACCATGAATCACCAAGG--GACTCGCCC-GAAGACGAG-ATTGGTTTTGTATCTAATAAATACA-TCCCTT-CCAGAAGTCGGGATTTTTTGCATGTATTAGCTCTAGAATTACCACGGTTATCCAAGTAGTAA-GGCACTATCAAATAAACTAWAACTGATTTAAKGAGCCATTCGCAGTTTCAC-AGTATA-C-TTGCTTATACTTAGACATGCATGGCTTAATCTTTGAGACAATCATATGACTAC--------------
>AB048680_R_org_Ambispora_callosa_V1_MAFF520058_W4771/Att321-10_multi_spore_culture
------------------------------------------------------------------------------------------------------------------------------------------------------------------------------------------------------------------------------------------------------------------------------------------------------------------------------------------------------------------------------------------------------------------------------------------------------------------------------------------------------------------------------------------------------------------------------------------------------------------------------------------------------------------------------------------------------------------------------------------------------------------------------------------------------------------------------------------------------------------------------------------------------------------------------------------------------------------------------------------------------------------------------------------------------------------------------------------------------------------------------------------------------------------------------------------------------------------------------------------------------------------------------------------------------------------------------------------------------------------------------------------------------------------------------------------------------------------------------------------------------------------------------------------------------------------------------------------------------------------------------------------------------------------------------------------------------------------------------------------------------------------------------------------------------------------------------------------------------------------------------------------------------------------------------------------------------------------------------------------------------------------------------------------------------------------------------------------------------------------------------------------------------------------------------------------------------------------------------------------------------------------------------------------------------------------------------------------------------------------------------------------------------------------------------------------------------------------------------------------------------------------------------------------------------------------------------------------------------------------------------------------------------------------------------------------------------------------------------------------------------------------------------------------------------------------------------------------------------------------------------------------------------------------------------------------------------------------------------------------------------------------------------------------------------------------------------------------------------------------------------------------------------------------------------------------------------------------------------------------------------------------------------------------------------------------------------------------------------------------------------------------------------------------------------------------------------------------------------------------------------------------------------------------------------------------------------------------------------------------------------------------------------CTCC-GCTTA-TTGATATGCTT-AAGTTCA-GC-GGGTA-CTCC-TAC-CTAA-TT-TG-AGGTC??????????ATGATC-ATG-AT--TCA--ATTT--------CT-ATTT---GC-ACGAGA-TA--------------------------------------AAT----AGA-ATTTA-TC-T---C-GTGC-------G---AAA----------------------TTC--TC-AA-CACG--------CTCGAAAA----T-T-CC-------TGGTT--AA---G--TCACGA--GGT--AAC---TGAAAG-TATCAC--GCAACCCAAG---AAAT--GAGC-TTGTCTTGCA-TTTTAGG------------C-GACCAC----AA----AAACTGG-----ACAACCCATTTT-TAATTCCA---------------------------------------------------AGA--ATTTAT-TTTATTTC???????????AAATGACCC-TC-AAA-TAGGC--ATACTCTCCGG-AATACCAG-AGAGTGCAA-TATGCGTTC-AAAGATTCGATGATTCACGG-AATTCTGCAATTCACACTACATAT-CG-----CAC-TCACTGCGTTCTTCATCGATGCAAGAGCC-AAGAGATCCATTGTTG-AAAGCTT???????????TGTTTTCATTTTT--------------------TTTTTG--AATCT-AGC-AT-----GCAAATGTATATTAGACT--GAAA-CAAATAAATTTTTAGAG-TTTGGA-TA----------------CTAAAAGGAAACGTCGTCC-CG-AT-TCT---AAAGAAA-CGAG-AGCA--ACGTCT--CCCCCC-GTAC-TTTTCT??????????AATGATCCTTCCGC-AGGTTCACCTACGGAAACCTTGTTACGACTTTTAC-TTCCTCTAAACGACC-AAGTTTGACTAAC-TTTTCAGCAAACGGCAAGCTGTTGCCAGCCACCATAAGCCAATCCGAGAGTCTCACTAAGCCGTTCAATCGGTAGTAGCGACGGGC-GGTGTGTACAAAGGGCAGGGACGTARTCAA-CGCGAGCTGATGACTCACGCTTACTAGGGATTCCTCGTTGAAGAGCAATAATTGCAATG-CTCTATCCCCAGCACGATGAAGTTTCACAAGATTACCCAGACCTTC-CGGCCAAGGATGATG-AACTCGTTGACTTCATCAGTGTAGCGCGCGTGCGGC-CCAGAACATCTAAGGGCATCACAGACCTGTTATTGCCTCAAACTTCCGTTGGCTAATCGCGCAACAGTCCCTCTAAGAAGCTGACGACCGCTC--GAAGAGCGGCCTAGCTATTTAGCAGGTTAAGGTCTCGTTCGTTATCGGAATTAACCAGACAAATCACTCCACCAACTAAGAACGGCCATGCACCACCACCCATAGAATCAAGAAAGAGCTCTCAATCTGTCAATCCTTACTATGT-CTGGACCTGGTGAGTTTCCCCGTGTTGAGTCAAATTAAGCCGCAGGCT-CACCCCTGGTGGTGCCCTTCCGTCAATTCCTTTAAGTTTCAGCCTTGCGACCATACT-CCCCCCGGAACCCAAAAACTTTGGTTTCCCATAAGGCGCCGGGCGAGTCGTT--AGAA-TAACTTCGCCCGATTCCTAGTCGGCATAGTTTATGGTTAAGACTACGACGGTATCTGATCGTCTTCGATCCCCTAACTTTCGTTCTTGATTAATGAAAACATCCTTGGCAAATGCTTTCGCAGAAGTTAGTCTTCAATAAATCCAAGAATTTCACCTCTGACAATTGAATACTAATGCCCCCAACTATCCCTATTAATCATTACGGCGGTCCTAGAAACCAACAAAATAGTACCAC-GCGTCCTATTTCATTATTCCATGCTAATGTATTCGAGC-AAAC-GCCTGC-------TTTGAACACTCTAATTTTTTCAAGGTAATGGTCCTGGTTCCCCGACACACCCAGCGAAGGGCATGCCGTCTCACCAGAAGGAT-AGGCCCGGCR-TCGGA-ACAGTGCTCACC--CGGAAGGTGGACCGCCCGGCCAGACCCAAAATTCAACTACGAGCTTTTTAACTGCAACAACTTTAATATACGCTATTGGAGCTGGAATTACCGCGGCTGCTGGCACCAGACTTGCCCTCCAATTGTTCCTCGTTAAGAGATTTAAATTGTACTCATTCCAATTACAAGACCCGTGAGGGCCCTGTATTGTTATTTATTGTCACTACCTCCCC-GTGTCGGGATTGGGTAATTTGCGCGCCTGCTGCCTTCCTTGGAKGTGGTAGCCGTTTCTCAGGCTCCCTCTCCGGAATCGAACCCTAATTCCCCGTTACCCGTTAAAACCATGGTAGGCCTCTATCCTACCATCGAAAGTTGATAGGGCAGAAATTTGAATGAACCATCGCCGGCGC-AAGGCCATGCGATTCGAAAAGTTACCATGAATCACCAAGG--GACTCGCCC-GAAGACGAG-ATTGGTTTTGTATCTAATAAATACA-TCCCTT-CCAGAAGTCGGGATTTTTTGCATGTATTAGCTCTAGAATTACCACGGTTATCCAAGTAGTAA-GGCACTATCAAATAAACTAWAACTGATTTAAKGAGCCATTCGCAGTTTCAC-AGTATA-C-TTGCTTATACTTAGACATGCATGGCTTAATCTTTGAGACAATCATATGACTAC--------------
>AB048681_R_org_Ambispora_callosa_V1_MAFF520058_W4771/Att321-10_multi_spore_culture
------------------------------------------------------------------------------------------------------------------------------------------------------------------------------------------------------------------------------------------------------------------------------------------------------------------------------------------------------------------------------------------------------------------------------------------------------------------------------------------------------------------------------------------------------------------------------------------------------------------------------------------------------------------------------------------------------------------------------------------------------------------------------------------------------------------------------------------------------------------------------------------------------------------------------------------------------------------------------------------------------------------------------------------------------------------------------------------------------------------------------------------------------------------------------------------------------------------------------------------------------------------------------------------------------------------------------------------------------------------------------------------------------------------------------------------------------------------------------------------------------------------------------------------------------------------------------------------------------------------------------------------------------------------------------------------------------------------------------------------------------------------------------------------------------------------------------------------------------------------------------------------------------------------------------------------------------------------------------------------------------------------------------------------------------------------------------------------------------------------------------------------------------------------------------------------------------------------------------------------------------------------------------------------------------------------------------------------------------------------------------------------------------------------------------------------------------------------------------------------------------------------------------------------------------------------------------------------------------------------------------------------------------------------------------------------------------------------------------------------------------------------------------------------------------------------------------------------------------------------------------------------------------------------------------------------------------------------------------------------------------------------------------------------------------------------------------------------------------------------------------------------------------------------------------------------------------------------------------------------------------------------------------------------------------------------------------------------------------------------------------------------------------------------------------------------------------------------------------------------------------------------------------------------------------------------------------------------------------------------------------------------------------CTCC-GCTTA-TTGATATGCTT-AAGTTCA-GC-GGGTA-CTCC-TAC-CTAA-TT-TG-AGGTC??????????ATGATC-ATG-AT--TCA--ATTT--------CT-ATTT--CGC-ACGAGA-TA--------------------------------------AAT----AGA-ATTTA-TC-T---C-GTG------------AAA----------------------TTC--TC-AA-CACG--------CTCGAAAA----T-T-CC-------TGGTT--AA---G--TCACGA--GGT--AAC---TGAAAG-TATCAC--GCAACCCAAG---AAAT--GAGC-TTGTCTTGCA-TTTTAGG------------C-GACCAC----AA----AAACTGG-----ACAACCCATTTT-TAATTCCA---------------------------------------------------AGA--ATTTAT-TTTATTTC???????????AAATGACCC-TC-AAA-TAGGC--ATACTCTCCGG-AATACCAG-AGAGTGCAA-TATGCGTTC-AAAGATTCGATGATTCACGG-AATTCTGCAATTCACACTACATAT-CG-----CACTTCACTGCGTTCTTCATCGATGCAAGAGCC-AAGAGATCCATTGTTG-AAAGTTT???????????TGTTTTCATTTTT-----------------T--TTTTTG--AATCT-AGC-AT-----ACAAATGTATATTAGACT--GAAA-CAAATAAATTTTTAGAG-TTTGGA-TA----------------CTAAAAGGAAACGTCGTCC-CG-AT-TCT---AAAGAAA-CGAG-AGCA--ACGTCT--CCCCCC-GTAC-TTTTCT??????????AATGATCCTTCCGC-AGGTTCACCTACGGAAACCTTGTTACGACTTTTAC-TTCCTCTAAACGACC-AAGTTTGACTAAC-TTTTCAGCAAACGGCAAGCTGTTGCCAGCCACCATAAGCCAATCCGAGAGTCTCACTAAGCCGTTCAATCGGTAGTAGCGACGGGC-GGTGTGTACAAAGGGCAGGGACGTARTCAA-CGCGAGCTGATGACTCACGCTTACTAGGGATTCCTCGTTGAAGAGCAATAATTGCAATG-CTCTATCCCCAGCACGATGAAGTTTCACAAGATTACCCAGACCTTC-CGGCCAAGGATGATG-AACTCGTTGACTTCATCAGTGTAGCGCGCGTGCGGC-CCAGAACATCTAAGGGCATCACAGACCTGTTATTGCCTCAAACTTCCGTTGGCTAATCGCGCAACAGTCCCTCTAAGAAGCTGACGACCGCTC--GAAGAGCGGCCTAGCTATTTAGCAGGTTAAGGTCTCGTTCGTTATCGGAATTAACCAGACAAATCACTCCACCAACTAAGAACGGCCATGCACCACCACCCATAGAATCAAGAAAGAGCTCTCAATCTGTCAATCCTTACTATGT-CTGGACCTGGTGAGTTTCCCCGTGTTGAGTCAAATTAAGCCGCAGGCT-CACCCCTGGTGGTGCCCTTCCGTCAATTCCTTTAAGTTTCAGCCTTGCGACCATACT-CCCCCCGGAACCCAAAAACTTTGGTTTCCCATAAGGCGCCGGGCGAGTCGTT--AGAA-TAACTTCGCCCGATTCCTAGTCGGCATAGTTTATGGTTAAGACTACGACGGTATCTGATCGTCTTCGATCCCCTAACTTTCGTTCTTGATTAATGAAAACATCCTTGGCAAATGCTTTCGCAGAAGTTAGTCTTCAATAAATCCAAGAATTTCACCTCTGACAATTGAATACTAATGCCCCCAACTATCCCTATTAATCATTACGGCGGTCCTAGAAACCAACAAAATAGTACCAC-GCGTCCTATTTCATTATTCCATGCTAATGTATTCGAGC-AAAC-GCCTGC-------TTTGAACACTCTAATTTTTTCAAGGTAATGGTCCTGGTTCCCCGACACACCCAGCGAAGGGCATGCCGTCTCACCAGAAGGAT-AGGCCCGGCR-TCGGA-ACAGTGCTCACC--CGGAAGGTGGACCGCCCGGCCAGACCCAAAATTCAACTACGAGCTTTTTAACTGCAACAACTTTAATATACGCTATTGGAGCTGGAATTACCGCGGCTGCTGGCACCAGACTTGCCCTCCAATTGTTCCTCGTTAAGAGATTTAAATTGTACTCATTCCAATTACAAGACCCGTGAGGGCCCTGTATTGTTATTTATTGTCACTACCTCCCC-GTGTCGGGATTGGGTAATTTGCGCGCCTGCTGCCTTCCTTGGAKGTGGTAGCCGTTTCTCAGGCTCCCTCTCCGGAATCGAACCCTAATTCCCCGTTACCCGTTAAAACCATGGTAGGCCTCTATCCTACCATCGAAAGTTGATAGGGCAGAAATTTGAATGAACCATCGCCGGCGC-AAGGCCATGCGATTCGAAAAGTTACCATGAATCACCAAGG--GACTCGCCC-GAAGACGAG-ATTGGTTTTGTATCTAATAAATACA-TCCCTT-CCAGAAGTCGGGATTTTTTGCATGTATTAGCTCTAGAATTACCACGGTTATCCAAGTAGTAA-GGCACTATCAAATAAACTAWAACTGATTTAAKGAGCCATTCGCAGTTTCAC-AGTATA-C-TTGCTTATACTTAGACATGCATGGCTTAATCTTTGAGACAATCATATGACTAC--------------
>AB048682_R_org_Ambispora_callosa_V1_MAFF520058_W4771/Att321-10_multi_spore_culture
------------------------------------------------------------------------------------------------------------------------------------------------------------------------------------------------------------------------------------------------------------------------------------------------------------------------------------------------------------------------------------------------------------------------------------------------------------------------------------------------------------------------------------------------------------------------------------------------------------------------------------------------------------------------------------------------------------------------------------------------------------------------------------------------------------------------------------------------------------------------------------------------------------------------------------------------------------------------------------------------------------------------------------------------------------------------------------------------------------------------------------------------------------------------------------------------------------------------------------------------------------------------------------------------------------------------------------------------------------------------------------------------------------------------------------------------------------------------------------------------------------------------------------------------------------------------------------------------------------------------------------------------------------------------------------------------------------------------------------------------------------------------------------------------------------------------------------------------------------------------------------------------------------------------------------------------------------------------------------------------------------------------------------------------------------------------------------------------------------------------------------------------------------------------------------------------------------------------------------------------------------------------------------------------------------------------------------------------------------------------------------------------------------------------------------------------------------------------------------------------------------------------------------------------------------------------------------------------------------------------------------------------------------------------------------------------------------------------------------------------------------------------------------------------------------------------------------------------------------------------------------------------------------------------------------------------------------------------------------------------------------------------------------------------------------------------------------------------------------------------------------------------------------------------------------------------------------------------------------------------------------------------------------------------------------------------------------------------------------------------------------------------------------------------------------------------------------------------------------------------------------------------------------------------------------------------------------------------------------------------------------------------------CTCC-GCTTA-TTGATATGCTT-AAGTTCA-GC-GGGTA-CTCC-TAC-CTAA-TT-TG-AGGTC??????????ATGATC-ATG-AT--TCA--ATTT--------CT-ATTT--CGC-ACGAGA-TA--------------------------------------AAT----AGA-ATTTA-TC-T---C-GTG------------AAA----------------------TTC--TC-AA-CACG--------CTCGAAAA----T-T-CC-------TGGTT--AA---G--TCACGA--GGT--AAC---TGAAAG-TATCAC--GCAACCCAAG---AAAT--GAGC-TTGTCTTGCA-TTTTAGG------------C-GACCAC----AA----AAACTGG-----ACGACCCATTTT-TAATTCCA-----------------------------------------AGAAATC-TTAGA--ATTTAT-TTTATTTC???????????AAATGACCC-TC-AAA-TAGGC--ATACTCTCCGG-AATACCAG-AGAGTGCAA-TATGCGTTC-AAAGATTCGATGATTCACGG-AATTCTGCAATTCACACTACATAC-CG-----CACTTCACTGCGTTCTTCATCGATGCAAGAGCC-AAGAGATCCATTGTTG-AAAGTTT???????????---TTTCATTTTT-----------------T--TTTTTG--AATCT-AGC-AT-----ACAAATGTATGCCAGACTCCGAAA-CAAATAAATTTTTAGAG-TTTGGA-TA----------------CTAAAAGGAAACGTCGTCC-CG-CT-TCC---CAAGAAA-CGAG-AGCA--ACGTCT--CCCCC--GTAC-TTTTCT??????????AATGATCCTTCCGC-AGGTTCACCTACGGAAACCTTGTTACGACTTTTAC-TTCCTCTAAACGACC-AAGTTTGACTAAC-TTTTCAGCAAACGGCAAGCTGTTGCCAGCCACCATAAGCCAATCCGAGAGTCTCACTAAGCCGTTCAATCGGTAGTAGCGACGGGC-GGTGTGTACAAAGGGCAGGGACGTARTCAA-CGCGAGCTGATGACTCACGCTTACTAGGGATTCCTCGTTGAAGAGCAATAATTGCAATG-CTCTATCCCCAGCACGATGAAGTTTCACAAGATTACCCAGACCTTC-CGGCCAAGGATGATG-AACTCGTTGACTTCATCAGTGTAGCGCGCGTGCGGC-CCAGAACATCTAAGGGCATCACAGACCTGTTATTGCCTCAAACTTCCGTTGGCTAATCGCGCAACAGTCCCTCTAAGAAGCTGACGACCGCTC--GAAGAGCGGCCTAGCTATTTAGCAGGTTAAGGTCTCGTTCGTTATCGGAATTAACCAGACAAATCACTCCACCAACTAAGAACGGCCATGCACCACCACCCATAGAATCAAGAAAGAGCTCTCAATCTGTCAATCCTTACTATGT-CTGGACCTGGTGAGTTTCCCCGTGTTGAGTCAAATTAAGCCGCAGGCT-CACCCCTGGTGGTGCCCTTCCGTCAATTCCTTTAAGTTTCAGCCTTGCGACCATACT-CCCCCCGGAACCCAAAAACTTTGGTTTCCCATAAGGCGCCGGGCGAGTCGTT--AGAA-TAACTTCGCCCGATTCCTAGTCGGCATAGTTTATGGTTAAGACTACGACGGTATCTGATCGTCTTCGATCCCCTAACTTTCGTTCTTGATTAATGAAAACATCCTTGGCAAATGCTTTCGCAGAAGTTAGTCTTCAATAAATCCAAGAATTTCACCTCTGACAATTGAATACTAATGCCCCCAACTATCCCTATTAATCATTACGGCGGTCCTAGAAACCAACAAAATAGTACCAC-GCGTCCTATTTCATTATTCCATGCTAATGTATTCGAGC-AAAC-GCCTGC-------TTTGAACACTCTAATTTTTTCAAGGTAATGGTCCTGGTTCCCCGACACACCCAGCGAAGGGCATGCCGTCTCACCAGAAGGAT-AGGCCCGGCR-TCGGA-ACAGTGCTCACC--CGGAAGGTGGACCGCCCGGCCAGACCCAAAATTCAACTACGAGCTTTTTAACTGCAACAACTTTAATATACGCTATTGGAGCTGGAATTACCGCGGCTGCTGGCACCAGACTTGCCCTCCAATTGTTCCTCGTTAAGAGATTTAAATTGTACTCATTCCAATTACAAGACCCGTGAGGGCCCTGTATTGTTATTTATTGTCACTACCTCCCC-GTGTCGGGATTGGGTAATTTGCGCGCCTGCTGCCTTCCTTGGAKGTGGTAGCCGTTTCTCAGGCTCCCTCTCCGGAATCGAACCCTAATTCCCCGTTACCCGTTAAAACCATGGTAGGCCTCTATCCTACCATCGAAAGTTGATAGGGCAGAAATTTGAATGAACCATCGCCGGCGC-AAGGCCATGCGATTCGAAAAGTTACCATGAATCACCAAGG--GACTCGCCC-GAAGACGAG-ATTGGTTTTGTATCTAATAAATACA-TCCCTT-CCAGAAGTCGGGATTTTTTGCATGTATTAGCTCTAGAATTACCACGGTTATCCAAGTAGTAA-GGCACTATCAAATAAACTAWAACTGATTTAAKGAGCCATTCGCAGTTTCAC-AGTATA-C-TTGCTTATACTTAGACATGCATGGCTTAATCTTTGAGACAATCATATGACTAC--------------
>AB259840_org_Ambispora_callosa_OK-m_W4768/Att1321-4_single_spore_isolate
-------------------------------------------------------------------------------------------------------------------------------------------------------------------------------------------------------------------------------------------------------------------------------------------------------------------------------------------------------------------------------------------------------------------------------------------------------------------------------------------------------------------------------------------------------------------------------------------------------------------------------------------------------------------------------------------------------------------------------------------------------------------------------------------------------------------------------------------------------------------------------------------------------------------------------------------------------------------------------------------------------------------------------------------------------------------------------------------------------------------------------------------------------------------------------------------------------------------------------------------------------------------------------------------------------------------------------------------------------------------------------------------------------------------------------------------------------------------------------------------------------------------------------------------------------------------------------------------------------------------------------------------------------------------------------------------------------------------------------------------------------------------------------------------------------------------------------------------------------------------------------------------------------------------------------------------------------------------------------------------------------------------------------------------------------------------------------------------------------------------------------------------------------------------------------------------------------------------------------------------------------------------------------------------------------------------------------------------------------------------------------------------------------------------------------------------------------------------------------------------------------------------------------------------------------------------------------------------------------------------------------------------------------------------------------------------------------------------------------------------------------------------------------------------------------------------------------------------------------------------------------------------------------------------------------------------------------------------------------------------------------------------------------------------------------------------------------------------------------------------------------------------------------------------------------------------------------------------------------------------------------------------------------------------------------------------------------------------------------------------------------------------------------------------------------------------------------------------------------------------------------------------------------------------------------------------------------------------------------------------------------------------------TTT-CCTCC-GCTTA-TTGATATGCTT-AAGTTCA-GC-GGGTA-CTCC-TAC-CTAA-TT-TG-AGGTC??????????-------ATG-AT--TCA--ATTT--------CT-ATTT--CGC-ACGAGA-TA--------------------------------------AAT----AGA-ATTTA-TC-T---C-GTGC-------G---AAA----------------------TTC--TC-AA-CACG--------CTCGAAAA----T-T-CC-------TGGTG--AA---G--TCACGA--GGT--AAC-TGTGAAAG-TATCAC--GCAACCCAAG---AAAT--GAGC-TTGTCTTGCA-TTTTAGG------------C-GACCAC----AA----AAACTGG-----ACGACCCATTTT-TAATTCCA-----------------------------------------AGAAATC-TTAGA--ATTTAT-ATTATTTC???????????AAATGACCC-TC-AAA-TAGGC--ATACTCTCCGG-AATACCAG-AGAGTGCAA-TATGCGTTC-AAAGATTCGATGATTCACGG-AATTCTGCAATTCACACTACATAT-CG-----CACTTCACTGCGTTCTTCATCGATGCAAGAGCC-AAGAGATCCATTGTTG-AAAGTTT???????????TGTTTTCATTTTT----------------TT--TTTTTG--AATCT-AGC-AT-----ACAAATGTATGTCAGACTCTGAAA-CGAATAAATTTTTAGAG-TTTGGA-TA----------------CTAAAAGGAAACGTCGTCC-CG-CT-TCC---CAAGAAA-CGAG-AGCA--ACGTCT--CCCCCC-GTAC-TTTTCT??????????AATGATCCTTCCGC--------------------------------------------------------------------------------------------------------------------------------------------------------------------------------------------------------------------------------------------------------------------------------------------------------------------------------------------------------------------------------------------------------------------------------------------------------------------------------------------------------------------------------------------------------------------------------------------------------------------------------------------------------------------------------------------------------------------------------------------------------------------------------------------------------------------------------------------------------------------------------------------------------------------------------------------------------------------------------------------------------------------------------------------------------------------------------------------------------------------------------------------------------------------------------------------------------------------------------------------------------------------------------------------------------------------------------------------------------------------------------------------------------------------------------------------------------------------------------------------------------------------------------------------------------------------------------------------------------------------------------------------------------------------------------------------------------------------------------------------------------------------------------------------------------------------------------------------------------------------------------------------------------------
>AB259841_org_Ambispora_callosa_OK-m_W4768/Att1321-4_single_spore_isolate
-------------------------------------------------------------------------------------------------------------------------------------------------------------------------------------------------------------------------------------------------------------------------------------------------------------------------------------------------------------------------------------------------------------------------------------------------------------------------------------------------------------------------------------------------------------------------------------------------------------------------------------------------------------------------------------------------------------------------------------------------------------------------------------------------------------------------------------------------------------------------------------------------------------------------------------------------------------------------------------------------------------------------------------------------------------------------------------------------------------------------------------------------------------------------------------------------------------------------------------------------------------------------------------------------------------------------------------------------------------------------------------------------------------------------------------------------------------------------------------------------------------------------------------------------------------------------------------------------------------------------------------------------------------------------------------------------------------------------------------------------------------------------------------------------------------------------------------------------------------------------------------------------------------------------------------------------------------------------------------------------------------------------------------------------------------------------------------------------------------------------------------------------------------------------------------------------------------------------------------------------------------------------------------------------------------------------------------------------------------------------------------------------------------------------------------------------------------------------------------------------------------------------------------------------------------------------------------------------------------------------------------------------------------------------------------------------------------------------------------------------------------------------------------------------------------------------------------------------------------------------------------------------------------------------------------------------------------------------------------------------------------------------------------------------------------------------------------------------------------------------------------------------------------------------------------------------------------------------------------------------------------------------------------------------------------------------------------------------------------------------------------------------------------------------------------------------------------------------------------------------------------------------------------------------------------------------------------------------------------------------------------------------TTT-CCTCC-GCTTA-TTGATATGCTT-AAGTTCA-GC-GGGTA-CTCC-TAC-CTAA-TT-TG-AGGTC??????????-------ATG-AT--TCA--ATTT--------CT-ATTT--CGC-ACGAGA-TA--------------------------------------AAT----AGA-ATTTA-TC-T---C-GTGC-------G---AAA----------------------TTC--TC-AA-CACG--------CTCGAAAA----T-T-CC-------TGGTT--CA---G--TCACGA--GGT--AAC-TGTGAAAG-TATCAC--GCAACCCAAG---AAAT--GAGC-TTGTCTTGCA-TTTTAGG------------C-GACCAC----AA----AAACTGG-----ACGACCCATTTT-TAATTCCA-----------------------------------------AGAAATC-TTAGA--ATTTAT-ATTATTTC???????????AAATGACCC-TC-AAA-TAGGC--ATACTCTCCGG-AATACCAG-AGAGTGCAA-TATGCGTTC-AAAGATTCGATGATTCACGG-AATTCTGCAATTCACACTACATAT-CG-----CACTTCACTGCGTTCTTCATCGATGCAAGAGCC-AAGAGATCCATTGTTG-AAAGTTT???????????---TTTCATTTTT---------------TTT--TTTTTG--AATCT-AGC-AT-----ACAAATGTATGTCAGACTCTGAAA-CAAATAAATTTTTAGAG-TTTGGA-TA----------------CTAAAAGGAAACGTCGTCC-CG-CT-TCC---CAAGAAA-CGAG-AGCA--ACGTCT--CCCCCC-GTAC-TTTTCT??????????AATGATCCTTCCGC--------------------------------------------------------------------------------------------------------------------------------------------------------------------------------------------------------------------------------------------------------------------------------------------------------------------------------------------------------------------------------------------------------------------------------------------------------------------------------------------------------------------------------------------------------------------------------------------------------------------------------------------------------------------------------------------------------------------------------------------------------------------------------------------------------------------------------------------------------------------------------------------------------------------------------------------------------------------------------------------------------------------------------------------------------------------------------------------------------------------------------------------------------------------------------------------------------------------------------------------------------------------------------------------------------------------------------------------------------------------------------------------------------------------------------------------------------------------------------------------------------------------------------------------------------------------------------------------------------------------------------------------------------------------------------------------------------------------------------------------------------------------------------------------------------------------------------------------------------------------------------------------------------------
>AB259842_org_Ambispora_callosa_OK-m_W4768/Att1321-4_single_spore_isolate
-------------------------------------------------------------------------------------------------------------------------------------------------------------------------------------------------------------------------------------------------------------------------------------------------------------------------------------------------------------------------------------------------------------------------------------------------------------------------------------------------------------------------------------------------------------------------------------------------------------------------------------------------------------------------------------------------------------------------------------------------------------------------------------------------------------------------------------------------------------------------------------------------------------------------------------------------------------------------------------------------------------------------------------------------------------------------------------------------------------------------------------------------------------------------------------------------------------------------------------------------------------------------------------------------------------------------------------------------------------------------------------------------------------------------------------------------------------------------------------------------------------------------------------------------------------------------------------------------------------------------------------------------------------------------------------------------------------------------------------------------------------------------------------------------------------------------------------------------------------------------------------------------------------------------------------------------------------------------------------------------------------------------------------------------------------------------------------------------------------------------------------------------------------------------------------------------------------------------------------------------------------------------------------------------------------------------------------------------------------------------------------------------------------------------------------------------------------------------------------------------------------------------------------------------------------------------------------------------------------------------------------------------------------------------------------------------------------------------------------------------------------------------------------------------------------------------------------------------------------------------------------------------------------------------------------------------------------------------------------------------------------------------------------------------------------------------------------------------------------------------------------------------------------------------------------------------------------------------------------------------------------------------------------------------------------------------------------------------------------------------------------------------------------------------------------------------------------------------------------------------------------------------------------------------------------------------------------------------------------------------------------------------TTT-CCTCC-GCTTA-TTGATATGCTT-AAGTTCA-GC-GGGTA-CTCC-TAC-CTAA-TT-TG-AGGTC??????????-------ATG-AT--TCA--ATTT--------CT-ATTT--CGC-ACGAGA-TA--------------------------------------AAT----AGA-ATTTA-TC-T---C-GTGC-------G---AAA----------------------TTC--TC-AA-CACG--------CTCGAAAA----T-T-CC-------TGGTT--CA---G--TCACGA--GGT--AAC-TGTGAAAG-GATCAC--GCAACCCAAG---AAAT--GAGC-TTGTCTTGCA-TTTTAGG------------C-GACCAC----AA----AAACTGG-----ACGACCCATTTT-TAATTCCA-----------------------------------------AGAAATC-TTGGA--ACTTAT-ATTATTTT???????????AAATGACCC-TC-AAA-TAGGC--ATACTCTCCGG-AATACCAG-AGAGTGCAA-TATGCGTTC-AAAGATTCGATGATTCACGG-AATTCTGCAATTCACACTACATAT-CG-----CACTTCACTGCGTTTTTCATCGATGCAAGAGCC-AAGAGATCCATTGTTG-AAAGTTT???????????TGTTTTCAATTTT-------------TTTTT--TTTTTG--AATCT-AGC-AT-----ACAAATGTATGTCAGACTCCGAAA-CAAATAAATTTTTAGAG-TTTGGA-TA----------------CTAAAAGGAAACGTCGTCC-CG-CT-TCT---CAAGAAA-CGAG-AGCA--ACGTCT--CCCCCC-GTAC-TTTTCT??????????AATGATCCTTCCGC--------------------------------------------------------------------------------------------------------------------------------------------------------------------------------------------------------------------------------------------------------------------------------------------------------------------------------------------------------------------------------------------------------------------------------------------------------------------------------------------------------------------------------------------------------------------------------------------------------------------------------------------------------------------------------------------------------------------------------------------------------------------------------------------------------------------------------------------------------------------------------------------------------------------------------------------------------------------------------------------------------------------------------------------------------------------------------------------------------------------------------------------------------------------------------------------------------------------------------------------------------------------------------------------------------------------------------------------------------------------------------------------------------------------------------------------------------------------------------------------------------------------------------------------------------------------------------------------------------------------------------------------------------------------------------------------------------------------------------------------------------------------------------------------------------------------------------------------------------------------------------------------------------------
>AB259843_org_Ambispora_callosa_OK-m_W4768/Att1321-4_single_spore_isolate
-------------------------------------------------------------------------------------------------------------------------------------------------------------------------------------------------------------------------------------------------------------------------------------------------------------------------------------------------------------------------------------------------------------------------------------------------------------------------------------------------------------------------------------------------------------------------------------------------------------------------------------------------------------------------------------------------------------------------------------------------------------------------------------------------------------------------------------------------------------------------------------------------------------------------------------------------------------------------------------------------------------------------------------------------------------------------------------------------------------------------------------------------------------------------------------------------------------------------------------------------------------------------------------------------------------------------------------------------------------------------------------------------------------------------------------------------------------------------------------------------------------------------------------------------------------------------------------------------------------------------------------------------------------------------------------------------------------------------------------------------------------------------------------------------------------------------------------------------------------------------------------------------------------------------------------------------------------------------------------------------------------------------------------------------------------------------------------------------------------------------------------------------------------------------------------------------------------------------------------------------------------------------------------------------------------------------------------------------------------------------------------------------------------------------------------------------------------------------------------------------------------------------------------------------------------------------------------------------------------------------------------------------------------------------------------------------------------------------------------------------------------------------------------------------------------------------------------------------------------------------------------------------------------------------------------------------------------------------------------------------------------------------------------------------------------------------------------------------------------------------------------------------------------------------------------------------------------------------------------------------------------------------------------------------------------------------------------------------------------------------------------------------------------------------------------------------------------------------------------------------------------------------------------------------------------------------------------------------------------------------------------------------TTT-CCTCC-GCTTA-TTGATATGCTT-AAGTTCA-GC-GGGTA-CTCC-TAC-CTAA-TT-TG-AGGTC??????????-------ATG-AT--TCA--ATTT--------CT-ATTT--CGC-ACGAGA-TA--------------------------------------AAT----AGA-ATTTA-TC-T---C-GTGC-------G---AAA----------------------TTC--TC-AA-CACG--------CTCGAAAA----T-T-CC-------TGGTT--AA---G--TCACGA--GGT--AAC---TGAAAG-TATCAC--ACAGCCCAAG---AAAT--GAGC-TTGTCTTGCA-TTTTAGG------------C-GACCAC----AA----AAACTGG-----ACGACCCATTTT-TAATTCCA-----------------------------------------AGAAATC-TTGGA--ACTTAT-ATTATTTT???????????AAATGACCC-TC-AAA-TAGGC--ATACTCTCTGG-AATACCAGGAGAGGGCAA-TATGCGTTC-AAAGATTCGATGATTCACGG-AATTCTGCAATTCACACTACATAT-CG-----CACTTCACTGCGTTCTTCATCGATGCAAGAGCC-AAGAGATCCATTGTTG-AAAGTTT???????????TGTTTTCAATTTT-------------TTTTT--TTTTTG--AATCT-AGC-ATACCATACAAATGTATATTAGACTCCGAAA-CGAATAAATTTTTAGAG-TTTGGA-TA----------------CTAAAAGGAAACGTCGTCC-CG-CT-TCC---CAAGAAA-CGAG-AGCA--ACGTCT--CCCCC--GTAC-TTTTCT??????????AATGATCCTTCCGC--------------------------------------------------------------------------------------------------------------------------------------------------------------------------------------------------------------------------------------------------------------------------------------------------------------------------------------------------------------------------------------------------------------------------------------------------------------------------------------------------------------------------------------------------------------------------------------------------------------------------------------------------------------------------------------------------------------------------------------------------------------------------------------------------------------------------------------------------------------------------------------------------------------------------------------------------------------------------------------------------------------------------------------------------------------------------------------------------------------------------------------------------------------------------------------------------------------------------------------------------------------------------------------------------------------------------------------------------------------------------------------------------------------------------------------------------------------------------------------------------------------------------------------------------------------------------------------------------------------------------------------------------------------------------------------------------------------------------------------------------------------------------------------------------------------------------------------------------------------------------------------------------------------
>AB259844_org_Ambispora_callosa_HZ-6K_W4772/Att1322-4_single-spore_isolate
-------------------------------------------------------------------------------------------------------------------------------------------------------------------------------------------------------------------------------------------------------------------------------------------------------------------------------------------------------------------------------------------------------------------------------------------------------------------------------------------------------------------------------------------------------------------------------------------------------------------------------------------------------------------------------------------------------------------------------------------------------------------------------------------------------------------------------------------------------------------------------------------------------------------------------------------------------------------------------------------------------------------------------------------------------------------------------------------------------------------------------------------------------------------------------------------------------------------------------------------------------------------------------------------------------------------------------------------------------------------------------------------------------------------------------------------------------------------------------------------------------------------------------------------------------------------------------------------------------------------------------------------------------------------------------------------------------------------------------------------------------------------------------------------------------------------------------------------------------------------------------------------------------------------------------------------------------------------------------------------------------------------------------------------------------------------------------------------------------------------------------------------------------------------------------------------------------------------------------------------------------------------------------------------------------------------------------------------------------------------------------------------------------------------------------------------------------------------------------------------------------------------------------------------------------------------------------------------------------------------------------------------------------------------------------------------------------------------------------------------------------------------------------------------------------------------------------------------------------------------------------------------------------------------------------------------------------------------------------------------------------------------------------------------------------------------------------------------------------------------------------------------------------------------------------------------------------------------------------------------------------------------------------------------------------------------------------------------------------------------------------------------------------------------------------------------------------------------------------------------------------------------------------------------------------------------------------------------------------------------------------------------------------------------GATATGCTT-AAGTTCA-GC-GGGTA-CTCC-TAT-CTAA-TT-TG-AGGTC??????????-------ATG-AT--TCA--ATTT--------CT-ATTT--CGC-ACGAGA-TA--------------------------------------AAT----AGA-ATTTA-TC-T---C-GTGC-------G---AAA----------------------TTC--TC-AA-CACG--------CTTGAAAA----T-T-CT-------TGGTG--AA---G--TCACGA--GGT--AAC-TGTGAAAG-TATCAC--GCAACCCAAG---AAAT--GAGC-TTGTCTTGCA-TTTTAGG------------C-GACCAC----AA----AAACTGG-----ACGACCCATTTT-TAATTCCA-----------------------------------------AGAAATC-TTAGA--ATTTAT-ATTATTTC???????????AAATAACCC-TC-AAA-TAGGC--ATACTCTCTGG-AATACCAGGAGAGTGCAA-TATGCGTTC-AAAGATTCGATGATTCACGG-AATTCTGCAATTCACACTACATAT-CG-----CACTTCACTGCGTTCTTCATCGATGCAAGAGCC-AAGAGATCCATTGTTG-AAAGTTT???????????TGTTTTCAATTTT---------------TTT--TTTTTG--AATCT-AGC-ATACCATACAAATGTATATTAGACTCCGAAA-CGAATAAATTTTTAGAG-TTTGGA-TA----------------CTAAAAGGAAACGTCGTCC-CG-CT-TCC---CAAGAAA-CGAG-AGCA--ACGTCT--CCCCC--GTAC-TTTTCT??????????AATGATCCTTCCGC--------------------------------------------------------------------------------------------------------------------------------------------------------------------------------------------------------------------------------------------------------------------------------------------------------------------------------------------------------------------------------------------------------------------------------------------------------------------------------------------------------------------------------------------------------------------------------------------------------------------------------------------------------------------------------------------------------------------------------------------------------------------------------------------------------------------------------------------------------------------------------------------------------------------------------------------------------------------------------------------------------------------------------------------------------------------------------------------------------------------------------------------------------------------------------------------------------------------------------------------------------------------------------------------------------------------------------------------------------------------------------------------------------------------------------------------------------------------------------------------------------------------------------------------------------------------------------------------------------------------------------------------------------------------------------------------------------------------------------------------------------------------------------------------------------------------------------------------------------------------------------------------------------------
>AB259845_org_Ambispora_callosa_HZ-6K_W4772/Att1322-4_single-spore_isolate
-------------------------------------------------------------------------------------------------------------------------------------------------------------------------------------------------------------------------------------------------------------------------------------------------------------------------------------------------------------------------------------------------------------------------------------------------------------------------------------------------------------------------------------------------------------------------------------------------------------------------------------------------------------------------------------------------------------------------------------------------------------------------------------------------------------------------------------------------------------------------------------------------------------------------------------------------------------------------------------------------------------------------------------------------------------------------------------------------------------------------------------------------------------------------------------------------------------------------------------------------------------------------------------------------------------------------------------------------------------------------------------------------------------------------------------------------------------------------------------------------------------------------------------------------------------------------------------------------------------------------------------------------------------------------------------------------------------------------------------------------------------------------------------------------------------------------------------------------------------------------------------------------------------------------------------------------------------------------------------------------------------------------------------------------------------------------------------------------------------------------------------------------------------------------------------------------------------------------------------------------------------------------------------------------------------------------------------------------------------------------------------------------------------------------------------------------------------------------------------------------------------------------------------------------------------------------------------------------------------------------------------------------------------------------------------------------------------------------------------------------------------------------------------------------------------------------------------------------------------------------------------------------------------------------------------------------------------------------------------------------------------------------------------------------------------------------------------------------------------------------------------------------------------------------------------------------------------------------------------------------------------------------------------------------------------------------------------------------------------------------------------------------------------------------------------------------------------------------------------------------------------------------------------------------------------------------------------------------------------------------------------------------TTT-CCTCC-GCTTA-TTGATATGCTT-AAGTTCA-GC-GGGTA-CTCC-TAC-CTAA-TT-TG-AGGTC??????????ATGATC-ATG-AT--TCA--ATTT--------CT-ATTT--CGC-ACGAGA-TA--------------------------------------AAT----AGA-ATTTA-TC-T---C-GTGC-------G---AAA----------------------TTC--TC-AA-CACG--------CTCGAAAA----T-T-CC-------TGGTT--AA---G--TCACGA--GGT--AAC---TGAAAG-TATCAC--GCAACCCAAG---AAAT--GAGC-TTGTCTTGCA-TTTTAGG------------C-GACCAC----AA----AAACTGG-----ACAACCCATTTT-TAATTCCA-----------------------------------------AGAAATC-TTAGA--ATTTAT-TTTATTTC???????????AAATGACCC-TC-AAA-TAGGC--ATACTCTCCGG-AATACCAG-AGAGTGCAA-TATGCGTTC-AAAGATTCGATGATTCACGG-AATTCTGCAATTCACACTACATAT-CG-----CACTTCACTGCGTTCTTCATCGATGCAAGAGCC-AAGAGATCCATTGTTG-AAAGTTT???????????TGTTTTCATTTTT-----------------T--TTTTTG--AATCT-AGC-AT-----ACAAATGTATATTAGACT--GAAA-CAAATAAATTTTTAGAG-TTTGGA-TA----------------CTAAAAGGAAACGTCGTCC-CG-AT-TCT---AAAGAAA-CGAG-AGCA--ACGTCT--CCCCCC-GTAC-TTTTCT??????????AATGATCCTTCCGC--------------------------------------------------------------------------------------------------------------------------------------------------------------------------------------------------------------------------------------------------------------------------------------------------------------------------------------------------------------------------------------------------------------------------------------------------------------------------------------------------------------------------------------------------------------------------------------------------------------------------------------------------------------------------------------------------------------------------------------------------------------------------------------------------------------------------------------------------------------------------------------------------------------------------------------------------------------------------------------------------------------------------------------------------------------------------------------------------------------------------------------------------------------------------------------------------------------------------------------------------------------------------------------------------------------------------------------------------------------------------------------------------------------------------------------------------------------------------------------------------------------------------------------------------------------------------------------------------------------------------------------------------------------------------------------------------------------------------------------------------------------------------------------------------------------------------------------------------------------------------------------------------------------
>AB259846_org_Ambispora_callosa_HZ-6K_W4772/Att1322-4_single-spore_isolate
-------------------------------------------------------------------------------------------------------------------------------------------------------------------------------------------------------------------------------------------------------------------------------------------------------------------------------------------------------------------------------------------------------------------------------------------------------------------------------------------------------------------------------------------------------------------------------------------------------------------------------------------------------------------------------------------------------------------------------------------------------------------------------------------------------------------------------------------------------------------------------------------------------------------------------------------------------------------------------------------------------------------------------------------------------------------------------------------------------------------------------------------------------------------------------------------------------------------------------------------------------------------------------------------------------------------------------------------------------------------------------------------------------------------------------------------------------------------------------------------------------------------------------------------------------------------------------------------------------------------------------------------------------------------------------------------------------------------------------------------------------------------------------------------------------------------------------------------------------------------------------------------------------------------------------------------------------------------------------------------------------------------------------------------------------------------------------------------------------------------------------------------------------------------------------------------------------------------------------------------------------------------------------------------------------------------------------------------------------------------------------------------------------------------------------------------------------------------------------------------------------------------------------------------------------------------------------------------------------------------------------------------------------------------------------------------------------------------------------------------------------------------------------------------------------------------------------------------------------------------------------------------------------------------------------------------------------------------------------------------------------------------------------------------------------------------------------------------------------------------------------------------------------------------------------------------------------------------------------------------------------------------------------------------------------------------------------------------------------------------------------------------------------------------------------------------------------------------------------------------------------------------------------------------------------------------------------------------------------------------------------------------------TTT-CCTCC-GCTTA-TTGATATGCTT-AAGTTCA-GC-GGGTA-CTCC-TAC-CTAA-TT-TG-AGGTC??????????ATGATC-ATG-AT--TCA--ATTT--------CT-ATTT--CGC-ACGAGA-TA--------------------------------------AAT----AGA-ATTTA-TC-T---C-GTGC-------G---AAA----------------------TTC--TC-CA-CACG--------CTCGAAAA----T-T-CC-------TGGTG--AA---G--TCACGA--GGT--AAC-TGTGAAAG-TATCAC--GCAACCCAAG---AAAT--GAGC-TTGTCTTGCA-TTTTAGG------------C-GACCAC----AA----AAACTGG-----ACAACCCATTTT-TAATTCCA-----------------------------------------AGAAATC-TTAGA--ATTTAT-ATTATTTC???????????AAATGACCC-TC-AAA-TAGGC--ATACTCTCCGG-AATACCAG-AGAGTGCAA-TATGCGTTC-AAAGATTCGATGATTCACGG-AATTCTGCAATTCACACTACATAT-CG-----CACTTCACTGCGTTCTTCATCGATGCAAGAGCC-AAGAGATCCATTGTTG-AAAGTTT???????????TGTTTTCATTTTA-------------TTTTT--TTTTTG--AATCT-AGC-AT-----ACAAATGTATGTCAGACTCTGAAA-CGAATAAATTTTTGGAG-TTTGGA-TA----------------CTAAAAGGAAACGTCGTCC-CG-AT-TCT---CAAGAAA-CGAG-AGCA--ACGTCT--CCCCCC-GTAC-TTTTCT??????????AATGATCCTTCCGC--------------------------------------------------------------------------------------------------------------------------------------------------------------------------------------------------------------------------------------------------------------------------------------------------------------------------------------------------------------------------------------------------------------------------------------------------------------------------------------------------------------------------------------------------------------------------------------------------------------------------------------------------------------------------------------------------------------------------------------------------------------------------------------------------------------------------------------------------------------------------------------------------------------------------------------------------------------------------------------------------------------------------------------------------------------------------------------------------------------------------------------------------------------------------------------------------------------------------------------------------------------------------------------------------------------------------------------------------------------------------------------------------------------------------------------------------------------------------------------------------------------------------------------------------------------------------------------------------------------------------------------------------------------------------------------------------------------------------------------------------------------------------------------------------------------------------------------------------------------------------------------------------------------
>AM268197_R_org_Ambispora_fennica_glomoid_W3569/Att200-11_multi_spore_culture
----------------------------------------------------------------------------------------------------------------------------------------------------------------------------------------------------------------------------------------------------------------------------------------------------------------------------------------------------------------------------------------------------------------------------------------------------------------------------------------------------------------------------------------------------------------------------------------------------------------------------------------------------------------------------------------------------------------------------------------------------------------------------------------------------------------------------------------------------------------------------------------------------------------------------------------------------------------------------------------------------------------------------------------------------------------------------------------------------------------------------------------------------------------------------------------------------------------------------------------------------------------------------------------------------------------------------------------------------------------------------------------------------------------------------------------------------------------------------------------------------------------------------------------------------------------------------------------------------------------------------------------------------------------------------------------------------------------------------------------------------------------------------------------------------------------------------------------------------------------------------------------------------------------------------------------------------------------------------------------------------------------------------------------------------------------------------------------------------------------------------------------------------------------------------------------------------------------------------------------------------------------------------------------------------------------------------------------------------------------------------------------------------------------------------------------------------------------------------------------------------------------------------------------------------------------------------------------------------------------------------------------------------------------------------------------------------------------------------------------------------------------------------------------------------------------------------------------------------------------------------------------------------------------------------------------------------------------------------------------------------------------------------------------------------------------------------------------------------------------------------------------------------------------------------------------------------------------------------------------------------------------------------------------------------------------------------------------------------------------------------------------------------------------------------------------------------------------------------------------------------------------------------------------------------------ACC-GATCAGA-TTTAAAA-TTTGAGCCATT-CCC-GC-TTCACTCGCC-GTT-A-CTA-AGGG-AAT-CCT-GG-TTA-GTTTC-TTTT-CCTCC-GCTTA-TTGATATGCTT-AAGTTCA-GC-GGGTA-CCCT-TAC-CTAA-TT-TG-AGGTC??????????-------AAG-AT--TCA--ATTT--ATC---CT-ATTT--TGC-A-GAGA-CG--------------------------------------AAT----TCC-CATCC-GT-T---T-TTGC-------A---AAA----------------------ATT--AC-AA-CACG--------CCCGCATA----T-T-TC-------TCGG---AA--TG--TCACGA---TT--AAC----AAAAG-TATCAC--GTAACCCAAA---AAAT--GAGC-ATGTCTTGTA-TTTTAGG------------T-AACCAT----GA----AATCTGG-----ATGACCCATTTT-T--TTCTA-----------------------------------------AGAAATC--TAGA--AT-TAT-GTT---TC???????????ACATGACCC-TC-AAA-TAGGC--ATACTCTCCGG-AATACCAG-AGAGTGCAA-TATGCGTTC-AAAGATTCGATGATTCACGG-AATTCTGCAATTCACACTACATAT-CG-----CACTTCACTGCGTTCTTCATCGATGCAAGAGCC-AAGAGATCCATTGTTG-AAAGTTT???????????TG-TTATATTACA--------------------TTTTAG--AATCG-TGC-GT-------GTAATCGCTCGATTCCG-GAA--CGA--AAAAATCATGAA-TTTGGA-TT----------------CAAGGAGGAAAACGCGTCC-CG-AT-TCC--GTGAGGAA-CGAG-AGCA---CGCCT--CCCCCCCGTTC-TTTT--??????????AATGATCCTTCCGC-AGGTTCACCTACGGAAACCTTGTTACGACTTTTAC-TTCCTCTAAATGACC-AAGTTTGACCAAC-TTCTCAACGAACGGCAAGCTGTTGCCAACCACCGTAAGCCAATCCGAGGGTCTCACTAAGCCATTCAATCGGTAGTAGCGACGGGC-GGTGTGTACAAAGGGCAGGGACGTAATCAA-CGCGAGCTGATGACTCACGCTTACTAGGGATTCCTCGTTGAAGAGCAATAATTGCAATG-CTCTATCCCCAGCACGATGAAGTTTCACAAGATTACCCAGACCTTC-CGGCCAAGGATGTTG-AACTCGCTGACTTCATCAGTGTAGCGCGCGTGCGGC-CCAGAACATCTAAGGGCATCACAGACCTGTTATTGCCTCAAACTTCCGTTGGCTAATCGCGCAACAGTCCCTCTAAGAAGCTGACGACCGCTC--AAGGAGCGGCCTAGCTATTTAGCAGGTTAAGGTCTCGTTCGTTATCGGAATTAACCAGACAAATCACTCCACCAACTAAGAACGGCCATGCACCACCACCCATAGAATCAAGAAAGAGCTCTCAATCTGTCAATCCTTACTATGT-CTGGACCTGGTGAGTTTCCCCGTGTTGAGTCAAATTAAGCCGCAGGCTCCACCCCTGGTGGTGCCCTTCCGTCAATTCCTTTAAGTTTCAGCCTTGCGACCATACT-CCCCCCGGAACCCAAAAACTTTGGTTTCCCATAAGGCGCCGGGCGAGTCATG--AGAA-TAACATCGCCCGATTCCTAGTCGGCATAGTTTATGGTTAAGACTACGACGGTATCTGATCGTCTTCGATCCCCTAACTTTCGTTCTTGATTAATGAAAACATCCTTGGCAAATGCTTTCGCAGAAGTTAGTCTTCAATAAATCCAAGAATTTCACCTCTGACAATTGAATACTAATGCCCCCAACTATCCCTATTAATCATTACGGCGGTTCTAGAAACCAACAAAATAGCACCAC-GCGTCCTATTTCATTATTCCATGCTAATGTATCCGAGC-ATAC-GCCTGC-------TTTGAACACTCTAATTTTTTCAAGGTAATGGTCCTGGTTCCCCGGCACACCCAACAAAGGACATGCCGACTCTCCAGAAGGAT-AGGCCCGGCG-TCGGA-ACAGTACTCACC--CGGAGGGCGGACCGCCCGGCCAGACCCAAAATTCAACTACGAGCTTTTTAACTGCAACAACTTTAATATACGCTATTGGAGCTGGAATTACCGCGGCTGCTGGCACCAGACTTGCCCTCCAATTGTTCCTCGTTAAGAGATTTAAATTGTACTCATTCCAATTACAAGACCCGTAAGGGCCCTGTATTGTTATTTATTGTCACTACCTCCCC-GTGTCGGGATTGGGTAATTTGCGCGCCTGCTGCCTTCCTTGGATGTGGTAGCCGTTTCTCAGGCTCCCTCTCCGGAATCGAACCCTAATTCCCCGTTACCCGTTAAAACCATGGTAGGCCTCTATCCTACCATCGAAAGTTGATAGGGCAGAAATTTGAATGAACCATCGCCGGCGC-AAGGCCGTGCGATTCGAAAAGTTACCATGAATCACCAAGG--GACTCGCCC-GAAGACGAG-ATTGGTTTTGTATCTAATAAATACA-TCCCTT-CCAGAAGTCGGGATTTTTTGCATGTATTAGCTCTAGAATTACCACGGTTATCCAAGTAGTAA-GGCACTATCAAATAAACTATAACTGATTTAATGAGCCATTCGCAGTTTCAC-AGTATA-C-TTGCTTATACTTAGACATGCATGGCTTAATCTTTGAGACAAGCATATGACTACTGG-----------
>AM268198_R_org_Ambispora_fennica_glomoid_W4752/Att200-23_single_spore_isolate
---------------------------------------------------------------------------------------------------------------------------------------------------------------------------------------------------------------------------------------------------------------------------------------------------------------------------------------------------------------------------------------------------------------------------------------------------------------------------------------------------------------------------------------------------------------------------------------------------------------------------------------------------------------------------------------------------------------------------------------------------------------------------------------------------------------------------------------------------------------------------------------------------------------------------------------------------------------------------------------------------------------------------------------------------------------------------------------------------------------------------------------------------------------------------------------------------------------------------------------------------------------------------------------------------------------------------------------------------------------------------------------------------------------------------------------------------------------------------------------------------------------------------------------------------------------------------------------------------------------------------------------------------------------------------------------------------------------------------------------------------------------------------------------------------------------------------------------------------------------------------------------------------------------------------------------------------------------------------------------------------------------------------------------------------------------------------------------------------------------------------------------------------------------------------------------------------------------------------------------------------------------------------------------------------------------------------------------------------------------------------------------------------------------------------------------------------------------------------------------------------------------------------------------------------------------------------------------------------------------------------------------------------------------------------------------------------------------------------------------------------------------------------------------------------------------------------------------------------------------------------------------------------------------------------------------------------------------------------------------------------------------------------------------------------------------------------------------------------------------------------------------------------------------------------------------------------------------------------------------------------------------------------------------------------------------------------------------------------------------------------------------------------------------------------------------------------------------------------------------------------------------------------------------------------GA---GGACC-GATCAGA-TTTAAAA-TTTGAGCCATT-CCC-GC-TTCACTCGCC-GTT-A-CTA-AGGG-AAT-CCT-GG-TTA-GTTTC-TTTT-CCTCC-GCTTA-TTGATATGCTT-AAGTTCA-GC-GGGTA-CCCT-TAC-CTAA-TT-TG-AGGTC??????????-------AAG-AT--TCA--ATTT--ATC---CT-ATTT--TGC-A-GAGA-CG--------------------------------------AAT----TCC-CATCC-GT-T---T-TTGC-------A---AAA----------------------ATT--AC-AA-CACG--------CCCGCATA----T-T-TC-------TCGG---AA--TG--TCACGA---TT--AAC----AAAAG-TATCAC--GTAACCCAAA---AAAT--GAGC-ATGTCTTGTA-TTTTAGG------------T-AACCAT----GA----AATCTGG-----ATGACCCATTTT-T--TTCTA-----------------------------------------AGAAATC--TAGA--AT-TAT-GTT---TC???????????ACATGACCC-TC-AAA-TAGGC--ATACTCTCCGG-AATACCAG-AGAGTGCAA-TATGCGTTC-AAAGATTCGATGATTCACGG-AATTCTGCAATTCACACTACATAT-CG-----CACTTCACTGCGTTCTTCATCGATGCAAGAGCC-AAGAGATCCATTGTTG-AAAGTTT???????????TG-TTATATTACA--------------------TTTTAG--AATCG-TGC-GT-------GTAATCGCTCGATTCCG-GAA--CGA--AAAAATCATGAA-TTTGGA-TT----------------CAAGGAGGAAAACGCGTCC-CG-GT-TCC--GTGAGGAA-CGAG-AGCA---CGCCT--CCCCCCCGTTC-TTTT--??????????AATGATCCTTCCGC-AGGTTCACCTACGGAAACCTTGTTACGACTTTTAC-TTCCTCTAAATGACC-AAGTTTGACCAAC-TTCTCAACGAACGGCAAGCTGTTGCCAACCACCGTAAGCCAATCCGAGGGTCTCACTAAGCCATTCAATCGGTAGTAGCGACGGGC-GGTGTGTACAAAGGGCAGGGACGTAATCAA-CGCGAGCTGATGACTCACGCTTACTAGGGATTCCTCGTTGAAGAGCAATAATTACAATG-CTCTATCCCCAGCACGATGAAGTTTCACAAGATTACCCAAACCTTT-CGGCCAAGGAT-ATG-AACTCGCTGACTTCATCAGTGTAGCGCGCGTGCGGC-CCAGAACATCTAAGGGCATCACAGACCTGTTATTGCCTCAAACTTCCGTTGGCTAATCGCGCAACAGTCCCTCTAAGAAGCTGACGACCGCTC--AAAGAACAGCCTAGCTAGTTAGCAGGTTAAGGTCTCGTTCGTTATCGGAATTAACCAGACAAATCACTCCACCAACTAAGAACGGCCATGCACCACCACCCATAGAATCAAGAAAGAGCTCTCAATCTGTCAATCCTTACTATGT-CTGGACCTGGTGAGTTTCCCCGTGTTGAGTCAAATTAAGCCGCAGGCTCCACCCCTGGTGGTGCCCTTCCGTCAATTCCTTTAAGTTTCAGCCTTGCGACCATACT-CCCCCCGGAACCCAAAAACTTTGGTTTCCCATAAGGCGCCGGGCGAGTCATG--AGAA-TAACATCGCCCGATTCCTAGTCGGCATAGTTTATGGTTAAGACTACGACGGTATCTGNNNNNNNNNNNNNNNNNNNNNNNNNNNNNNNNNNNNNNNNNNNNNNNNNNNNNNNNNNNNNNNNNNNNNNNNNNNNNNNNNNNNNNNNNNNNNNNNNNNNNNNNNNNNNNNNNNNNNNNNNNNNNNNNNNNNNNNNNNNNNNNNNNNNNNNNNNNNNNNNNNNNNNNNNNNNNNNNNNN-NNNNNNTATTTCATTATTCCATGCTAATGTATCCGAGC-ATAC-GCCTGC-------TTTGAACACTCTAATTTTTTCAAGGTAATGGTCCTGGTTCCCCGGCACACCCAACAAAGGACATGCCGACTCTCCAGAAGGAT-AGGCCCGGCG-TCGGA-ACAGTACTCACC--CGGAGGGCGGACCGCCCGGCCAGACCCAAAATTCAACTACGAGCTTTTTAACTGCAACAACTTTAATATACGCTATTGGAGCTGGAATTACCGCGGCTGCTGGCACCAGACTTGCCCTCCAATTGTTCCTCGTTAAGAGATTTAAATTGTACTCATTCCAATTACAAGACCCGTAAGGGCCCTGTATTGTTATTTATTGTCACTACCTCCCC-GTGTCGGGATTGGGTAATTTGCGCGCCTGCTGCCTTCCTTGGATGTGGTAGCCGTTTCTCAGGCTCCCTCTCCGGAATCGAACCCTAATTCCCCGTTACCCGTTAAAACCATGGTAGGCCTCTATCCTACCATCGAAAGTTGATAGGGCAGAAATTTGAATGAACCATCGCCGGCGC-AAGGCCGTGCGATTCGAAAAGTTACCATGAATCACCAAGG--GACTCGCCC-GAAGACGAG-ATTGGTTTTGTATCTAATAAATACA-TCCCTT-CCAGAAGTCGGGATTTTTTGCATGTATTAGCTCTAGAATTACCACGGTTATCCAAGTAGTAA-GGCACTATCAAATAAACTATAACTGATTTAATGAGCCATTCGCAGTTTCAC-AGTATA-C-TTGCTTATACTTAGACATGCATGGCTTAATCTTTGAGACAAGCATATGACTACTGG-----------
>AM268199_R_org_Ambispora_fennica_acaulosporoid_W3569/Att200-11_multi_spore_culture
--------------------------------------------------------------------------------------------------------------------------------------------------------------------------------------------------------------------------------------------------------------------------------------------------------------------------------------------------------------------------------------------------------------------------------------------------------------------------------------------------------------------------------------------------------------------------------------------------------------------------------------------------------------------------------------------------------------------------------------------------------------------------------------------------------------------------------------------------------------------------------------------------------------------------------------------------------------------------------------------------------------------------------------------------------------------------------------------------------------------------------------------------------------------------------------------------------------------------------------------------------------------------------------------------------------------------------------------------------------------------------------------------------------------------------------------------------------------------------------------------------------------------------------------------------------------------------------------------------------------------------------------------------------------------------------------------------------------------------------------------------------------------------------------------------------------------------------------------------------------------------------------------------------------------------------------------------------------------------------------------------------------------------------------------------------------------------------------------------------------------------------------------------------------------------------------------------------------------------------------------------------------------------------------------------------------------------------------------------------------------------------------------------------------------------------------------------------------------------------------------------------------------------------------------------------------------------------------------------------------------------------------------------------------------------------------------------------------------------------------------------------------------------------------------------------------------------------------------------------------------------------------------------------------------------------------------------------------------------------------------------------------------------------------------------------------------------------------------------------------------------------------------------------------------------------------------TCGTTTCCC-TTTCAACAATTTCAC-GTACTGTTTAACTCTCTTTTCAAAGTTCTTTTCA-TCTTT-CCCTCACGGTACTTGTTCGCTATCGGTCTCTTGCAATTATTTAGC-CTTAGATG-GAATTT-ACCA-CCCATTTTGAGCTGCA-ATCCC-AAACAACTCGACTCGTCGAAA-GCG-TAACGTA-TCGCA-TCCCGA-A-CTCGT-G-TCACAGAC--GGGATTC-TCACCCT-CT-ATGATGCCCT-ATTCC--AAGGGA-C-CTATACC--CGAG--AG-GAC-GCT-G--TAAAC-GCT--TC-TTTAG-ATTACAATTCGGATC--GGA---GGACC-GATCAGA-TTTAAAA-TTTGAGCCATT-CCC-GC-TTCACTCGCC-GTT-A-CTA-AGGG-AAT-CCT-GG-TTA-GTTTC-TTTT-CCTCC-GCTTA-TTGATATGCTT-AAGTTCA-GC-GGGTA-CCCT-TAC-CTAA-TT-TG-AGGTC??????????-------AAG-AT--TCA--ATTT--ATC---CT-ATTT--TGC-A-GAGA-CG--------------------------------------AAT----TCC-CATCC-GT-T---T-TTGC-------A---AAA----------------------ATT--AC-AA-CACG--------CCCGCATA----T-T-TC-------TCGG---AA--TG--TCACGA---TT--AAC----AAAAG-TATCAC--GTAACCCAAA---AAAT--GAGC-ATGTCTTGTA-TTTTAGG------------T-AACCAT----GA----AATCTGG-----ATGACCCATTTT-T--TTCTA-----------------------------------------AGAAATC--TAGA--AT-TAT-ATT---TC???????????ACATGACCC-TC-AAA-TAGGC--ATACTCTCCGG-AATACCAG-AGAGTGCAA-TATGCGTTC-AAAGATTCGATGATTCACGG-AATTCTGCAATTCACACTACATAT-CG-----CACTTCACTGCGTTCTTCATCGATGCAAGAGCC-AAGAGATCCATTGTTG-AAAGTTT???????????TG-TTATATTACG--------------------TTTTAG--AATCG-TGC-GT-------GTAATCGCTCGATTCCG-GAA--CGA--AAAAATCATGAA-TTTGGA-TT----------------CAAAGAGGAAAACGCGTCC-CG-GT-TCC--GTGAGGAA-CGAG-AGCA---CGCCT--CCCCCCCGTTC-TTTT--??????????AATGATCCTTCCGC-AGGTTCACCTACGGAAACCTTGTTACGACTTTTAC-TTCCTCTAAATGACC-AAGTTTGACCAAC-TTCTCAACGAACGGCAAGCTGTTGCCAACCACCGTAAGCCAATCCGAGGGTCTCACTAAGCCATTCAATCGGTAGTAGCGACGGGC-GGTGTGTACAAAGGGCAGGGACGTAATCAA-CGCGAGCTGATGACTCACGCTTACTAGGGATTCCTCGTTGAAGAGCAATAATTGCAATG-CTCTATCCCCAGCACGATGAAGTTTCACAAGATTACCCAGACCTTC-CGGCCAAGGATGTTG-AACTCGCTGACTTCATCAGTGTAGCGCGCGTGCGGC-CCAGAACATCTAAGGGCATCACAGACCTGTTATTGCCTCAAACTTCCGTTGGCTAATCGCGCAACAGTCCCTCTAAGAAGCTGACGACCGCTC--AAGGAGCGGCCTAGCTATTTAGCAGGTTAAGGTCTCGTTCGTTATCGGAATTAACCAGACAAATCACTCCACCAACTAAGAACGGCCATGCACCACCACCCATAGAATCAAGAAAGAGCTCTCAATCTGTCAATCCTTACTATGT-CTGGACCTGGTGAGTTTCCCCGTGTTGAGTCAAATTAAGCCGCAGGCTCCACCCCTGGTGGTGCCCTTCCGTCAATTCCTTTAAGTTTCAGCCTTGCGACCATACT-CCCCCCGGAACCCAAAAACTTTGGTTTCCCATAAGGCGCCGGGCGAGTCATG--AGAA-TAACATCGCCCGATTCCTAGTCGGCATAGTTTATGGTTAAGACTACGACGGTATCTGATCGTCTTCGATCCCCTAACTTTCGTTCTTGATTAATGAAAACATCCTTGGCAAATGCTTTCGCAGAAGTTAGTCTTCAATAAATCCAAGAATTTCACCTCTGACAATTGAATACTAATGCCCCCAACTATCCCTATTAATCATTACGGCGGTTCTAGAAACCAACAAAATAGCACCAC-GCGTCCTATTTCATTATTCCATGCTAATGTATCCGAGC-ATAC-GCCTGC-------TTTGAACACTCTAATTTTTTCAAGGTAATGGTCCTGGTTCCCCGGCACACCCAACAAAGGACATGCCGACTCTCCAGAAGGAT-AGGCCCGGCG-TCGGA-ACAGTACTCACC--CGGAGGGCGGACCGCCCGGCCAGACCCAAAATTCAACTACGAGCTTTTTAACTGCAACAACTTTAATATACGCTATTGGAGCTGGAATTACCGCGGCTGCTGGCACCAGACTTGCCCTCCAATTGTTCCTCGTTAAGAGATTTAAATTGTACTCATTCCAATTACAAGACCCGTAAGGGCCCTGTATTGTTATTTATTGTCACTACCTCCCC-GTGTCGGGATTGGGTAATTTGCGCGCCTGCTGCCTTCCTTGGATGTGGTAGCCGTTTCTCAGGCTCCCTCTCCGGAATCGAACCCTAATTCCCCGTTACCCGTTAAAACCATGGTAGGCCTCTATCCTACCATCGAAAGTTGATAGGGCAGAAATTTGAATGAACCATCGCCGGCGC-AAGGCCGTGCGATTCGAAAAGTTACCATGAATCACCAAGG--GACTCGCCC-GAAGACGAG-ATTGGTTTTGTATCTAATAAATACA-TCCCTT-CCAGAAGTCGGGATTTTTTGCATGTATTAGCTCTAGAATTACCACGGTTATCCAAGTAGTAA-GGCACTATCAAATAAACTATAACTGATTTAATGAGCCATTCGCAGTTTCAC-AGTATA-C-TTGCTTATACTTAGACATGCATGGCTTAATCTTTGAGACAAGCATATGACTACTGG-----------
>AM268200_R_org_Ambispora_fennica_acaulosporoid_W3569/Att200-11_multi_spore_culture
--------------------------------------------------------------------------------------------------------------------------------------------------------------------------------------------------------------------------------------------------------------------------------------------------------------------------------------------------------------------------------------------------------------------------------------------------------------------------------------------------------------------------------------------------------------------------------------------------------------------------------------------------------------------------------------------------------------------------------------------------------------------------------------------------------------------------------------------------------------------------------------------------------------------------------------------------------------------------------------------------------------------------------------------------------------------------------------------------------------------------------------------------------------------------------------------------------------------------------------------------------------------------------------------------------------------------------------------------------------------------------------------------------------------------------------------------------------------------------------------------------------------------------------------------------------------------------------------------------------------------------------------------------------------------------------------------------------------------------------------------------------------------------------------------------------------------------------------------------------------------------------------------------------------------------------------------------------------------------------------------------------------------------------------------------------------------------------------------------------------------------------------------------------------------------------------------------------------------------------------------------------------------------------------------------------------------------------------------------------------------------------------------------------------------------------------------------------------------------------------------------------------------------------------------------------------------------------------------------------------------------------------------------------------------------------------------------------------------------------------------------------------------------------------------------------------------------------------------------------------------------------------------------------------------------------------------------------------------------------------------------------------------------------------------------------------------------------------------------------------------------------------------------------------------------------------------TCGTTTCCC-TTTCAACAATTTCAC-GTACTGTTTAACTCTCTTTTCAAAGTTCTTTTCA-TCTTT-CCCTCACGGTACTTGTTCGCTATCGGTCTCTTGCAATTATTTAGC-CTTAGATG-GAATTT-ACCA-CCCATTTTGAGCTGCA-ATCCC-AAACAACTCGACTCGTCGAAA-GCG-TAACGTA-TCGCA-CCCCGA-A-CTCGT-G-TCACAGAC--GGGATTC-TCACCCT-CT-ATGATGCCCT-ATTCC--AAGGGA-C-CTATACC--CGAG--AG-GAC-GCT-G--TAAAC-GCT--TC-TTTAG-ATTACAATTCGGATC--GGA---GAACC-GATCAGA-TTTAAAA-TTTGAGCCATT-CCC-GC-TTCACTCGCC-GTT-A-CTA-AGGG-AAT-CCT-GG-TTA-GTTTC-TTTT-CCTCC-GCTTA-TTGATATGCTT-AAGTTCA-GC-GGGTA-CTCT-TAC-CTAA-TT-TG-AGGTC??????????-------AAG-AT--TCA--ATTT--ATC---CT-ATTT--CGC-A-AAGA-TG--------------------------------------AAT----TCC-CATCC-GT-T---T-TTGC-------A---AAA----------------------ATT--AC-AA-CACG--------CCCGCATA----T-T-TC-------TCGG---AA--TG--TCACGA---TT--AAC----AAAAG-TATCAC--GTAACCCAAA---AAAT--GAGC-ATGTCTTGTA-TTTTAGG------------T-AACCAT----GA----AATCTGG-----ATGACCCATTTT-T--TTCTA-----------------------------------------AGAAATC--TAGA--AT-TAT-GTT---TC???????????ACATGACCC-TC-AAA-TAGGC--ATACTCTCCGG-AATACCAG-AGAGTGCAA-TATGCGTTC-AAAGATTCGATGATTCACGG-AATTCTGCAATTCACACTACATAT-CG-----CACTTCACTGCGTTCTTCATCGATGCAAGAGCC-AAGAGATCCATTGTTG-AAAGTTT???????????TG-TTATATTACA--------------------TTTTAG--AATCG-TGC-AT-------GTAATCGCTCGATTCCG-GAA--CGA--AAAAATTATGAA-TTTGGA-TT----------------CAAGGAGGAAAAAGCGTCC-CG-AT-TCC--GTGAGGAA-CGAG-AGCA---CGCCT--CCCCCT-GTTC-TTTT--??????????AATGATCCTTCCGC-AGGTTCACCTACGGAAACCTTGTTACGACTTTTAC-TTCCTCTAAATGACC-AAGTTTGACCAAC-TTCTCAACGAACGGCAAGCTGTTGCCAACCACCGTAAGCCAATCCGAGGGTCTCACTAAGCCATTCAATCGGTAGTAGCGACGGGC-GGTGTGTACAAAGGGCAGGGACGTAATCAA-CGCGAGCTGATGACTCACGCTTACTAGGGATTCCTCGTTGAAGAGCAATAATTGCAATG-CTCTATCCCCAGCACGATGAAGTTTCACAAGATTACCCAGACCTTC-CGGCCAAGGATGTTG-AACTCGCTGACTTCATCAGTGTAGCGCGCGTGCGGC-CCAGAACATCTAAGGGCATCACAGACCTGTTATTGCCTCAAACTTCCGTTGGCTAATCGCGCAACAGTCCCTCTAAGAAGCTGACGACCGCTC--AAGGAGCGGCCTAGCTATTTAGCAGGTTAAGGTCTCGTTCGTTATCGGAATTAACCAGACAAATCACTCCACCAACTAAGAACGGCCATGCACCACCACCCATAGAATCAAGAAAGAGCTCTCAATCTGTCAATCCTTACTATGT-CTGGACCTGGTGAGTTTCCCCGTGTTGAGTCAAATTAAGCCGCAGGCTCCACCCCTGGTGGTGCCCTTCCGTCAATTCCTTTAAGTTTCAGCCTTGCGACCATACT-CCCCCCGGAACCCAAAAACTTTGGTTTCCCATAAGGCGCCGGGCGAGTCATG--AGAA-TAACATCGCCCGATTCCTAGTCGGCATAGTTTATGGTTAAGACTACGACGGTATCTGATCGTCTTCGATCCCCTAACTTTCGTTCTTGATTAATGAAAACATCCTTGGCAAATGCTTTCGCAGAAGTTAGTCTTCAATAAATCCAAGAATTTCACCTCTGACAATTGAATACTAATGCCCCCAACTATCCCTATTAATCATTACGGCGGTTCTAGAAACCAACAAAATAGCACCAC-GCGTCCTATTTCATTATTCCATGCTAATGTATCCGAGC-ATAC-GCCTGC-------TTTGAACACTCTAATTTTTTCAAGGTAATGGTCCTGGTTCCCCGGCACACCCAACAAAGGACATGCCGACTCTCCAGAAGGAT-AGGCCCGGCG-TCGGA-ACAGTACTCACC--CGGAGGGCGGACCGCCCGGCCAGACCCAAAATTCAACTACGAGCTTTTTAACTGCAACAACTTTAATATACGCTATTGGAGCTGGAATTACCGCGGCTGCTGGCACCAGACTTGCCCTCCAATTGTTCCTCGTTAAGAGATTTAAATTGTACTCATTCCAATTACAAGACCCGTAAGGGCCCTGTATTGTTATTTATTGTCACTACCTCCCC-GTGTCGGGATTGGGTAATTTGCGCGCCTGCTGCCTTCCTTGGATGTGGTAGCCGTTTCTCAGGCTCCCTCTCCGGAATCGAACCCTAATTCCCCGTTACCCGTTAAAACCATGGTAGGCCTCTATCCTACCATCGAAAGTTGATAGGGCAGAAATTTGAATGAACCATCGCCGGCGC-AAGGCCGTGCGATTCGAAAAGTTACCATGAATCACCAAGG--GACTCGCCC-GAAGACGAG-ATTGGTTTTGTATCTAATAAATACA-TCCCTT-CCAGAAGTCGGGATTTTTTGCATGTATTAGCTCTAGAATTACCACGGTTATCCAAGTAGTAA-GGCACTATCAAATAAACTATAACTGATTTAATGAGCCATTCGCAGTTTCAC-AGTATA-C-TTGCTTATACTTAGACATGCATGGCTTAATCTTTGAGACAAGCATATGACTACTGG-----------
>AM268201_R_org_Ambispora_fennica_acaulosporoid_W3569/Att200-11_multi_spore_culture
--------------------------------------------------------------------------------------------------------------------------------------------------------------------------------------------------------------------------------------------------------------------------------------------------------------------------------------------------------------------------------------------------------------------------------------------------------------------------------------------------------------------------------------------------------------------------------------------------------------------------------------------------------------------------------------------------------------------------------------------------------------------------------------------------------------------------------------------------------------------------------------------------------------------------------------------------------------------------------------------------------------------------------------------------------------------------------------------------------------------------------------------------------------------------------------------------------------------------------------------------------------------------------------------------------------------------------------------------------------------------------------------------------------------------------------------------------------------------------------------------------------------------------------------------------------------------------------------------------------------------------------------------------------------------------------------------------------------------------------------------------------------------------------------------------------------------------------------------------------------------------------------------------------------------------------------------------------------------------------------------------------------------------------------------------------------------------------------------------------------------------------------------------------------------------------------------------------------------------------------------------------------------------------------------------------------------------------------------------------------------------------------------------------------------------------------------------------------------------------------------------------------------------------------------------------------------------------------------------------------------------------------------------------------------------------------------------------------------------------------------------------------------------------------------------------------------------------------------------------------------------------------------------------------------------------------------------------------------------------------------------------------------------------------------------------------------------------------------------------------------------------------------------------------------------------------------TCGTTTCCC-TTTCAACAATTTCAC-GTACTGTTTAACTCTCTTTTCAAAGTTCTTTTCA-TCTTT-CCCTCACGGTACTTGTTCGCTATCGGTCTCTTGCAATTATTTAGC-CTTAGATG-GAATTT-ACCA-CCCATTTTGAGCTGCA-ATCCC-AAACAACTCGACTCGTCGAAA-GCG-TAACGTA-TCGCA-TCCCGA-A-CTCGT-G-TCACAGAC--GGGATTC-TCACCCT-CT-ATGATGCCCT-ATTCC--AAGGGA-C-CTATACC--CGAG--AG-GAC-GCT-G--TAAAC-GCT--TC-TTTAG-ATTACAATTCGGATC--GGA---GGACC-GATCAGA-TTTAAAA-TTTGAGCCATT-CCC-GC-TTCACTCGCC-GTT-A-CTA-AGGG-AAT-CCT-GG-TTA-GTTTC-TTTT-CCTCC-GCTTA-TTGATATGCTT-AAGTTCA-GC-GGGTA-CCCT-TAC-CTAA-TT-TG-AGGTC??????????-------AAG-AT--TCA--ATTT--ATC---CT-ATTT--TGC-A-GAGA-CG--------------------------------------AAT----TCC-CATCC-GT-T---T-TTGC-------A---AAA----------------------ATT--AC-AA-CACG--------CCCGCATA----T-T-TC-------TCGG---AA--TG--TCACGA---TT--AAC----AAAAG-TATCAC--GTAACCCAAA---AAAT--GAGC-ATGTCTTGTA-TTTTAGG------------T-AACCAT----GA----AATCTGG-----ATGACCCATTTT-T--TTCTA-----------------------------------------AGAAATC--TAGA--AT-TAT-GTT---TC???????????ACATGACCC-TC-AAA-TAGGC--ATACTCTCCGG-AATACCAG-AGAGTGCAA-TATGCGTTC-AAAGATTCGATGATTCACGG-AATTCTGCAATTCACACTACATAT-CG-----CACTTCACTGCGTTCTTCATCGATGCAAGAGCC-AAGAGATCCATTGTTG-AAAGTTT???????????TG-TTATATTACA--------------------TTTTAG--AATCG-TGC-GT-------GTAATCGCTCGATTCCG-GAA--CGA--AAAAATCATGAA-TTTGGA-TT----------------CAAGGAGGAAAACGCGTCC-CG-AT-TCC--GTGAGGAA-CGAG-AGCA---CGCCT--CCCCCCCGTTC-TTTT--??????????AATGATCCTTCCGC-AGGTTCACCTACGGAAACCTTGTTACGACTTTTAC-TTCCTCTAAATGACC-AAGTTTGACCAAC-TTCTCAACGAACGGCAAGCTGTTGCCAACCACCGTAAGCCAATCCGAGCGTCTCACTAAGCCATTCAATCGGTAGTAGCGACGGGC-GGTGTGTACAAAGGGCAGGGACGTAATCAA-CGCGAGCTGATGACTCACGCTTACTAGGGATTCCTCGTTGAAGAGCAATAATTGCAATG-CTCTATCCCCAGCACGATGAAGTTTCACAAGATTACCCAGACCTTC-CGGCCAAGGATGTTG-AACTCGCTGACTTCATCAGTGTAGCGCGCGTGCGGC-CCAGAACATCTAAGGGCATCACAGACCTGTTATTGCCTCAAACTTCCGTTGGCTAATCGCGCAACAGTCCCTCTAAGAAGCTGACGACCGCTC--AAGGAGCGGCCTAGCTATTTAGCAGGTTAAGGTCTCGTTCGTTATCGGAATTAACCAGACAAATCACTCCACCAACTAAGAACGGCCATGCACCACCACCCATAGAATCAAGAAAGAGCTCTCAATCTGTCAATCCTTACTATGT-CTGGACCTGGTGAGTTTCCCCGTGTTGAGTCAAATTAAGCCGCAGGCTCCACCCCTGGTGGTGCCCTTCCGTCAATTCCTTTAAGTTTCAGCCTTGCGACCATACT-CCCCCCGGAACCCAAAAACTTTGGTTTCCCATAAGGCGCCGGGCGAGTCATG--AGAA-TAACATCGCCCGATTCCTAGTCGGCATAGTTTATGGTTAAGACTACGACGGTATCTGATCGTCTTCGATCCCCTAACTTTCGTTCTTGATTAATGAAAACATCCTTGGCAAATGCTTTCGCAGAAGTTAGTCTTCAATAAATCCAAGAATTTCACCTCTGACAATTGAATACTAATGCCCCCAACTATCCCTATTAATCATTACGGCGGTTCTAGAAACCAACAAAATAGCACCAC-GCGTCCTATTTCATTATTCCATGCTAATGTATCCGAGC-ATAC-GCCTGC-------TTTGAACACTCTAATTTTTTCAAGGTAATGGTCCTGGTTCCCCGGCACACCCAACAAAGGACATGCCGACTCTCCAGAAGGAT-AGGCCCGGCG-TCGGA-ACAGTACTCACC--CGGAGGGCGGACCGCCCGGCCAGACCCAAAATTCAACTACGAGCTTTTTAACTGCAACAACTTTAATATACGCTATTGGAGCTGGAATTACCGCGGCTGCTGGCACCAGACTTGCCCTCCAATTGTTCCTCGTTAAGAGATTTAAATTGTACTCATTCCAATTACAAGACCCGTAAGGGCCCTGTATTGTTATTTATTGTCACTACCTCCCC-GTGTCGGGATTGGGTAATTTGCGCGCCTGCTGCCTTCCTTGGATGTGGTAGCCGTTTCTCAGGCTCCCTCTCCGGAATCGAACCCTAATTCCCCGTTACCCGTTAAAACCATGGTAGGCCTCTATCCTACCATCGAAAGTTGATAGGGCAGAAATTTGAATGAACCATCGCCGGCGC-AAGGCCGTGCGATTCGAAAAGTTACCATGAATCACCAAGG--GACTCGCCC-GAAGACGAG-ATTGGTTTTGTATCTAATAAATACA-TCCCTT-CCAGAAGTCGGGATTTTTTGCATGTATTAGCTCTAGAATTACCACGGTTATCCAAGTAGTAA-GGCACTATCAAATAAACTATAACTGATTTAATGAGCCATTCGCAGTTTCAC-AGTATA-C-TTGCTTATACTTAGACATGCATGGCTTAATCTTTGAGACAAGCATATGACTACTGG-----------
>AM268202_R_org_Ambispora_fennica_acaulosporoid_W3569/Att200-11_multi_spore_culture
--------------------------------------------------------------------------------------------------------------------------------------------------------------------------------------------------------------------------------------------------------------------------------------------------------------------------------------------------------------------------------------------------------------------------------------------------------------------------------------------------------------------------------------------------------------------------------------------------------------------------------------------------------------------------------------------------------------------------------------------------------------------------------------------------------------------------------------------------------------------------------------------------------------------------------------------------------------------------------------------------------------------------------------------------------------------------------------------------------------------------------------------------------------------------------------------------------------------------------------------------------------------------------------------------------------------------------------------------------------------------------------------------------------------------------------------------------------------------------------------------------------------------------------------------------------------------------------------------------------------------------------------------------------------------------------------------------------------------------------------------------------------------------------------------------------------------------------------------------------------------------------------------------------------------------------------------------------------------------------------------------------------------------------------------------------------------------------------------------------------------------------------------------------------------------------------------------------------------------------------------------------------------------------------------------------------------------------------------------------------------------------------------------------------------------------------------------------------------------------------------------------------------------------------------------------------------------------------------------------------------------------------------------------------------------------------------------------------------------------------------------------------------------------------------------------------------------------------------------------------------------------------------------------------------------------------------------------------------------------------------------------------------------------------------------------------------------------------------------------------------------------------------------------------------------------------------TCGTTTCCC-TTTCAACAATTTCAC-GTACTGTTTAACTCTCTTTTCAAAGTTCTTTTCA-TCTTT-CCCTCACGGTACTTGTTCGCTATCGGTCTCTTGCAATTATTTAGC-CTTAGATG-GAATTT-ACCA-CCCATTTTGAGCTGCA-ATCCC-AAACAACTCGACTCGTCGAAA-GCG-TAACGTA-TCGCA-TCCCGA-A-CTCGT-G-TCACAGAC--GGGATTC-TCACCCT-CT-ATGATGCCCT-ATTCC--AAGGGA-C-CTATACC--CGAG--AG-GAC-GCT-G--TAAAC-GCT--TC-TTTAG-ATTACAATTCGGATC--GGA---GGACC-GATCAGA-TTTAAAA-TTTGAGCCATT-CCC-GC-TTCACTCGCC-GTT-A-CTA-AGGG-AAT-CCT-GG-TTA-GTTTC-TTTT-CCTCC-GCTTA-TTGATATGCTT-AAGTTCA-GC-GGGTA-CCCT-TAC-CTAA-TT-TG-AGGTC??????????-------AAG-AT--TCA--ATTT--ATC---CT-ATTT--TGC-A-GAGA-CG--------------------------------------AAT----TCC-CATCC-GT-T---T-TTGC-------A---AAA----------------------ATT--AC-AA-CACG--------CCCGCATA----T-T-TC-------TCGG---AA--TG--TCACGA---TT--AAC----AAAAG-TATCAC--GTAACCCAAA---AAAT--GAGC-ATGTCTTGTA-TTTTAGG------------T-AACCAT----GA----AATCTGG-----ATGACCCATTTT-T--TTCTA-----------------------------------------AGAAATC--TAGA--AT-TAT-GTT---TC???????????ACATGACCC-TC-AAA-TAGGC--ATACTCTCCGG-AATACCAG-AGAGTGCAA-TATGCGTTC-AAAGATTCGATGATTCACGG-AATTCTGCAATTCACACTACATAT-CG-----CACTTCACTGCGTTCTTCATCGATGCAAGAGCC-AAGAGATCCATTGTTG-AAAGTTT???????????TG-TTATATTACA--------------------TTTTAG--AATCG-TGC-GT-------GTAATCGCTCGATTCCG-GAA--CGA--AAAAATCATGAA-TTTGGA-TT----------------CAAGGAGGAAAACGCGTCC-CG-GT-TCC--GTGAGGAA-CGAG-AGCA---CGCCT--CCCCCCCGTTC-TTTT--??????????AATGATCCTTCCGC-AGGTTCACCTACGGAAACCTTGTTACGACTTTTAC-TTCCACTAAATGACC-AAGTTTGACCAAC-TTCTCAACGAACGGCAAGCTGTTGCCAACCACCGTAAGCCAATCCGAGGGTCTCACTAAGCCATTCAATCGGTAGTAGCGACGGGC-GGTGTGTACAAAGGGCAGGGACGTAATCAA-CGCGAGCTGATGACTCACGCTTACTAGGGATTCCTCGTTGAAGAGCAATAATTGCAATG-CTCTATCCCCAGCACGATGAAGTTTCACAAGATTACCCAGACCTTC-CGGCCAAGGATGTTG-AACTCGCTGACTTCATCAGTGTAGCGCGCGTGCGGC-CCAGAACATCTAAGGGCATCACAGACCTGTTATTGCCTCAAACTTCCGTTGGCTAATCGCGCAACAGTCCCTCTAAGAAGCTGACGACCGCTC--AAGGAGCGGCCTAGCTATTTAGCAGGTTAAGGTCTCGTTCGTTATCGGAATTAACCAGACAAATCACTCCACCAACTAAGAACGGCCATGCACCACCACCCATAGAATCAAGAAAGAGCTCTCAATCTGTCAATCCTTACTATGT-CTGGACCTGGTGAGTTTCCCCGTGTTGAGTCAAATTAAGCCGCAGGCTCCACCCCTGGTGGTGCCCTTCCGTCAATTCCTTTAAGTTTCAGCCTTGCGACCATACT-CCCCCCGGAACCCAAAAACTTTGGTTTCCCATAAGGCGCCGGGCGAGTCATG--AGAA-TAACATCGCCCGATTCCTAGTCGGCATAGTTTATGGTTAAGACTACGACGGTATCTGATCGTCTTCGATCCCCTAACTTTCGTTCTTGATTAATGAAAACATCCTTGGCAAATGCTTTCGCAGAAGTTAGTCTTCAATAAATCCAAGAATTTCACCTCTGACAATTGAATACTAATGCCCCCAACTATCCCTATTAATCATTACGGCGGTTCTAGAAACCAACAAAATAGCACCAC-GCGTCCTATTTCATTATTCCATGCTAATGTATCCGAGC-ATAC-GCCTGC-------TTTGAACACTCTAATTTTTTCAAGGTAATGGTCCTGGTTCCCCGGCACACCCAACAAAGGACATGCCGACTCTCCAGAAGGAT-AGGCCCGGCG-TCGGA-ACAGTACTCACC--CGGAGGGCGGACCGCCCGGCCAGACCCAAAATTCAACTACGAGCTTTTTAACTGCAACAACTTTAATATACGCTATTGGAGCTGGAATTACCGCGGCTGCTGGCACCAGACTTGCCCTCCAATTGTTCCTCGTTAAGAGATTTAAATTGTACTCATTCCAATTACAAGACCCGTAAGGGCCCTGTATTGTTATTTATTGTCACTACCTCCCC-GTGTCGGGATTGGGTAATTTGCGCGCCTGCTGCCTTCCTTGGATGTGGTAGCCGTTTCTCAGGCTCCCTCTCCGGAATCGAACCCTAATTCCCCGTTACCCGTTAAAACCATGGTAGGCCTCTATCCTACCATCGAAAGTTGATAGGGCAGAAATTTGAATGAACCATCGCCGGCGC-AAGGCCGTGCGATTCGAAAAGTTACCATGAATCACCAAGG--GACTCGCCC-GAAGACGAG-ATTGGTTTTGTATCTAATAAATACA-TCCCTT-CCAGAAGTCGGGATTTTTTGCATGTATTAGCTCTAGAATTACCACGGTTATCCAAGTAGTAA-GGCACTATCAAATAAACTATAACTGATTTAATGAGCCATTCGCAGTTTCAC-AGTATA-C-TTGCTTATACTTAGACATGCATGGCTTAATCTTTGAGACAAGCATATGACTACTGG-----------
>AM268203_R_org_Ambispora_fennica_glomoid_W4752/Att200-23_single_spore_isolate
--------------------------------------------------------------------------------------------------------------------------------------------------------------------------------------------------------------------------------------------------------------------------------------------------------------------------------------------------------------------------------------------------------------------------------------------------------------------------------------------------------------------------------------------------------------------------------------------------------------------------------------------------------------------------------------------------------------------------------------------------------------------------------------------------------------------------------------------------------------------------------------------------------------------------------------------------------------------------------------------------------------------------------------------------------------------------------------------------------------------------------------------------------------------------------------------------------------------------------------------------------------------------------------------------------------------------------------------------------------------------------------------------------------------------------------------------------------------------------------------------------------------------------------------------------------------------------------------------------------------------------------------------------------------------------------------------------------------------------------------------------------------------------------------------------------------------------------------------------------------------------------------------------------------------------------------------------------------------------------------------------------------------------------------------------------------------------------------------------------------------------------------------------------------------------------------------------------------------------------------------------------------------------------------------------------------------------------------------------------------------------------------------------------------------------------------------------------------------------------------------------------------------------------------------------------------------------------------------------------------------------------------------------------------------------------------------------------------------------------------------------------------------------------------------------------------------------------------------------------------------------------------------------------------------------------------------------------------------------------------------------------------------------------------------------------------------------------------------------------------------------------------------------------------------------------------------TCGTTTCCC-TTTCAACAATTTCAC-GTACTATTTAACTCTCTTTTCAAAGTTCTTTTCA-TCTTT-CCCTCACGGTACTTGTTCGCTATCGGTCTCTTGCAATTATTTAGC-CTTAGATG-GAATTT-ACCA-CCCATTTTGAGCTGCA-ATCCC-AAACAACTCGACTCGTCGAAA-GCG-TAACGTA-TCGCA-TCCCGA-A-CTCGT-G-TCACAGAC--GGGATTC-TCACCCT-CT-ATGATGCCCT-ATTCC--AAGGGA-C-CTATACC--CGAG--AG-GAC-GCT-G--TAAAC-GCT--TC-TTTAG-ATTACAATTCGGATC--GGA---GGACC-GATCAGA-TTTAAAA-TTTGAGCCATT-CCC-GC-TTCACTCGCC-GTT-A-CTA-AGGG-AAT-CCT-GG-TTA-GTTTC-TTTT-CCTCC-GCTTA-TTGATATGCTT-AAGTTCA-GC-GGGTA-CCCC-TAC-CTAA-TT-TG-AGGTC??????????-------AAG-AT--TCAATATTT--ATC---CT-ATTT--TGC-A-GAGA-CG--------------------------------------AAT----TCC-CATCC-GT-T---T-TTGC-------A---AAA----------------------ATT--AC-AA-CACG--------CCCGCATA----T-T-TC-------TCGG---AA--TG--TCACGA---TT--AAC----AAAAG-TATCAC--GTAACCCAAA---AAAT--GAGC-ATGTCTTGTA-TTTTAGG------------T-AACCAT----GA----AATCTGG-----ATGACCCATTTT-T--TTCTA-----------------------------------------AGAAATC--TAGA--AT-TAT-GTT---TC???????????ACATGACCC-TC-AAA-TAGGC--ATACTCTCCGG-AATACCAG-AGAGTGCAA-TATGCGTTC-AAAGATTCGATGATTCACGG-AATTCTGCAATTCACACTACATAT-CG-----CACTTCACTGCGTTCTTCATCGATGCAAGAGCC-AAGAGATCCATTGTTG-AAAGTTT???????????TG-TTATATTACA--------------------TTTTAG--AATCG-TGC-GT-------GTAATCGCTCGATTCCG-GAA--CGA--AAAAATCATGAA-TTTGGA-TT----------------CAAGGAGGAAAACGCGTCC-CG-GT-TCC--GTGAGGAA-CGAG-AGCA---CGCCT--CCCCCCCGTTC-TTTT--??????????AATGATCCTTCCGC-AGGTTCACCTACGGAAACCTTGTTACGACTTTTAC-TTCCTCTAAATGACC-AAGTTTGACCAAC-TTCTCAACGAACGGCAAGCTGTTGCCAACCACCGTAAGCCAATCCGAGGGTCTCACTAAGCCATTCAATCGGTAGTAGCGACGGGC-GGTGTGTACAAAGGGCAGGGACGTAATCAA-CGCGAGCTGATGACTCACGCTTACTAGGGATTCCTCGTTGAAGAGCAATAATTACAATG-CTCTATCCCCAGCACGATGAAGTTTCACAAGATTACCCAAACCTTT-CGGCCAAGGAT-ATG-AACTCGCTGACTTCATCAGTGTAGCGCGCGTGCGGC-CCAGAACATCTAAGGGCATCACAGACCTGTTATTGCCTCAAACTTCCGTTGGCTAATCGCGCAACAGTCCCTCTAAGAAGCTGACGACCGCTC--AAAGAACAGCCTAGCTAGTTAGCAGGTTAAGGTCTCGTTCGTTATCGGAATTAACCAGACAAATCACTCCACCAACTAAGAACGGCCATGCACCACCACCCATAGAATCAAGAAAGAGCTCTCAATCTGTCAATCCTTACTATGT-CTGGACCTGGTGAGTTTCCCCGTGTTGAGTCAAATTAAGCCGCAGGCTCCACCCCTGGTGGTGCCCTTCCGTCAATTCCTTTAAGTTTCAGCCTTGCGACCATACT-CCCCCCGGAACCCAAAAACTTTGGTTTCCCATAAGGCGCCGGGCGAGTCATG--AGAA-TAACATCGCCCGATTCCTAGTCGGCATAGTTTATGGTTAAGACTACGACGGTATCTGNNNNNNNNNNNNNNNNNNNNNNNNNNNNNNNNNNNNNNNNNNNNNNNNNNNNNNNNNNNNNNNNNNNNNNNNNNNNNNNNNNNNNNNNNNNNNNNNNNNNNNNNNNNNNNNNNNNNNNNNNNNNNNNNNNNNNNNNNNNNNNNNNNNNNNNNNNNNNNNNNNNNNNNNNNNNNNNNNNN-NNNNNNTATTTCATTATTCCATGCTAATGTATCCGAGC-ATAC-GCCTGC-------TTTGAACACTCTAATTTTTTCAAGGTAATGGTCCTGGTTCCCCGGCACACCCAACAAAGGACATGCCGACTCTCCAGAAGGAT-AGGCCCGGCG-TCGGA-ACAGTACTCACC--CGGAGGGCGGACCGCCCGGCCAGACCCAAAATTCAACTACGAGCTTTTTAACTGCAACAACTTTAATATACGCTATTGGAGCTGGAATTACCGCGGCTGCTGGCACCAGACTTGCCCTCCAATTGTTCCTCGTTAAGAGATTTAAATTGTACTCATTCCAATTACAAGACCCGTAAGGGCCCTGTATTGTTATTTATTGTCACTACCTCCCC-GTGTCGGGATTGGGTAATTTGCGCGCCTGCTGCCTTCCTTGGATGTGGTAGCCGTTTCTCAGGCTCCCTCTCCGGAATCGAACCCTAATTCCCCGTTACCCGTTAAAACCATGGTAGGCCTCTATCCTACCATCGAAAGTTGATAGGGCAGAAATTTGAATGAACCATCGCCGGCGC-AAGGCCGTGCGATTCGAAAAGTTACCATGAATCACCAAGG--GACTCGCCC-GAAGACGAG-ATTGGTTTTGTATCTAATAAATACA-TCCCTT-CCAGAAGTCGGGATTTTTTGCATGTATTAGCTCTAGAATTACCACGGTTATCCAAGTAGTAA-GGCACTATCAAATAAACTATAACTGATTTAATGAGCCATTCGCAGTTTCAC-AGTATA-C-TTGCTTATACTTAGACATGCATGGCTTAATCTTTGAGACAAGCATATGACTACTGG-----------
>Fi1cons*36_org_Ambispora_fennica_W4752/Att200-23+W3569/Att200-11_ex-type
-------------------------------------------------------------------------------------------------------------------------------------------------------------------------------------------------------------------------------------------------------------------------------------------------------------------------------------------------------------------------------------------------------------------------------------------------------------------------------------------------------------------------------------------------------------------------------------------------------------------------------------------------------------------------------------------------------------------------------------------------------------------------------------------------------------------------------------------------------------------------------------------------------------------------------------------------------------------------------------------------------------------------------------------------------------------------------------------------------------------------------------------------------------------------------------------------------------------------------------------------------------------------------------------------------------------------------------------------------------------------------------------------------------------------------------------------------------------------------------------------------------------------------------------------------------------------------------------------------------------------------------------------------------------------------------------------------------------------------------------------------------------------------------------------------------------------------------------------------------------------------------------------------------------------------------------------------------------------------------------------------------------------------------------------------------------------------------------------------------------------------------------------------------------------------------------------------------------------------------------------------------------------------------------------------------------------------------------------------------------------------------------------------------------------------------------------------------------------------------------------------------------------------------------------------------------------------------------------------------------------------------------------------------------------------AAACACTCGCACATATGTTAGACTCCTTGGTCCGTGTTTCAAGACGGGTCGTTT-RAAGCCATT-ACG--TCAGCATCC---------TTARCG-AGTT-TACC-GT--G-ACGCTA-AACC-CCGTGT-CCG-CGA-ATCGTGCTCGTCACCAGC-A-TGCTGCT-ACCGAG-ACGATCTC--GWACAAGGGYC-AG-GC-ACTTAGCCC---------CGAAGGGC---ACCCGCTGCA--ATCCTCAATCCCGC-ACGTCGCAT-TGACCGCTGGCTAT-AACACTCC-------GAAT-GG-AGCYA-CC-TT-CCGACGGACTTTTTACGA-CTGGCGAAACTGACGCTAACCTGCCTT-GCGAG--AAAGT-GCACTT-CCCKGGTT-------------------------------------------------------------AC-CC-CG-GGAGCTG-ATTTC-CCACCGGCATGACTGGCTTCAATCGTTTCCC-TTTCAACAATTTCAC-GTACTRTTTAACTCTCTTTTCAAAGTTCTTTTCA-TCTTT-CCCTCACGGTACTTGTTCGCTATCGGTCTCTTGCAATTATTTAGC-CTTAGATG-GAATTT-ACCA-CCCATTTTGAGCTGCA-ATCCC-AAACAACTCGACTCGTCGAAA-GCG-TAACGTA-TCGCA-YCCCGA-A-CTCGT-G-TCACAGAC--GGGATTC-TCACCCT-CT-ATGATGCCCT-ATTCC--AAGGGA-C-CTATACC--CGAG--AG-GAC-GCT-G--TAAAC-GCT--TC-TTTAG-ATTACAATTCGGATC--GGA---GRACC-GATCAGA-TTTAAAA-WTTGAGCCATT-CCC-GC-TTCAYTCGCC-GTT-A-CTA-AGGG-AAT-CCT-GG-TTA-GTTTC-TTTT-CCTCC-GCTTA-TTGATATGCTT-AAGTTCA-GC-GGGTA-CYCY-TAC-CTAA-TT-TG-AGGTC??????????-------AAG-WT--TCAATATTT--ATC---CT-ATTT--YGC-A-RAGA-YG--------------------------------------AAT----TCC-CATCC-GT-T---T-TTGC-------A---AAA----------------------ATT--AC-AA-CACG--------CCCGCATA----T-T-TC-------TCGG---AA--TG--TCACGA---TT--AAC----AAAAG-TATCAC--GTAACCCAAA---AAAT--GAGC-ATGTCTTGTA-TTTTAGG------------T-AACCAT----GA----AATCTGG-----ATGACCCATTTT-T--TTCTA-----------------------------------------AGAAATC--TAGA--AT-TAT-RTT---TC???????????ACATGACCC-TC-AAA-TAGGC--ATACTCTCCGG-AATACCAG-AGAGTGCAA-TATGCGTTC-AAAGATTCGATGATTCACGG-AATTCTGCAATTCACACTACATAT-CR-----CACTTCACTGCGTTCTTCATCGATGCAAGAGCC-AAGAGATCCATTGTTG-AAAGTTT???????????TG-TTATATTACR--------------------TTTTAG--AATCG-TGC-RT-------GTAATCGCTCGATTCCG-GAA--CGA--AAAAATYATGAA-TTTGGA-TT----------------CAARGAGGAAAAMGCGTCC-CG-RT-TCC--GTGAGGAA-CGAG-AGCA---CGCCT--CCCCCYCGTTC-TTTT--??????????AATGATCCTTCCGC-AGGTTCACCTACGGAAACCTTGTTACGACTTTTAC-TTCCWCTAAAYGRSM-RRGTTYRACSRAM-TTCTCAACGAACSGYMRRCYRTTGCYARCCRSCGKAWGCCARTCCKASSGYYTCACYARSMCRTTCAATCGGTAGKAGCGACGGGC-GGTGTGTACAAAGGGCAGGGACGTARTCAA-CGCGAGCTGATGACTCACGCTTACTAGGGATTCCTCGTTGAAGAGCAATAATTRCAATG-CTCTATCCCCAGCACGATGAAGTTTCACAAGATTACCCARACCTTY-CGGCCAAGGATGWTG-AACTCGCTGACTTCATCAGTGTAGCGCGCGTGCGGC-CCAGAACATCTAAGGGCATCACAGACCTGTTATTGCCTCAAACTTCCGTTGGCTAATCGCGCAACAGTCCCTCTAAGAAGCTGACGACCGCTC--AARGARCRGCCTAGCTAKTTAGCAGGTTAAGGTCTCGTTCGTTATCGGAATTAACCAGACAAATCACTCCACCAACTAAGAACGGCCATGCACCACCACCCATAGAATCAAGAAAGAGCTCTCAATCTGTCAATCCTTACTATGT-CTGGACCTGGTGAGTTTCCCCGTGTTGAGTCAAATTAAGCCGCAGGCTCCACCCCTGGTGGTGCCCTTCCGTCAATTCCTTTAAGTTTCAGCCTTGCGACCATACT-CCCCCCGGAACCCAAAMACTTTGGTTTCCCATAAGGCGCCGGGCGAGTCATG--AGAA-TAACATCGCCCGATTCCTAGTCGGCATAGTTTATGGTTAAGACTACGACGGTATCTGNNNNNNNNNNNNNNNNNNNNNNNNNNNNNNNNNNNNNNNNNNNNNNNNNNNNNNNNNNNNNNNNNNNNNNNNNNNNNNNNNNNNNNNNNNNNNNNNNNNNNNNNNNNNNNNNNNNNNNNNNNNNNNNNNNNNNNNNNNNNNNNNNNNNNNNNNNNNNNNNNNNNNNNNNNNNNNNNNNN-NNNNNNTATTTCATTATTCCATGCTAATGTATCCGAGC-ATAC-GCCTGC-------TTTGAACACTCTAATTTTTTCAAGGTAATGGTCCTGGTTCCCCGGCACACCCAACAAAGGACATGCCGACTCTCCAGAAGGAT-AGGCCCGGCG-TCGGA-ACAGTACTCACC--CGGAGGGCGGACCGCCCGGCCAGACCCAAAATTCAACTACGAGCTTTTTAACTGCAACAACTTTAATATACGCTATTGGAGCTGGAATTACCGCGGCTGCTGGCACCAGACTTGCCCTCCAATTGTTCCTCGTTAAGAGATTTAAATTGTACTCATTCCAATTACAAGACCCGTAAGGGCCCTGTATTGTTATTTATTGTCACTACCTCCCC-GTGTCGGGATTGGGTAATTTGCGCGCCTGCTGCCTTCCTTGGATGTGGTAGCCGTTTCTCAGGCTCCCTCTCCGGAATCGAACCCTAATTCCCCGTTACCCGTTAAAACCATGGTAGGCCTCTATCCTACCATCGAAAGTTGATAGGGCAGAAATTTGAATGAACCATCGCCGGCGC-AAGGCCGTGCGATTCGAAAAGTTACCATGAATCACCAAGG--GACTCGCCC-GAAGACGAG-ATTGGTTTTGTATCTAATAAATACA-TCCCTTCCCARAAGTCGGGATTTTTTGCATGTATTAGCTCTAGAATTACCACGGTTATCCAWGTARTAA-GGCACTATCAAATAAACTATAACTGATTTAATGAGCCATTCGCAGTTTCAC-AGTATA-CTTTGCTTATACTTAGACATGCATGGCTTAATCTTTGAGACAAGCATATGACTACTGG-----------
>FN547535_R_org_Ambispora_fennica_acaulosporoid_W4752/Att200-23_single_spore_isolate
---------------------------------------------------------------------------------------------------------------------------------------------------------------------------------------------------------------------------------------------------------------------------------------------------------------------------------------------------------------------------------------------------------------------------------------------------------------------------------------------------------------------------------------------------------------------------------------------------------------------------------------------------------------------------------------------------------------------------------------------------------------------------------------------------------------------------------------------------------------------------------------------------------------------------------------------------------------------------------------------------------------------------------------------------------------------------------------------------------------------------------------------------------------------------------------------------------------------------------------------------------------------------------------------------------------------------------------------------------------------------------------------------------------------------------------------------------------------------------------------------------------------------------------------------------------------------------------------------------------------------------------------------------------------------------------------------------------------------------------------------------------------------------------------------------------------------------------------------------------------------------------------------------------------------------------------------------------------------------------------------------------------------------------------------------------------------------------------------------------------------------------------------------------------------------------------------------------------------------------------------------------------------------------------------------------------------------------------------------------------------------------------------------------------------------------------------------------------------------------------------------------------------------------------------------------------------------------------------------------------------------------------------------------------------------------------ATGTTAGACTCCTTGGTCCGTGTTTCAAGACGGGTCGTTT-GAAGCCATT-ACG--TCAGCATCC---------TTAACG-AGTT-TACC-GT--G-ACGCTA-AACC-CCGTGT-CCG-CGA-ATCGTGCTCGTCACCAGC-A-TGCTGCT-ACCGAG-ACGATCTC--GTACAAGGGCC-AG-GC-ACTTAGCCC---------CGAAGGGC---ACCCGCTGCA--ATCCTCAATCCCGC-ACGTCGCAT-TGACCGCTGGCTAT-AACACTCC-------GAAT-GG-AGCCA-CC-TT-CCGACGGACTTTTTACGA-CTGGCGAAACTGACGCTAACCTGCCTT-GCGAG--AAAGT-GCACTT-CCCTGGTT-------------------------------------------------------------AC-CC-CG-GGAGCTG-ATTTC-CCACCGGCATGACTGGCTTCAATCGTTTCCC-TTTCAACAATTTCAC-GTACTGTTTAACTCTCTTTTCAAAGTTCTTTTCA-TCTTT-CCCTCACGGTACTTGTTCGCTATCGGTCTCTTGCAATTATTTAGC-CTTAGATG-GAATTT-ACCA-CCCATTTTGAGCTGCA-ATCCC-AAACAACTCGACTCGTCGAAA-GCG-TAACGTA-TCGCA-TCCCGA-A-CTCGT-G-TCACAGAC--GGGATTC-TCACCCT-CT-ATGATGCCCT-ATTCC--AAGGGA-C-CTATACC--CGAG--AG-GAC-GCT-G--TAAAC-GCT--TC-TTTAG-ATTACAATTCGGATC--GGA---GGACC-GATCAGA-TTTAAAA-TTTGAGCCATT-CCC-GC-TTCACTCGCC-GTT-A-CTA-AGGG-AAT-CCT-GG-TTA-GTTTC-TTTT-CCTCC-GCTTA-TTGATATGCTT-AAGTTCA-GC-GGGTA-CCCT-TAC-CTAA-TT-TG-AGGTC??????????-------AAG-AT--TCA--ATTT--ATC---CT-ATTT---GC-A-GAGA-CG--------------------------------------AAT----TCC-CATCC-GT-T---T-TTGC-------A---AAA----------------------ATT--AC-AA-CACG--------CCCGCATA----T-T-TC-------TCGG---AA--TG--TCACGA---TT--AAC----AAAAG-TATCAC--GTAACCCAAA---AAAT--GAGC-ATGTCTTGTA-TTTTAGG------------T-AACCAT----GA----AATCTGG-----ATGACCCATTTT-T--TTCTA-----------------------------------------AGAAATC--TAGA--AT-TAT-GTT---TC???????????ACATGACCC-TC-AAA-TAGGC--ATACTCTCCGG-AATACCAG-AGAGTGCAA-TATGCGTTC-AAAGATTCGATGATTCACGG-AATTCTGCAATTCACACTACATAT-CG-----CACTTCACTGCGTTCTTCATCGATGCAAGAGCC-AAGAGATCCATTGTTG-AAAGTTT???????????TG-TTATATTACA--------------------TTTTAG--AATCG-TGC-GT-------GTAATCGCTCGATTCCG-GAA--CGA--AAAAATCATGAA-TTTGGA-TT----------------CAAGGAGGAAAACGCGTCC-CG-GT-TCC--GTGAGGAA-CGAG-AGCA---CGCCT--CCCCCCCGTTC-TTTT--??????????AATGATCCTTCCGC-AGGTTCACCTACGGAAACCTTGTTACGACTTTTAC-TTCCTCTAAATGACC-AAGTTTGACCAAC-TTCTCAACGAACGGCAAGCTGTTGCCAACCACCGTAAGCCAATCCGAGGGTCTCACTAAGCCATTCAATCGGTAGTAGCGACGGGC-GGTGTGTACAAAGGGCAGGGACGTAATCAA-CGCGAGCTGATGACTCACGCTTACTAGGGATTCCTCGTTGAAGAGCAATAATTACAATG-CTCTATCCCCAGCACGATGAAGTTTCACAAGATTACCCAAACCTTT-CGGCCAAGGAT-ATG-AACTCGCTGACTTCATCAGTGTAGCGCGCGTGCGGC-CCAGAACATCTAAGGGCATCACAGACCTGTTATTGCCTCAAACTTCCGTTGGCTAATCGCGCAACAGTCCCTCTAAGAAGCTGACGACCGCTC--AAAGAACAGCCTAGCTAGTTAGCAGGTTAAGGTCTCGTTCGTTATCGGAATTAACCAGACAAATCACTCCACCAACTAAGAACGGCCATGCACCACCACCCATAGAATCAAGAAAGAGCTCTCAATCTGTCAATCCTTACTATGT-CTGGACCTGGTGAGTTTCCCCGTGTTGAGTCAAATTAAGCCGCAGGCTCCACCCCTGGTGGTGCCCTTCCGTCAATTCCTTTAAGTTTCAGCCTTGCGACCATACT-CCCCCCGGAACCCAAAAACTTTGGTTTCCCATAAGGCGCCGGGCGAGTCATG--AGAA-TAACATCGCCCGATTCCTAGTCGGCATAGTTTATGGTTAAGACTACGACGGTATCTGNNNNNNNNNNNNNNNNNNNNNNNNNNNNNNNNNNNNNNNNNNNNNNNNNNNNNNNNNNNNNNNNNNNNNNNNNNNNNNNNNNNNNNNNNNNNNNNNNNNNNNNNNNNNNNNNNNNNNNNNNNNNNNNNNNNNNNNNNNNNNNNNNNNNNNNNNNNNNNNNNNNNNNNNNNNNNNNNNNN-NNNNNNTATTTCATTATTCCATGCTAATGTATCCGAGC-ATAC-GCCTGC-------TTTGAACACTCTAATTTTTTCAAGGTAATGGTCCTGGTTCCCCGGCACACCCAACAAAGGACATGCCGACTCTCCAGAAGGAT-AGGCCCGGCG-TCGGA-ACAGTACTCACC--CGGAGGGCGGACCGCCCGGCCAGACCCAAAATTCAACTACGAGCTTTTTAACTGCAACAACTTTAATATACGCTATTGGAGCTGGAATTACCGCGGCTGCTGGCACCAGACTTGCCCTCCAATTGTTCCTCGTTAAGAGATTTAAATTGTACTCATTCCAATTACAAGACCCGTAAGGGCCCTGTATTGTTATTTATTGTCACTACCTCCCC-GTGTCGGGATTGGGTAATTTGCGCGCCTGCTGCCTTCCTTGGATGTGGTAGCCGTTTCTCAGGCTCCCTCTCCGGAATCGAACCCTAATTCCCCGTTACCCGTTAAAACCATGGTAGGCCTCTATCCTACCATCGAAAGTTGATAGGGCAGAAATTTGAATGAACCATCGCCGGCGC-AAGGCCGTGCGATTCGAAAAGTTACCATGAATCACCAAGG--GACTCGCCC-GAAGACGAG-ATTGGTTTTGTATCTAATAAATACA-TCCCTT-CCAGAAGTCGGGATTTTTTGCATGTATTAGCTCTAGAATTACCACGGTTATCCAAGTAGTAA-GGCACTATCAAATAAACTATAACTGATTTAATGAGCCATTCGCAGTTTCAC-AGTATA-C-TTGCTTATACTTAGACATGCATGGCTTAATCTTTGAGACAAGCATATGACTACTGG-----------
>FN547536_R_org_Ambispora_fennica_acaulosporoid_W4752/Att200-23_single_spore_isolate
---------------------------------------------------------------------------------------------------------------------------------------------------------------------------------------------------------------------------------------------------------------------------------------------------------------------------------------------------------------------------------------------------------------------------------------------------------------------------------------------------------------------------------------------------------------------------------------------------------------------------------------------------------------------------------------------------------------------------------------------------------------------------------------------------------------------------------------------------------------------------------------------------------------------------------------------------------------------------------------------------------------------------------------------------------------------------------------------------------------------------------------------------------------------------------------------------------------------------------------------------------------------------------------------------------------------------------------------------------------------------------------------------------------------------------------------------------------------------------------------------------------------------------------------------------------------------------------------------------------------------------------------------------------------------------------------------------------------------------------------------------------------------------------------------------------------------------------------------------------------------------------------------------------------------------------------------------------------------------------------------------------------------------------------------------------------------------------------------------------------------------------------------------------------------------------------------------------------------------------------------------------------------------------------------------------------------------------------------------------------------------------------------------------------------------------------------------------------------------------------------------------------------------------------------------------------------------------------------------------------------------------------------------------------------------------------ATGTTAGACTCCTTGGTCCGTGTTTCAAGACGGGTCGTTT-AAAGCCATT-ACG--TCAGCATCC---------TTAGCG-AGTT-TACC-GT--G-ACGCTA-AACC-CCGTGT-CCG-CGA-ATCGTGCTCGTCACCAGC-A-TGCTGCT-ACCGAG-ACGATCTC--GTACAAGGGCC-AG-GC-ACTTAGCCC---------CGAAGGGC---ACCCGCTGCA--ATCCTCAATCCCGC-ACGTCGCAT-TGACCGCTGGCTAT-AACACTCC-------GAAT-GG-AGCCA-CC-TT-CCGACGGACTTTTTACGA-CTGGCGAAACTGACGCTAACCTGCCTT-GCGAG--AAAGT-GCACTT-CCCTGGTT-------------------------------------------------------------AC-CC-CG-GGAGCTG-ATTTC-CCACCGGCATGACTGGCTTCAATCGTTTCCC-TTTCAACAATTTCAC-GTACTGTTTAACTCTCTTTTCAAAGTTCTTTTCA-TCTTT-CCCTCACGGTACTTGTTCGCTATCGGTCTCTTGCAATTATTTAGC-CTTAGATG-GAATTT-ACCA-CCCATTTTGAGCTGCA-ATCCC-AAACAACTCGACTCGTCGAAA-GCG-TAACGTA-TCGCA-TCCCGA-A-CTCGT-G-TCACAGAC--GGGATTC-TCACCCT-CT-ATGATGCCCT-ATTCC--AAGGGA-C-CTATACC--CGAG--AG-GAC-GCT-G--TAAAC-GCT--TC-TTTAG-ATTACAATTCGGATC--GGA---GGACC-GATCAGA-TTTA-AA-WTTGAGCCATT-CCC-GC-TTCACTCGCC-GTT-A-CTA-AGGG-AAT-CCT-GG-TTA-GTTTC-T-TT-CCTCC-GCTTA-T-GATATGCTT-AAGTTCA-GC-GGGTA-C-CT-TAC-CTAA-TT-TG-AGGTC??????????-------AAG-AT--TCA--ATTT--ATC---CT-ATTT---GC-A-GAGA-CG--------------------------------------AAT----TCC-CATCC-GT-T-----TTGC-------A---AAA----------------------ATT--AC-AA-CACG--------CCCGCATA----T-T-TC-------TCGG---AA--TG--TCACGA---TT--AAC----AAAAG-TATCAC--GTAACCCAAA---AAAT--GAGC-ATGTCTTGTA-TTTTAGG------------T-AACCAT----GA----AATCTGG-----ATGACCCATTTT-T--TTCTA-----------------------------------------AGAAATC--TAGA--AT-TAT-GTT---TC???????????ACATGACCC-TC-AAA-TAGGC--ATACTCTCCGG-AATACCAG-AGAGTGCAA-TATGCGTTC-AAAGATTCGATGATTCACGG-AATTCTGCAATTCACACTACATAT-CG-----CACTTCACTGCGTTCTTCATCGATGCAAGAGCC-AAGAGATCCATTGTTG-AAAGTTT???????????TG-TTATATTACA--------------------TTTTAG--AATCG-TGC-GT-------GTAATCGCTCGATTCCG-GAA--CGA--AAAAATCATGAA-TTTGGA-TT----------------CAAAGAGGAAAACGCGTCC-CG-GT-TCC--GTGAGGAA-CGAG-AGCA---CGCCT--CCCCCT-GTTC-TTTT--??????????AATGATCCTTCCGC-AGGTTCACCTACGGAAACCTTGTTACGACTTTTAC-TTCCTCTAAATGACC-AAGTTTGACCAAC-TTCTCAACGAACGGCAAGCTGTTGCCAACCACCGTAAGCCAATCCGAGGGTCTCACTAAGCCATTCAATCGGTAGTAGCGACGGGC-GGTGTGTACAAAGGGCAGGGACGTAATCAA-CGCGAGCTGATGACTCACGCTTACTAGGGATTCCTCGTTGAAGAGCAATAATTACAATG-CTCTATCCCCAGCACGATGAAGTTTCACAAGATTACCCAAACCTTT-CGGCCAAGGAT-ATG-AACTCGCTGACTTCATCAGTGTAGCGCGCGTGCGGC-CCAGAACATCTAAGGGCATCACAGACCTGTTATTGCCTCAAACTTCCGTTGGCTAATCGCGCAACAGTCCCTCTAAGAAGCTGACGACCGCTC--AAAGAACAGCCTAGCTAGTTAGCAGGTTAAGGTCTCGTTCGTTATCGGAATTAACCAGACAAATCACTCCACCAACTAAGAACGGCCATGCACCACCACCCATAGAATCAAGAAAGAGCTCTCAATCTGTCAATCCTTACTATGT-CTGGACCTGGTGAGTTTCCCCGTGTTGAGTCAAATTAAGCCGCAGGCTCCACCCCTGGTGGTGCCCTTCCGTCAATTCCTTTAAGTTTCAGCCTTGCGACCATACT-CCCCCCGGAACCCAAAAACTTTGGTTTCCCATAAGGCGCCGGGCGAGTCATG--AGAA-TAACATCGCCCGATTCCTAGTCGGCATAGTTTATGGTTAAGACTACGACGGTATCTGNNNNNNNNNNNNNNNNNNNNNNNNNNNNNNNNNNNNNNNNNNNNNNNNNNNNNNNNNNNNNNNNNNNNNNNNNNNNNNNNNNNNNNNNNNNNNNNNNNNNNNNNNNNNNNNNNNNNNNNNNNNNNNNNNNNNNNNNNNNNNNNNNNNNNNNNNNNNNNNNNNNNNNNNNNNNNNNNNNN-NNNNNNTATTTCATTATTCCATGCTAATGTATCCGAGC-ATAC-GCCTGC-------TTTGAACACTCTAATTTTTTCAAGGTAATGGTCCTGGTTCCCCGGCACACCCAACAAAGGACATGCCGACTCTCCAGAAGGAT-AGGCCCGGCG-TCGGA-ACAGTACTCACC--CGGAGGGCGGACCGCCCGGCCAGACCCAAAATTCAACTACGAGCTTTTTAACTGCAACAACTTTAATATACGCTATTGGAGCTGGAATTACCGCGGCTGCTGGCACCAGACTTGCCCTCCAATTGTTCCTCGTTAAGAGATTTAAATTGTACTCATTCCAATTACAAGACCCGTAAGGGCCCTGTATTGTTATTTATTGTCACTACCTCCCC-GTGTCGGGATTGGGTAATTTGCGCGCCTGCTGCCTTCCTTGGATGTGGTAGCCGTTTCTCAGGCTCCCTCTCCGGAATCGAACCCTAATTCCCCGTTACCCGTTAAAACCATGGTAGGCCTCTATCCTACCATCGAAAGTTGATAGGGCAGAAATTTGAATGAACCATCGCCGGCGC-AAGGCCGTGCGATTCGAAAAGTTACCATGAATCACCAAGG--GACTCGCCC-GAAGACGAG-ATTGGTTTTGTATCTAATAAATACA-TCCCTT-CCAGAAGTCGGGATTTTTTGCATGTATTAGCTCTAGAATTACCACGGTTATCCAAGTAGTAA-GGCACTATCAAATAAACTATAACTGATTTAATGAGCCATTCGCAGTTTCAC-AGTATA-C-TTGCTTATACTTAGACATGCATGGCTTAATCTTTGAGACAAGCATATGACTACTGG-----------
>FN547537_R_org_Ambispora_fennica_acaulosporoid_W4752/Att200-23_single_spore_isolate
---------------------------------------------------------------------------------------------------------------------------------------------------------------------------------------------------------------------------------------------------------------------------------------------------------------------------------------------------------------------------------------------------------------------------------------------------------------------------------------------------------------------------------------------------------------------------------------------------------------------------------------------------------------------------------------------------------------------------------------------------------------------------------------------------------------------------------------------------------------------------------------------------------------------------------------------------------------------------------------------------------------------------------------------------------------------------------------------------------------------------------------------------------------------------------------------------------------------------------------------------------------------------------------------------------------------------------------------------------------------------------------------------------------------------------------------------------------------------------------------------------------------------------------------------------------------------------------------------------------------------------------------------------------------------------------------------------------------------------------------------------------------------------------------------------------------------------------------------------------------------------------------------------------------------------------------------------------------------------------------------------------------------------------------------------------------------------------------------------------------------------------------------------------------------------------------------------------------------------------------------------------------------------------------------------------------------------------------------------------------------------------------------------------------------------------------------------------------------------------------------------------------------------------------------------------------------------------------------------------------------------------------------------------------------------------------ATGTTAGACTCCTTGGTCCGTGTTTCAAGACGGGTCGTTT-GAAGCCATT-ACG--TCAGCATCC---------TTAACG-AGTT-TACC-GT--G-ACGCTA-AACC-CCGTGT-CCG-CGA-ATCGTGCTCGTCACCAGC-A-TGCTGCT-ACCGAG-ACGATCTC--GTACAAGGGCC-AG-GC-ACTTAGCCC---------CGAAGGGC---ACCCGCTGCA--ATCCTCAATCCCGC-ACGTCGCAT-TGACCGCTGGCTAT-AACACTCC-------GAAT-GG-AGCCA-CC-TT-CCGACGGACTTTTTACGA-CTGGCGAAACTGACGCTAACCTGCCTT-GCGAG--AAAGT-GCACTT-CCCGGGTT-------------------------------------------------------------AC-CC-CG-GGAGCTG-ATTTC-CCACCGGCATGACTGGCTTCAATCGTTTCCC-TTTCAACAATTTCAC-GTACTGTTTAACTCTCTTTTCAAAGTTCTTTTCA-TCTTT-CCCTCACGGTACTTGTTCGCTATCGGTCTCTTGCAATTATTTAGC-CTTAGATG-GAATTT-ACCA-CCCATTTTGAGCTGCA-ATCCC-AAACAACTCGACTCGTCGAAA-GCG-TAACGTA-TCGCA-CCCCGA-A-CTCGT-G-TCACAGAC--GGGATTC-TCACCCT-CT-ATGATGCCCT-ATTCC--AAGGGA-C-CTATACC--CGAG--AG-GAC-GCT-G--TAAAC-GCT--TC-TTTAG-ATTACAATTCGGATC--GGA---GAACC-GATCAGA-TTTAAAA-TTTGAGCCATT-CCC-GC-TTCACTCGCC-GTT-A-CTA-AGGG-AAT-CCT-GG-TTA-GTTTC-TTTT-CCTCC-GCTTA-TTGATATGCTT-AAGTTCA-GC-GGGTA-CTCT-TAC-CTAA-TT-TG-AGGTC??????????-------AAG-AT--TCA--ATTT--ATC---CT-A-TT--CGC-A-AAGA-TG--------------------------------------AAT----TCC-CATCC-GT-T-----TTGC-------A---AAA----------------------ATT--AC-AA-CACG--------CCCGCATA----T-T-TC-------TCGG---AA--TG--TCACGA---TT--AAC----AAAAG-TATCAC--GTAACCCAAA---AAAT--GAGC-ATGTCTTGTA-TTTTAGG------------T-AACCAT----GA----AATCTGG-----ATGACCCATTTT----TTCTA-----------------------------------------AGAAATC--TAGA--AT-TAT-GTT---TC???????????ACATGACCC-TC-AAA-TAGGC--ATACTCTCCGG-AATACCAG-AGAGTGCAA-TATGCGTTC-AAAGATTCGATGATTCACGG-AATTCTGCAATTCACACTACATAT-CG-----CACTTCACTGCGTTCTTCATCGATGCAAGAGCC-AAGAGATCCATTGTTG-AAAGTTT???????????TG-TTATATTACA--------------------TTTTAG--AATCG-TGC-GT-------GTAATCGCTCGATTCCG-GAA--CGA--AAAAATCATGAA-TTTGGA-TT----------------CAAAGAGGAAAACGCGTCC-CG-GT-TCC--GTGAGGAA-CGAG-AGCA---CGCCT--CCCCCCCGTTC-TTTT--??????????AATGATCCTTCCGC-AGGTTCACCTACGGAAACCTTGTTACGACTTTTAC-TTCCTCTAAATGACC-AAGTTTGACCAAC-TTCTCAACGAACGGCAAGCTGTTGCCAACCACCGTAAGCCAATCCGAGGGTCTCACTAAGCCATTCAATCGGTAGTAGCGACGGGC-GGTGTGTACAAAGGGCAGGGACGTAATCAA-CGCGAGCTGATGACTCACGCTTACTAGGGATTCCTCGTTGAAGAGCAATAATTACAATG-CTCTATCCCCAGCACGATGAAGTTTCACAAGATTACCCAAACCTTT-CGGCCAAGGAT-ATG-AACTCGCTGACTTCATCAGTGTAGCGCGCGTGCGGC-CCAGAACATCTAAGGGCATCACAGACCTGTTATTGCCTCAAACTTCCGTTGGCTAATCGCGCAACAGTCCCTCTAAGAAGCTGACGACCGCTC--AAAGAACAGCCTAGCTAGTTAGCAGGTTAAGGTCTCGTTCGTTATCGGAATTAACCAGACAAATCACTCCACCAACTAAGAACGGCCATGCACCACCACCCATAGAATCAAGAAAGAGCTCTCAATCTGTCAATCCTTACTATGT-CTGGACCTGGTGAGTTTCCCCGTGTTGAGTCAAATTAAGCCGCAGGCTCCACCCCTGGTGGTGCCCTTCCGTCAATTCCTTTAAGTTTCAGCCTTGCGACCATACT-CCCCCCGGAACCCAAAAACTTTGGTTTCCCATAAGGCGCCGGGCGAGTCATG--AGAA-TAACATCGCCCGATTCCTAGTCGGCATAGTTTATGGTTAAGACTACGACGGTATCTGNNNNNNNNNNNNNNNNNNNNNNNNNNNNNNNNNNNNNNNNNNNNNNNNNNNNNNNNNNNNNNNNNNNNNNNNNNNNNNNNNNNNNNNNNNNNNNNNNNNNNNNNNNNNNNNNNNNNNNNNNNNNNNNNNNNNNNNNNNNNNNNNNNNNNNNNNNNNNNNNNNNNNNNNNNNNNNNNNNN-NNNNNNTATTTCATTATTCCATGCTAATGTATCCGAGC-ATAC-GCCTGC-------TTTGAACACTCTAATTTTTTCAAGGTAATGGTCCTGGTTCCCCGGCACACCCAACAAAGGACATGCCGACTCTCCAGAAGGAT-AGGCCCGGCG-TCGGA-ACAGTACTCACC--CGGAGGGCGGACCGCCCGGCCAGACCCAAAATTCAACTACGAGCTTTTTAACTGCAACAACTTTAATATACGCTATTGGAGCTGGAATTACCGCGGCTGCTGGCACCAGACTTGCCCTCCAATTGTTCCTCGTTAAGAGATTTAAATTGTACTCATTCCAATTACAAGACCCGTAAGGGCCCTGTATTGTTATTTATTGTCACTACCTCCCC-GTGTCGGGATTGGGTAATTTGCGCGCCTGCTGCCTTCCTTGGATGTGGTAGCCGTTTCTCAGGCTCCCTCTCCGGAATCGAACCCTAATTCCCCGTTACCCGTTAAAACCATGGTAGGCCTCTATCCTACCATCGAAAGTTGATAGGGCAGAAATTTGAATGAACCATCGCCGGCGC-AAGGCCGTGCGATTCGAAAAGTTACCATGAATCACCAAGG--GACTCGCCC-GAAGACGAG-ATTGGTTTTGTATCTAATAAATACA-TCCCTT-CCAGAAGTCGGGATTTTTTGCATGTATTAGCTCTAGAATTACCACGGTTATCCAAGTAGTAA-GGCACTATCAAATAAACTATAACTGATTTAATGAGCCATTCGCAGTTTCAC-AGTATA-C-TTGCTTATACTTAGACATGCATGGCTTAATCTTTGAGACAAGCATATGACTACTGG-----------
>FN547538_R_org_Ambispora_fennica_acaulosporoid_W4752/Att200-23_single_spore_isolate
---------------------------------------------------------------------------------------------------------------------------------------------------------------------------------------------------------------------------------------------------------------------------------------------------------------------------------------------------------------------------------------------------------------------------------------------------------------------------------------------------------------------------------------------------------------------------------------------------------------------------------------------------------------------------------------------------------------------------------------------------------------------------------------------------------------------------------------------------------------------------------------------------------------------------------------------------------------------------------------------------------------------------------------------------------------------------------------------------------------------------------------------------------------------------------------------------------------------------------------------------------------------------------------------------------------------------------------------------------------------------------------------------------------------------------------------------------------------------------------------------------------------------------------------------------------------------------------------------------------------------------------------------------------------------------------------------------------------------------------------------------------------------------------------------------------------------------------------------------------------------------------------------------------------------------------------------------------------------------------------------------------------------------------------------------------------------------------------------------------------------------------------------------------------------------------------------------------------------------------------------------------------------------------------------------------------------------------------------------------------------------------------------------------------------------------------------------------------------------------------------------------------------------------------------------------------------------------------------------------------------------------------------------------------------------------------ATGTTAGACTCCTTGGTCCGTGTTTCAAGACGGGTCGTTT-AAAGCCATT-ACG--TCAGCATCC---------TTAGCG-AGTT-TACC-GT--G-ACGCTA-AACC-CCGTGT-CCG-CGA-ATCGTGCTCGTCACCAGC-A-TGCTGCT-ACCGAG-ACGATCTC--GTACAAGGGCC-AG-GC-ACTTAGCCC---------CGAAGGGC---ACCCGCTGCA--ATCCTCAATCCCGC-ACGTCGCAT-TGACCGCTGGCTAT-AACACTCC-------GAAT-GG-AGCCA-CC-TT-CCGACGGACTTTTTACGA-CTGGCGAAACTGACGCTAACCTGCCTT-GCGAG--AAAGT-GCACTT-CCCTGGTT-------------------------------------------------------------AC-CC-CG-GGAGCTG-ATTTC-CCACCGGCATGACTGGCTTCAATCGTTTCCC-TTTCAACAATTTCAC-GTACTGTTTAACTCTCTTTTCAAAGTTCTTTTCA-TCTTT-CCCTCACGGTACTTGTTCGCTATCGGTCTCTTGCAATTATTTAGC-CTTAGATG-GAATTT-ACCA-CCCATTTTGAGCTGCA-ATCCC-AAACAACTCGACTCGTCGAAA-GCG-TAACGTA-TCGCA-TCCCGA-A-CTCGT-G-TCACAGAC--GGGATTC-TCACCCT-CT-ATGATGCCCT-ATTCC--AAGGGA-C-CTATACC--CGAG--AG-GAC-GCT-G--TAAAC-GCT--TC-TTTAG-ATTACAATTCGGATC--GGA---GGACC-GATCAGA-TTTAAAA-TTTGAGCCATT-CCC-GC-TTCAYTCGCC-GTT-A-CTA-AGGG-AAT-CCT-GG-TTA-GTTTC-TTTT-CCTCC-GCTTA-TTGATATGCTT-AAGTTCA-GC-GGGTA-CCCT-TAC-CTAA-TT-TG-AGGTC??????????-------AAG-TT--TCA--ATTT--ATC---CT-ATTT--CGC-A-GAGA-CG--------------------------------------AAT----TCC-CATCC-GT-T---T-TTGC-------A---AAA----------------------ATT--AC-AA-CACG--------CCCGCATA----T-T-TC-------TCGG---AA--TG--TCACGA---TT--AAC----AAAAG-TATCAC--GTAACCCAAA---AAAT--GAGC-ATGTCTTGTA-TTTTAGG------------T-AACCAT----GA----AATCTGG-----ATGACCCATTTT-T--TTCTA-----------------------------------------AGAAATC--TAGA--AT-TAT-GTT---TC???????????ACATGACCC-TC-AAA-TAGGC--ATACTCTCCGG-AATACCAG-AGAGTGCAA-TATGCGTTC-AAAGATTCGATGATTCACGG-AATTCTGCAATTCACACTACATAT-CG-----CACTTCACTGCGTTCTTCATCGATGCAAGAGCC-AAGAGATCCATTGTTG-AAAGTTT???????????TG-TTATATTACA--------------------TTTTAG--AATCG-TGC-GT-------GTAATCGCTCGATTCCG-GAA--CGA--AAAAATCATGAA-TTTGGA-TT----------------CAAGGAGGAAAACGCGTCC-CG-GT-TCC--GTGAGGAA-CGAG-AGCA---CGCCT--CCCCCCCGTTC-TTTT--??????????AATGATCCTTCCGC-AGGTTCACCTACGGAAACCTTGTTACGACTTTTAC-TTCCTCTAAATGACC-AAGTTTGACCAAC-TTCTCAACGAACGGCAAGCTGTTGCCAACCACCGTAAGCCAATCCGAGGGTCTCACTAAGCCATTCAATCGGTAGTAGCGACGGGC-GGTGTGTACAAAGGGCAGGGACGTAATCAA-CGCGAGCTGATGACTCACGCTTACTAGGGATTCCTCGTTGAAGAGCAATAATTACAATG-CTCTATCCCCAGCACGATGAAGTTTCACAAGATTACCCAAACCTTT-CGGCCAAGGAT-ATG-AACTCGCTGACTTCATCAGTGTAGCGCGCGTGCGGC-CCAGAACATCTAAGGGCATCACAGACCTGTTATTGCCTCAAACTTCCGTTGGCTAATCGCGCAACAGTCCCTCTAAGAAGCTGACGACCGCTC--AAAGAACAGCCTAGCTAGTTAGCAGGTTAAGGTCTCGTTCGTTATCGGAATTAACCAGACAAATCACTCCACCAACTAAGAACGGCCATGCACCACCACCCATAGAATCAAGAAAGAGCTCTCAATCTGTCAATCCTTACTATGT-CTGGACCTGGTGAGTTTCCCCGTGTTGAGTCAAATTAAGCCGCAGGCTCCACCCCTGGTGGTGCCCTTCCGTCAATTCCTTTAAGTTTCAGCCTTGCGACCATACT-CCCCCCGGAACCCAAAAACTTTGGTTTCCCATAAGGCGCCGGGCGAGTCATG--AGAA-TAACATCGCCCGATTCCTAGTCGGCATAGTTTATGGTTAAGACTACGACGGTATCTGNNNNNNNNNNNNNNNNNNNNNNNNNNNNNNNNNNNNNNNNNNNNNNNNNNNNNNNNNNNNNNNNNNNNNNNNNNNNNNNNNNNNNNNNNNNNNNNNNNNNNNNNNNNNNNNNNNNNNNNNNNNNNNNNNNNNNNNNNNNNNNNNNNNNNNNNNNNNNNNNNNNNNNNNNNNNNNNNNNN-NNNNNNTATTTCATTATTCCATGCTAATGTATCCGAGC-ATAC-GCCTGC-------TTTGAACACTCTAATTTTTTCAAGGTAATGGTCCTGGTTCCCCGGCACACCCAACAAAGGACATGCCGACTCTCCAGAAGGAT-AGGCCCGGCG-TCGGA-ACAGTACTCACC--CGGAGGGCGGACCGCCCGGCCAGACCCAAAATTCAACTACGAGCTTTTTAACTGCAACAACTTTAATATACGCTATTGGAGCTGGAATTACCGCGGCTGCTGGCACCAGACTTGCCCTCCAATTGTTCCTCGTTAAGAGATTTAAATTGTACTCATTCCAATTACAAGACCCGTAAGGGCCCTGTATTGTTATTTATTGTCACTACCTCCCC-GTGTCGGGATTGGGTAATTTGCGCGCCTGCTGCCTTCCTTGGATGTGGTAGCCGTTTCTCAGGCTCCCTCTCCGGAATCGAACCCTAATTCCCCGTTACCCGTTAAAACCATGGTAGGCCTCTATCCTACCATCGAAAGTTGATAGGGCAGAAATTTGAATGAACCATCGCCGGCGC-AAGGCCGTGCGATTCGAAAAGTTACCATGAATCACCAAGG--GACTCGCCC-GAAGACGAG-ATTGGTTTTGTATCTAATAAATACA-TCCCTT-CCAGAAGTCGGGATTTTTTGCATGTATTAGCTCTAGAATTACCACGGTTATCCAAGTAGTAA-GGCACTATCAAATAAACTATAACTGATTTAATGAGCCATTCGCAGTTTCAC-AGTATA-C-TTGCTTATACTTAGACATGCATGGCTTAATCTTTGAGACAAGCATATGACTACTGG-----------
>FN547539_R_org_Ambispora_fennica_acaulosporoid_W4752/Att200-23_single_spore_isolate
---------------------------------------------------------------------------------------------------------------------------------------------------------------------------------------------------------------------------------------------------------------------------------------------------------------------------------------------------------------------------------------------------------------------------------------------------------------------------------------------------------------------------------------------------------------------------------------------------------------------------------------------------------------------------------------------------------------------------------------------------------------------------------------------------------------------------------------------------------------------------------------------------------------------------------------------------------------------------------------------------------------------------------------------------------------------------------------------------------------------------------------------------------------------------------------------------------------------------------------------------------------------------------------------------------------------------------------------------------------------------------------------------------------------------------------------------------------------------------------------------------------------------------------------------------------------------------------------------------------------------------------------------------------------------------------------------------------------------------------------------------------------------------------------------------------------------------------------------------------------------------------------------------------------------------------------------------------------------------------------------------------------------------------------------------------------------------------------------------------------------------------------------------------------------------------------------------------------------------------------------------------------------------------------------------------------------------------------------------------------------------------------------------------------------------------------------------------------------------------------------------------------------------------------------------------------------------------------------------------------------------------------------------------------------------------------ATGTTAGACTCCTTGGTCCGTGTTTCAAGACGGGTCGTTT-GAAGCCATT-ACG--TCAGCATCC---------TTAACG-AGTT-TACC-GT--G-ACGCTA-AACC-CCGTGT-CCG-CGA-ATCGTGCTCGTCACCAGC-A-TGCTGCT-ACCGAG-ACGATCTC--GTACAAGGGCC-AG-GC-ACTTAGCCC---------CGAAGGGC---ACCCGCTGCA--ATCCTCAATCCCGC-ACGTCGCAT-TGACCGCTGGCTAT-AACACTCC-------GAAT-GG-AGCCA-CC-TT-CCGACGGACTTTTTACGA-CTGGCGAAACTGACGCTAACCTGCCTT-GCGAG--AAAGT-GCACTT-CCCTGGTT-------------------------------------------------------------AC-CC-CG-GGAGCTG-ATTTC-CCACCGGCATGACTGGCTTCAATCGTTTCCC-TTTCAACAATTTCAC-GTACTGTTTAACTCTCTTTTCAAAGTTCTTTTCA-TCTTT-CCCTCACGGTACTTGTTCGCTATCGGTCTCTTGCAATTATTTAGC-CTTAGATG-GAATTT-ACCA-CCCATTTTGAGCTGCA-ATCCC-AAACAACTCGACTCGTCGAAA-GCG-TAACGTA-TCGCA-TCCCGA-A-CTCGT-G-TCACAGAC--GGGATTC-TCACCCT-CT-ATGATGCCCT-ATTCC--AAGGGA-C-CTATACC--CGAG--AG-GAC-GCT-G--TAAAC-GCT--TC-TTTAG-ATTACAATTCGGATC--GGA---GGACC-GATCAGA-T-TA-AA-TTTGAGCCATT-CCC-GC-TTCACTCGCC-GTT-A-CTA-AGGG-AAT-CCT-GG-TTA-GTTTC-TTTT-CCTCC-GCTTA-TTGATATGCTT-AAGTTCA-GC-GGGTA-CCCT-TAC-CTAA-TT-TG-AGGTC??????????-------AAG-AT--TCA--ATTT--ATC---CT-ATTT---GC-A-GAGA-CG--------------------------------------AAT----TCC-CATCC-GT-T-----TTGC-------A---AAA----------------------ATT--AC-AA-CACG--------CCCGCATA----T-T-TC-------TCGG---AA--TG--TCACGA---TT--AAC----AAAAG-TATCAC--GTAACCCAAA---AAAT--GAGC-ATGTCTTGTA-TTTTAGG------------T-AACCAT----GA----AATCTGG-----ATGACCCATTTT-T--TTCTA-----------------------------------------AGAAATC--TAGA--AT-TAT-GTT---TC???????????ACATGACCC-TC-AAA-TAGGC--ATACTCTCCGG-AATACCAG-AGAGTGCAA-TATGCGTTC-AAAGATTCGATGATTCACGG-AATTCTGCAATTCACACTACATAT-CG-----CACTTCACTGCGTTCTTCATCGATGCAAGAGCC-AAGAGATCCATTGTTG-AAAGTTT???????????TG-TTATATTACA--------------------TTTTAG--AATCG-TGC-GT-------GTAATCGCTCGATTCCG-GAA--CGA--AAAAATCATGAA-TTTGGA-TT----------------CAAGGAGGAAAACGCGTCC-CG-GT-TCC--GTGAGGAA-CGAG-AGCA---CGCCT--CCCCCCCGTTC-TTTT--??????????AATGATCCTTCCGC-AGGTTCACCTACGGAAACCTTGTTACGACTTTTAC-TTCCTCTAAATGACC-AAGTTTGACCAAC-TTCTCAACGAACGGCAAGCTGTTGCCAACCACCGTAAGCCAATCCGAGGGTCTCACTAAGCCATTCAATCGGTAGTAGCGACGGGC-GGTGTGTACAAAGGGCAGGGACGTAATCAA-CGCGAGCTGATGACTCACGCTTACTAGGGATTCCTCGTTGAAGAGCAATAATTACAATG-CTCTATCCCCAGCACGATGAAGTTTCACAAGATTACCCAAACCTTT-CGGCCAAGGAT-ATG-AACTCGCTGACTTCATCAGTGTAGCGCGCGTGCGGC-CCAGAACATCTAAGGGCATCACAGACCTGTTATTGCCTCAAACTTCCGTTGGCTAATCGCGCAACAGTCCCTCTAAGAAGCTGACGACCGCTC--AAAGAACAGCCTAGCTAGTTAGCAGGTTAAGGTCTCGTTCGTTATCGGAATTAACCAGACAAATCACTCCACCAACTAAGAACGGCCATGCACCACCACCCATAGAATCAAGAAAGAGCTCTCAATCTGTCAATCCTTACTATGT-CTGGACCTGGTGAGTTTCCCCGTGTTGAGTCAAATTAAGCCGCAGGCTCCACCCCTGGTGGTGCCCTTCCGTCAATTCCTTTAAGTTTCAGCCTTGCGACCATACT-CCCCCCGGAACCCAAAAACTTTGGTTTCCCATAAGGCGCCGGGCGAGTCATG--AGAA-TAACATCGCCCGATTCCTAGTCGGCATAGTTTATGGTTAAGACTACGACGGTATCTGNNNNNNNNNNNNNNNNNNNNNNNNNNNNNNNNNNNNNNNNNNNNNNNNNNNNNNNNNNNNNNNNNNNNNNNNNNNNNNNNNNNNNNNNNNNNNNNNNNNNNNNNNNNNNNNNNNNNNNNNNNNNNNNNNNNNNNNNNNNNNNNNNNNNNNNNNNNNNNNNNNNNNNNNNNNNNNNNNNN-NNNNNNTATTTCATTATTCCATGCTAATGTATCCGAGC-ATAC-GCCTGC-------TTTGAACACTCTAATTTTTTCAAGGTAATGGTCCTGGTTCCCCGGCACACCCAACAAAGGACATGCCGACTCTCCAGAAGGAT-AGGCCCGGCG-TCGGA-ACAGTACTCACC--CGGAGGGCGGACCGCCCGGCCAGACCCAAAATTCAACTACGAGCTTTTTAACTGCAACAACTTTAATATACGCTATTGGAGCTGGAATTACCGCGGCTGCTGGCACCAGACTTGCCCTCCAATTGTTCCTCGTTAAGAGATTTAAATTGTACTCATTCCAATTACAAGACCCGTAAGGGCCCTGTATTGTTATTTATTGTCACTACCTCCCC-GTGTCGGGATTGGGTAATTTGCGCGCCTGCTGCCTTCCTTGGATGTGGTAGCCGTTTCTCAGGCTCCCTCTCCGGAATCGAACCCTAATTCCCCGTTACCCGTTAAAACCATGGTAGGCCTCTATCCTACCATCGAAAGTTGATAGGGCAGAAATTTGAATGAACCATCGCCGGCGC-AAGGCCGTGCGATTCGAAAAGTTACCATGAATCACCAAGG--GACTCGCCC-GAAGACGAG-ATTGGTTTTGTATCTAATAAATACA-TCCCTT-CCAGAAGTCGGGATTTTTTGCATGTATTAGCTCTAGAATTACCACGGTTATCCAAGTAGTAA-GGCACTATCAAATAAACTATAACTGATTTAATGAGCCATTCGCAGTTTCAC-AGTATA-C-TTGCTTATACTTAGACATGCATGGCTTAATCTTTGAGACAAGCATATGACTACTGG-----------
>FN547540_R_org_Ambispora_fennica_acaulosporoid_W4752/Att200-23_single_spore_isolate
---------------------------------------------------------------------------------------------------------------------------------------------------------------------------------------------------------------------------------------------------------------------------------------------------------------------------------------------------------------------------------------------------------------------------------------------------------------------------------------------------------------------------------------------------------------------------------------------------------------------------------------------------------------------------------------------------------------------------------------------------------------------------------------------------------------------------------------------------------------------------------------------------------------------------------------------------------------------------------------------------------------------------------------------------------------------------------------------------------------------------------------------------------------------------------------------------------------------------------------------------------------------------------------------------------------------------------------------------------------------------------------------------------------------------------------------------------------------------------------------------------------------------------------------------------------------------------------------------------------------------------------------------------------------------------------------------------------------------------------------------------------------------------------------------------------------------------------------------------------------------------------------------------------------------------------------------------------------------------------------------------------------------------------------------------------------------------------------------------------------------------------------------------------------------------------------------------------------------------------------------------------------------------------------------------------------------------------------------------------------------------------------------------------------------------------------------------------------------------------------------------------------------------------------------------------------------------------------------------------------------------------------------------------------------------------------ATGTTAGACTCCTTGGTCCGTGTTTCAAGACGGGTCGTTT-GAAGCCATT-ACG--TCAGCATCC---------TTAACG-AGTT-TACC-GT--G-ACGCTA-AACC-CCGTGT-CCG-CGA-ATCGTGCTCGTCACCAGC-A-TGCTGCT-ACCGAG-ACGATCTC--GTACAAGGGCC-AG-GC-ACTTAGCCC---------CGAAGGGC---ACCCGCTGCA--ATCCTCAATCCCGC-ACGTCGCAT-TGACCGCTGGCTAT-AACACTCC-------GAAT-GG-AGCCA-CC-TT-CCGACGGACTTTTTACGA-CTGGCGAAACTGACGCTAACCTGCCTT-GCGAG--AAAGT-GCACTT-CCCTGGTT-------------------------------------------------------------AC-CC-CG-GGAGCTG-ATTTC-CCACCGGCATGACTGGCTTCAATCGTTTCCC-TTTCAACAATTTCAC-GTACTGTTTAACTCTCTTTTCAAAGTTCTTTTCA-TCTTT-CCCTCACGGTACTTGTTCGCTATCGGTCTCTTGCAATTATTTAGC-CTTAGATG-GAATTT-ACCA-CCCATTTTGAGCTGCA-ATCCC-AAACAACTCGACTCGTCGAAA-GCG-TAACGTA-TCGCA-CCCCGA-A-CTCGT-G-TCACAGAC--GGGATTC-TCACCCT-CT-ATGATGCCCT-ATTCC--AAGGGA-C-CTATACC--CGAG--AG-GAC-GCT-G--TAAAC-GCT--TC-TTTAG-ATTACAATTCGGATC--GGA---GGACC-GATCAGA-TTTAAAA-TTTGAGCCATT-CCC-GC-TTCACTCGCC-GTT-A-CTA-AG-G-AAT-CCT-GG-TTA-GTTTC-TTTT-CCTCC-GCTTA-TTGATATGCTT-AAGTTCA-GC-GGGTA-CCCT-TAC-CTAA-TT-TG-AGGTC??????????-------AAG-AT--TCA--ATTT--ATC---CT-ATTT--TGC-A-GAGA-CG--------------------------------------AAT----TCC-CATCC-GT-T-----TTGC-----------AAA----------------------ATT--AC-AA-CACG--------CCCGCATA----T-T-TC-------TCGG---AA--TG--TCACGA---TT--AAC----AAAAG-TATCAC--GTAACCCAAA---AAAT--GAGC-ATGTCTTGTA-TTTTAGG------------T-AACCAT----GA----AATCTGG-----ATGACCCATTTT-T--TTCTA-----------------------------------------AGAAATC--TAGA--AT-TAT-GTT---TC???????????ACATGACCC-TC-AAA-TAGGC--ATACTCTCCGG-AATACCAG-AGAGTGCAA-TATGCGTTC-AAAGATTCGATGATTCACGG-AATTCTGCAATTCACACTACATAT-CG-----CACTTCACTGCGTTCTTCATCGATGCAAGAGCC-AAGAGATCCATTGTTG-AAAGTTT???????????TG-TTATATTACA--------------------TTTTAG--AATCG-TGC-GT-------GTAATCGCTCGATTCCG-GAA--CGA--AAAAATCATGAA-TTTGGA-TT----------------CAAGGAGGAAAACGCGTCC-CG-GT-TCC--GTGAGGAA-CGAG-AGCA---CGCCT--CCCCCCCGTTC-TTTT--??????????AATGATCCTTCCGC-AGGTTCACCTACGGAAACCTTGTTACGACTTTTAC-TTCCTCTAAATGACC-AAGTTTGACCAAC-TTCTCAACGAACGGCAAGCTGTTGCCAACCACCGTAAGCCAATCCGAGGGTCTCACTAAGCCATTCAATCGGTAGTAGCGACGGGC-GGTGTGTACAAAGGGCAGGGACGTAATCAA-CGCGAGCTGATGACTCACGCTTACTAGGGATTCCTCGTTGAAGAGCAATAATTACAATG-CTCTATCCCCAGCACGATGAAGTTTCACAAGATTACCCAAACCTTT-CGGCCAAGGAT-ATG-AACTCGCTGACTTCATCAGTGTAGCGCGCGTGCGGC-CCAGAACATCTAAGGGCATCACAGACCTGTTATTGCCTCAAACTTCCGTTGGCTAATCGCGCAACAGTCCCTCTAAGAAGCTGACGACCGCTC--AAAGAACAGCCTAGCTAGTTAGCAGGTTAAGGTCTCGTTCGTTATCGGAATTAACCAGACAAATCACTCCACCAACTAAGAACGGCCATGCACCACCACCCATAGAATCAAGAAAGAGCTCTCAATCTGTCAATCCTTACTATGT-CTGGACCTGGTGAGTTTCCCCGTGTTGAGTCAAATTAAGCCGCAGGCTCCACCCCTGGTGGTGCCCTTCCGTCAATTCCTTTAAGTTTCAGCCTTGCGACCATACT-CCCCCCGGAACCCAAAAACTTTGGTTTCCCATAAGGCGCCGGGCGAGTCATG--AGAA-TAACATCGCCCGATTCCTAGTCGGCATAGTTTATGGTTAAGACTACGACGGTATCTGNNNNNNNNNNNNNNNNNNNNNNNNNNNNNNNNNNNNNNNNNNNNNNNNNNNNNNNNNNNNNNNNNNNNNNNNNNNNNNNNNNNNNNNNNNNNNNNNNNNNNNNNNNNNNNNNNNNNNNNNNNNNNNNNNNNNNNNNNNNNNNNNNNNNNNNNNNNNNNNNNNNNNNNNNNNNNNNNNNN-NNNNNNTATTTCATTATTCCATGCTAATGTATCCGAGC-ATAC-GCCTGC-------TTTGAACACTCTAATTTTTTCAAGGTAATGGTCCTGGTTCCCCGGCACACCCAACAAAGGACATGCCGACTCTCCAGAAGGAT-AGGCCCGGCG-TCGGA-ACAGTACTCACC--CGGAGGGCGGACCGCCCGGCCAGACCCAAAATTCAACTACGAGCTTTTTAACTGCAACAACTTTAATATACGCTATTGGAGCTGGAATTACCGCGGCTGCTGGCACCAGACTTGCCCTCCAATTGTTCCTCGTTAAGAGATTTAAATTGTACTCATTCCAATTACAAGACCCGTAAGGGCCCTGTATTGTTATTTATTGTCACTACCTCCCC-GTGTCGGGATTGGGTAATTTGCGCGCCTGCTGCCTTCCTTGGATGTGGTAGCCGTTTCTCAGGCTCCCTCTCCGGAATCGAACCCTAATTCCCCGTTACCCGTTAAAACCATGGTAGGCCTCTATCCTACCATCGAAAGTTGATAGGGCAGAAATTTGAATGAACCATCGCCGGCGC-AAGGCCGTGCGATTCGAAAAGTTACCATGAATCACCAAGG--GACTCGCCC-GAAGACGAG-ATTGGTTTTGTATCTAATAAATACA-TCCCTT-CCAGAAGTCGGGATTTTTTGCATGTATTAGCTCTAGAATTACCACGGTTATCCAAGTAGTAA-GGCACTATCAAATAAACTATAACTGATTTAATGAGCCATTCGCAGTTTCAC-AGTATA-C-TTGCTTATACTTAGACATGCATGGCTTAATCTTTGAGACAAGCATATGACTACTGG-----------
>FN547541_R_org_Ambispora_fennica_acaulosporoid_W4752/Att200-23_single_spore_isolate
---------------------------------------------------------------------------------------------------------------------------------------------------------------------------------------------------------------------------------------------------------------------------------------------------------------------------------------------------------------------------------------------------------------------------------------------------------------------------------------------------------------------------------------------------------------------------------------------------------------------------------------------------------------------------------------------------------------------------------------------------------------------------------------------------------------------------------------------------------------------------------------------------------------------------------------------------------------------------------------------------------------------------------------------------------------------------------------------------------------------------------------------------------------------------------------------------------------------------------------------------------------------------------------------------------------------------------------------------------------------------------------------------------------------------------------------------------------------------------------------------------------------------------------------------------------------------------------------------------------------------------------------------------------------------------------------------------------------------------------------------------------------------------------------------------------------------------------------------------------------------------------------------------------------------------------------------------------------------------------------------------------------------------------------------------------------------------------------------------------------------------------------------------------------------------------------------------------------------------------------------------------------------------------------------------------------------------------------------------------------------------------------------------------------------------------------------------------------------------------------------------------------------------------------------------------------------------------------------------------------------------------------------------------------------------------------ATGTTAGACTCCTTGGTCCGTGTTTCAAGACGGGTCGTTT-GAAGCCATT-ACG--TCAGCATCC---------TTAACG-AGTT-TACC-GT--G-ACGCTA-AACC-CCGTGT-CCG-CGA-ATCGTGCTCGTCACCAGC-A-TGCTGCT-ACCGAG-ACGATCTC--GTACAAGGGCC-AG-GC-ACTTAGCCC---------CGAAGGGC---ACCCGCTGCA--ATCCTCAATCCCGC-ACGTCGCAT-TGACCGCTGGCTAT-AACACTCC-------GAAT-GG-AGCCA-CC-TT-CCGACGGACTTTTTACGA-CTGGCGAAACTGACGCTAACCTGCCTT-GCGAG--AAAGT-GCACTT-CCCTGGTT-------------------------------------------------------------AC-CC-CG-GGAGCTG-ATTTC-CCACCGGCATGACTGGCTTCAATCGTTTCCC-TTTCAACAATTTCAC-GTACTGTTTAACTCTCTTTTCAAAGTTCTTTTCA-TCTTT-CCCTCACGGTACTTGTTCGCTATCGGTCTCTTGCAATTATTTAGC-CTTAGATG-GAATTT-ACCA-CCCATTTTGAGCTGCA-ATCCC-AAACAACTCGACTCGTCGAAA-GCG-TAACGTA-TCGCA-TCCCGA-A-CTCGT-G-TCACAGAC--GGGATTC-TCACCCT-CT-ATGATGCCCT-ATTCC--AAGGGA-C-CTATACC--CGAG--AG-GAC-GCT-G--TAAAC-GCT--TC-TTTAG-ATTACAATTCGGATC--GGA---GGACC-GATCAGA-TTTAAAA-TTTGAGCCATT-CCC-GC-TTCACTCGCC-GTT-A-CTA-AGGG-AAT-CCT-GG-TTA-GTTTC-TTTT-CCTCC-GCTTA-TTGATATGCTT-AAGTTCA-GC-GGGTA-CCCT-TAC-CTAA-TT-TG-AGGTC??????????-------AAG-AT--TCA--ATTT--ATC---CT-ATTT--TGC-A-GAGA-CG--------------------------------------AAT----TCC-CATCC-GT-T-----TTGC-------A---AAA----------------------ATT--AC-AA-CACG--------CCCGCATA----T-T-TC-------TCGG---AA--TG--TCACGA---TT--AAC----AAAAG-TATCAC--GTAACCCAAA---AAAT--GAGC-ATGTCTTGTA-TTTTAGG------------T-AACCAT----GA----AATCTGG-----ATGACCCATTTT-T--TTCTA-----------------------------------------AGAAATC--TAGA--AT-TAT-GTT---TC???????????ACATGACCC-TC-AAA-TAGGC--ATACTCTCCGG-AATACCAG-AGAGTGCAA-TATGCGTTC-AAAGATTCGATGATTCACGG-AATTCTGCAATTCACACTACATAT-CG-----CACTTCACTGCGTTCTTCATCGATGCAAGAGCC-AAGAGATCCATTGTTG-AAAGTTT???????????TG-TTATATTACA--------------------TTTTAG--AATCG-TGC-GT-------GTAATCGCTCGATTCCG-GAA--CGA--AAAAATCATGAA-TTTGGA-TT----------------CAAGGAGGAAAACGCGTCC-CG-GT-TCC--GTGAGGAA-CGAG-AGCA---CGCCT--CCCCCCCGTTC-TTTT--??????????AATGATCCTTCCGC-AGGTTCACCTACGGAAACCTTGTTACGACTTTTAC-TTCCTCTAAATGACC-AAGTTTGACCAAC-TTCTCAACGAACGGCAAGCTGTTGCCAACCACCGTAAGCCAATCCGAGGGTCTCACTAAGCCATTCAATCGGTAGTAGCGACGGGC-GGTGTGTACAAAGGGCAGGGACGTAATCAA-CGCGAGCTGATGACTCACGCTTACTAGGGATTCCTCGTTGAAGAGCAATAATTACAATG-CTCTATCCCCAGCACGATGAAGTTTCACAAGATTACCCAAACCTTT-CGGCCAAGGAT-ATG-AACTCGCTGACTTCATCAGTGTAGCGCGCGTGCGGC-CCAGAACATCTAAGGGCATCACAGACCTGTTATTGCCTCAAACTTCCGTTGGCTAATCGCGCAACAGTCCCTCTAAGAAGCTGACGACCGCTC--AAAGAACAGCCTAGCTAGTTAGCAGGTTAAGGTCTCGTTCGTTATCGGAATTAACCAGACAAATCACTCCACCAACTAAGAACGGCCATGCACCACCACCCATAGAATCAAGAAAGAGCTCTCAATCTGTCAATCCTTACTATGT-CTGGACCTGGTGAGTTTCCCCGTGTTGAGTCAAATTAAGCCGCAGGCTCCACCCCTGGTGGTGCCCTTCCGTCAATTCCTTTAAGTTTCAGCCTTGCGACCATACT-CCCCCCGGAACCCAAAAACTTTGGTTTCCCATAAGGCGCCGGGCGAGTCATG--AGAA-TAACATCGCCCGATTCCTAGTCGGCATAGTTTATGGTTAAGACTACGACGGTATCTGNNNNNNNNNNNNNNNNNNNNNNNNNNNNNNNNNNNNNNNNNNNNNNNNNNNNNNNNNNNNNNNNNNNNNNNNNNNNNNNNNNNNNNNNNNNNNNNNNNNNNNNNNNNNNNNNNNNNNNNNNNNNNNNNNNNNNNNNNNNNNNNNNNNNNNNNNNNNNNNNNNNNNNNNNNNNNNNNNNN-NNNNNNTATTTCATTATTCCATGCTAATGTATCCGAGC-ATAC-GCCTGC-------TTTGAACACTCTAATTTTTTCAAGGTAATGGTCCTGGTTCCCCGGCACACCCAACAAAGGACATGCCGACTCTCCAGAAGGAT-AGGCCCGGCG-TCGGA-ACAGTACTCACC--CGGAGGGCGGACCGCCCGGCCAGACCCAAAATTCAACTACGAGCTTTTTAACTGCAACAACTTTAATATACGCTATTGGAGCTGGAATTACCGCGGCTGCTGGCACCAGACTTGCCCTCCAATTGTTCCTCGTTAAGAGATTTAAATTGTACTCATTCCAATTACAAGACCCGTAAGGGCCCTGTATTGTTATTTATTGTCACTACCTCCCC-GTGTCGGGATTGGGTAATTTGCGCGCCTGCTGCCTTCCTTGGATGTGGTAGCCGTTTCTCAGGCTCCCTCTCCGGAATCGAACCCTAATTCCCCGTTACCCGTTAAAACCATGGTAGGCCTCTATCCTACCATCGAAAGTTGATAGGGCAGAAATTTGAATGAACCATCGCCGGCGC-AAGGCCGTGCGATTCGAAAAGTTACCATGAATCACCAAGG--GACTCGCCC-GAAGACGAG-ATTGGTTTTGTATCTAATAAATACA-TCCCTT-CCAGAAGTCGGGATTTTTTGCATGTATTAGCTCTAGAATTACCACGGTTATCCAAGTAGTAA-GGCACTATCAAATAAACTATAACTGATTTAATGAGCCATTCGCAGTTTCAC-AGTATA-C-TTGCTTATACTTAGACATGCATGGCTTAATCTTTGAGACAAGCATATGACTACTGG-----------
>FN547542_R_org_Ambispora_fennica_acaulosporoid_W4752/Att200-23_single_spore_isolate
---------------------------------------------------------------------------------------------------------------------------------------------------------------------------------------------------------------------------------------------------------------------------------------------------------------------------------------------------------------------------------------------------------------------------------------------------------------------------------------------------------------------------------------------------------------------------------------------------------------------------------------------------------------------------------------------------------------------------------------------------------------------------------------------------------------------------------------------------------------------------------------------------------------------------------------------------------------------------------------------------------------------------------------------------------------------------------------------------------------------------------------------------------------------------------------------------------------------------------------------------------------------------------------------------------------------------------------------------------------------------------------------------------------------------------------------------------------------------------------------------------------------------------------------------------------------------------------------------------------------------------------------------------------------------------------------------------------------------------------------------------------------------------------------------------------------------------------------------------------------------------------------------------------------------------------------------------------------------------------------------------------------------------------------------------------------------------------------------------------------------------------------------------------------------------------------------------------------------------------------------------------------------------------------------------------------------------------------------------------------------------------------------------------------------------------------------------------------------------------------------------------------------------------------------------------------------------------------------------------------------------------------------------------------------------------------ATGTTAGACTCCTTGGTCCGTGTTTCAAGACGGGTCGTTT-GAAGCCATT-ACG--TCAGCATCC---------TTAACG-AGTT-TACC-GT--G-ACGCTA-AACC-CCGTGT-CCG-CGA-ATCGTGCTCGTCACCAGC-A-TGCTGCT-ACCGAG-ACGATCTC--GTACAAGGGCC-AG-GC-ACTTAGCCC---------CGAAGGGC---ACCCGCTGCA--ATCCTCAATCCCGC-ACGTCGCAT-TGACCGCTGGCTAT-AACACTCC-------GAAT-GG-AGCCA-CC-TT-CCGACGGACTTTTTACGA-CTGGCGAAACTGACGCTAACCTGCCTT-GCGAG--AAAGT-GCACTT-CCCTGGTT-------------------------------------------------------------AC-CC-CG-GGAGCTG-ATTTC-CCACCGGCATGACTGGCTTCAATCGTTTCCC-TTTCAACAATTTCAC-GTACTGTTTAACTCTCTTTTCAAAGTTCTTTTCA-TCTTT-CCCTCACGGTACTTGTTCGCTATCGGTCTCTTGCAATTATTTAGC-CTTAGATG-GAATTT-ACCA-CCCATTTTGAGCTGCA-ATCCC-AAACAACTCGACTCGTCGAAA-GCG-TAACGTA-TCGCA-CCCCGA-A-CTCGT-G-TCACAGAC--GGGATTC-TCACCCT-CT-ATGATGCCCT-ATTCC--AAGGGA-C-CTATACC--CGAG--AG-GAC-GCT-G--TAAAC-GCT--TC-TTTAG-ATTACAATTCGGATC--GGA---GAACC-GATCAGA-TTTAAAA-TTTGAGCCATT-CCC-GC-TTCACTCGCC-GTT-A-CTA-AGGG-AAT-CCT-GG-TTA-GTTTC-TTTT-CCTCC-GCTTA-TTGATATGCTT-AAGTTCA-GC-GGGTA-CCCT-TAC-CTAA-TT-TG-AGGTC??????????-------AAG-TT--TCA--ATTT--ATC---CT-ATTT--CGC-A-GAGA-CG--------------------------------------AAT----TCC-CATCC-GT-T---T-TTGC-------A---AAA----------------------ATT--AC-AA-CACG--------CCCGCATA----T-T-TC-------TCGG---AA--TG--TCACGA---TT--AAC----AAAAG-TATCAC--GTAACCCAAA---AAAT--GAGC-ATGTCTTGTA-TTTTAGG------------T-AACCAT----GA----AATCTGG-----ATGACCCATTTT-T--TTCTA-----------------------------------------AGAAATC--TAGA--AT-TAT-GTT---TC???????????ACATGACCC-TC-AAA-TAGGC--ATACTCTCCGG-AATACCAG-AGAGTGCAA-TATGCGTTC-AAAGATTCGATGATTCACGG-AATTCTGCAATTCACACTACATAT-CG-----CACTTCACTGCGTTCTTCATCGATGCAAGAGCC-AAGAGATCCATTGTTG-AAAGTTT???????????TG-TTATATTACG--------------------TTTTAG--AATCG-TGC-GT-------GTAATCGCTCGATTCCG-GAA--CGA--AAAAATCATGAA-TTTGGA-TT----------------CAAAGAGGAAAACGCGTCC-CG-GT-TCC--GTGAGGAA-CGAG-AGCA---CGCCT--CCCCCCCGTTC-TTTT--??????????AATGATCCTTCCGC-AGGTTCACCTACGGAAACCTTGTTACGACTTTTAC-TTCCTCTAAATGACC-AAGTTTGACCAAC-TTCTCAACGAACGGCAAGCTGTTGCCAACCACCGTAAGCCAATCCGAGGGTCTCACTAAGCCATTCAATCGGTAGTAGCGACGGGC-GGTGTGTACAAAGGGCAGGGACGTAATCAA-CGCGAGCTGATGACTCACGCTTACTAGGGATTCCTCGTTGAAGAGCAATAATTACAATG-CTCTATCCCCAGCACGATGAAGTTTCACAAGATTACCCAAACCTTT-CGGCCAAGGAT-ATG-AACTCGCTGACTTCATCAGTGTAGCGCGCGTGCGGC-CCAGAACATCTAAGGGCATCACAGACCTGTTATTGCCTCAAACTTCCGTTGGCTAATCGCGCAACAGTCCCTCTAAGAAGCTGACGACCGCTC--AAAGAACAGCCTAGCTAGTTAGCAGGTTAAGGTCTCGTTCGTTATCGGAATTAACCAGACAAATCACTCCACCAACTAAGAACGGCCATGCACCACCACCCATAGAATCAAGAAAGAGCTCTCAATCTGTCAATCCTTACTATGT-CTGGACCTGGTGAGTTTCCCCGTGTTGAGTCAAATTAAGCCGCAGGCTCCACCCCTGGTGGTGCCCTTCCGTCAATTCCTTTAAGTTTCAGCCTTGCGACCATACT-CCCCCCGGAACCCAAAAACTTTGGTTTCCCATAAGGCGCCGGGCGAGTCATG--AGAA-TAACATCGCCCGATTCCTAGTCGGCATAGTTTATGGTTAAGACTACGACGGTATCTGNNNNNNNNNNNNNNNNNNNNNNNNNNNNNNNNNNNNNNNNNNNNNNNNNNNNNNNNNNNNNNNNNNNNNNNNNNNNNNNNNNNNNNNNNNNNNNNNNNNNNNNNNNNNNNNNNNNNNNNNNNNNNNNNNNNNNNNNNNNNNNNNNNNNNNNNNNNNNNNNNNNNNNNNNNNNNNNNNNN-NNNNNNTATTTCATTATTCCATGCTAATGTATCCGAGC-ATAC-GCCTGC-------TTTGAACACTCTAATTTTTTCAAGGTAATGGTCCTGGTTCCCCGGCACACCCAACAAAGGACATGCCGACTCTCCAGAAGGAT-AGGCCCGGCG-TCGGA-ACAGTACTCACC--CGGAGGGCGGACCGCCCGGCCAGACCCAAAATTCAACTACGAGCTTTTTAACTGCAACAACTTTAATATACGCTATTGGAGCTGGAATTACCGCGGCTGCTGGCACCAGACTTGCCCTCCAATTGTTCCTCGTTAAGAGATTTAAATTGTACTCATTCCAATTACAAGACCCGTAAGGGCCCTGTATTGTTATTTATTGTCACTACCTCCCC-GTGTCGGGATTGGGTAATTTGCGCGCCTGCTGCCTTCCTTGGATGTGGTAGCCGTTTCTCAGGCTCCCTCTCCGGAATCGAACCCTAATTCCCCGTTACCCGTTAAAACCATGGTAGGCCTCTATCCTACCATCGAAAGTTGATAGGGCAGAAATTTGAATGAACCATCGCCGGCGC-AAGGCCGTGCGATTCGAAAAGTTACCATGAATCACCAAGG--GACTCGCCC-GAAGACGAG-ATTGGTTTTGTATCTAATAAATACA-TCCCTT-CCAGAAGTCGGGATTTTTTGCATGTATTAGCTCTAGAATTACCACGGTTATCCAAGTAGTAA-GGCACTATCAAATAAACTATAACTGATTTAATGAGCCATTCGCAGTTTCAC-AGTATA-C-TTGCTTATACTTAGACATGCATGGCTTAATCTTTGAGACAAGCATATGACTACTGG-----------
>FN547543_R_org_Ambispora_fennica_acaulosporoid_W4752/Att200-23_single_spore_isolate
---------------------------------------------------------------------------------------------------------------------------------------------------------------------------------------------------------------------------------------------------------------------------------------------------------------------------------------------------------------------------------------------------------------------------------------------------------------------------------------------------------------------------------------------------------------------------------------------------------------------------------------------------------------------------------------------------------------------------------------------------------------------------------------------------------------------------------------------------------------------------------------------------------------------------------------------------------------------------------------------------------------------------------------------------------------------------------------------------------------------------------------------------------------------------------------------------------------------------------------------------------------------------------------------------------------------------------------------------------------------------------------------------------------------------------------------------------------------------------------------------------------------------------------------------------------------------------------------------------------------------------------------------------------------------------------------------------------------------------------------------------------------------------------------------------------------------------------------------------------------------------------------------------------------------------------------------------------------------------------------------------------------------------------------------------------------------------------------------------------------------------------------------------------------------------------------------------------------------------------------------------------------------------------------------------------------------------------------------------------------------------------------------------------------------------------------------------------------------------------------------------------------------------------------------------------------------------------------------------------------------------------------------------------------------------------------ATGTTAGACTCCTTGGTCCGTGTTTCAAGACGGGTCGTTT-AAAGCCATT-ACG--TCAGCATCC---------TTAACG-AGTT-TACC-GT--G-ACGCTA-AACC-CCGTGT-CCG-CGA-ATCGTGCTCGTCACCAGC-A-TGCTGCT-ACCGAG-ACGATCTC--GAACAAGGGTC-AG-GC-ACTTAGCCC---------CGAAGGGC---ACCCGCTGCA--ATCCTCAATCCCGC-ACGTCGCAT-TGACCGCTGGCTAT-AACACTCC-------GAAT-GG-AGCTA-CC-TT-CCGACGGACTTTTTACGA-CTGGCGAAACTGACGCTAACCTGCCTT-GCGAG--AAAGT-GCACTT-CCCGGGTT-------------------------------------------------------------AC-CC-CG-GGAGCTG-ATTTC-CCACCGGCATGACTGGCTTCAATCGTTTCCC-TTTCAACAATTTCAC-GTACTGTTTAACTCTCTTTTCAAAGTTCTTTTCA-TCTTT-CCCTCACGGTACTTGTTCGCTATCGGTCTCTTGCAATTATTTAGC-CTTAGATG-GAATTT-ACCA-CCCATTTTGAGCTGCA-ATCCC-AAACAACTCGACTCGTCGAAA-GCG-TAACGTA-TCGCA-TCCCGA-A-CTCGT-G-TCACAGAC--GGGATTC-TCACCCT-CT-ATGATGCCCT-ATTCC--AAGGGA-C-CTATACC--CGAG--AG-GAC-GCT-G--TA-AC-GCT--TC-TTTAG-ATTACAATTCGGATC--GGA---GGACC-GATCAGA-TTTA-AA-TTTGAGCCATT-CCC-GC-TTCACTCGCC-GTT-A-CTA-AGGG-AAT-CCT-GG-TTA-GTT-C-TTTT-CCTCC-GCTTA-TTGATATGCTT-AAGTTCA-GC-GGGTA-C-CT-TAC-CTAA-TT-TG-AGGTC??????????-------AAG-AT--TCA--ATTT--ATC---CT-ATTT---GC-A-GAGA-CG--------------------------------------AAT----TCC-CATCC-GT-T-----TTGC-------A---AAA----------------------ATT--AC-AA-CACG--------CCCGCATA----T-T-TC-------TCGG---AA--TG--TCACGA---TT--AAC----AAAAG-TATCAC--GTAACCCAAA---AAAT--GAGC-ATGTCTTGTA-TTTTAGG------------T-AACCAT----GA----AATCTGG-----ATGACCCATTTT-T--TTCTA-----------------------------------------AGAAATC--TAGA--AT-TAT-GTT---TC???????????ACATGACCC-TC-AAA-TAGGC--ATACTCTCCGG-AATACCAG-AGAGTGCAA-TATGCGTTC-AAAGATTCGATGATTCACGG-AATTCTGCAATTCACACTACATAT-CG-----CACTTCACTGCGTTCTTCATCGATGCAAGAGCC-AAGAGATCCATTGTTG-AAAGTTT???????????TG-TTATATTACA--------------------TTTTAG--AATCG-TGC-AT-------GTAATCGCTCGATTCCG-GAA--CGA--AAAAATTATGAA-TTTGGA-TT----------------CAAGGAGGAAAAAGCGTCC-CG-AT-TCC--GTGAGGAA-CGAG-AGCA---CGCCT--CCCCCCCGTTC-TTTT--??????????AATGATCCTTCCGC-AGGTTCACCTACGGAAACCTTGTTACGACTTTTAC-TTCCTCTAAATGACC-AAGTTTGACCAAC-TTCTCAACGAACGGCAAGCTGTTGCCAACCACCGTAAGCCAATCCGAGGGTCTCACTAAGCCATTCAATCGGTAGTAGCGACGGGC-GGTGTGTACAAAGGGCAGGGACGTAATCAA-CGCGAGCTGATGACTCACGCTTACTAGGGATTCCTCGTTGAAGAGCAATAATTACAATG-CTCTATCCCCAGCACGATGAAGTTTCACAAGATTACCCAAACCTTT-CGGCCAAGGAT-ATG-AACTCGCTGACTTCATCAGTGTAGCGCGCGTGCGGC-CCAGAACATCTAAGGGCATCACAGACCTGTTATTGCCTCAAACTTCCGTTGGCTAATCGCGCAACAGTCCCTCTAAGAAGCTGACGACCGCTC--AAAGAACAGCCTAGCTAGTTAGCAGGTTAAGGTCTCGTTCGTTATCGGAATTAACCAGACAAATCACTCCACCAACTAAGAACGGCCATGCACCACCACCCATAGAATCAAGAAAGAGCTCTCAATCTGTCAATCCTTACTATGT-CTGGACCTGGTGAGTTTCCCCGTGTTGAGTCAAATTAAGCCGCAGGCTCCACCCCTGGTGGTGCCCTTCCGTCAATTCCTTTAAGTTTCAGCCTTGCGACCATACT-CCCCCCGGAACCCAAAAACTTTGGTTTCCCATAAGGCGCCGGGCGAGTCATG--AGAA-TAACATCGCCCGATTCCTAGTCGGCATAGTTTATGGTTAAGACTACGACGGTATCTGNNNNNNNNNNNNNNNNNNNNNNNNNNNNNNNNNNNNNNNNNNNNNNNNNNNNNNNNNNNNNNNNNNNNNNNNNNNNNNNNNNNNNNNNNNNNNNNNNNNNNNNNNNNNNNNNNNNNNNNNNNNNNNNNNNNNNNNNNNNNNNNNNNNNNNNNNNNNNNNNNNNNNNNNNNNNNNNNNNN-NNNNNNTATTTCATTATTCCATGCTAATGTATCCGAGC-ATAC-GCCTGC-------TTTGAACACTCTAATTTTTTCAAGGTAATGGTCCTGGTTCCCCGGCACACCCAACAAAGGACATGCCGACTCTCCAGAAGGAT-AGGCCCGGCG-TCGGA-ACAGTACTCACC--CGGAGGGCGGACCGCCCGGCCAGACCCAAAATTCAACTACGAGCTTTTTAACTGCAACAACTTTAATATACGCTATTGGAGCTGGAATTACCGCGGCTGCTGGCACCAGACTTGCCCTCCAATTGTTCCTCGTTAAGAGATTTAAATTGTACTCATTCCAATTACAAGACCCGTAAGGGCCCTGTATTGTTATTTATTGTCACTACCTCCCC-GTGTCGGGATTGGGTAATTTGCGCGCCTGCTGCCTTCCTTGGATGTGGTAGCCGTTTCTCAGGCTCCCTCTCCGGAATCGAACCCTAATTCCCCGTTACCCGTTAAAACCATGGTAGGCCTCTATCCTACCATCGAAAGTTGATAGGGCAGAAATTTGAATGAACCATCGCCGGCGC-AAGGCCGTGCGATTCGAAAAGTTACCATGAATCACCAAGG--GACTCGCCC-GAAGACGAG-ATTGGTTTTGTATCTAATAAATACA-TCCCTT-CCAGAAGTCGGGATTTTTTGCATGTATTAGCTCTAGAATTACCACGGTTATCCAAGTAGTAA-GGCACTATCAAATAAACTATAACTGATTTAATGAGCCATTCGCAGTTTCAC-AGTATA-C-TTGCTTATACTTAGACATGCATGGCTTAATCTTTGAGACAAGCATATGACTACTGG-----------
>FN547544_R_org_Ambispora_fennica_acaulosporoid_W4752/Att200-23_single_spore_isolate
[truncated: 6,481,596 more chars]
